# Supplementary material for: Activity of the Ubiquitin-activating Enzyme Inhibitor TAK-243 in Adrenocortical Carcinoma Cell Lines, Patient-derived Organoids, and Murine Xenografts
Source: Cancer Res Commun. 2024 Mar 19;4(3):834–48. doi: 10.1158/2767-9764.CRC-24-0085 (PMC10949913; doi:10.1158/2767-9764.CRC-24-0085)
Supplement: Supplementary Table S1 — High-throughput drug screens in ACC cell lines [file crc-24-0085-s01.xlsx]

## Sheet: Summary
Supplementary Table S1. High-throughput drug screens in ACC cell lines
1: Single agent activities for all MIPE 5.0 agents in CUACC1.
2: Single agent activities for all MIPE 5.0 agents in CUACC2.
3: Single agent activities for all MIPE 5.0 agents in H295R.
4: Drugs with low average Z-AUC values in ACC cell lines and their targets.
5: Drugs targeting ubiquitin-proteasome system
6: Enriched drug mechanism classes included in the top hits of screening.

## Sheet: 1
Supplementary Table S1. High-throughput drug screens in ACC cell lines
1: Single agent activities for all MIPE 5.0 agents in CUACC1.
Protocol Name	Sample ID	Sample Data Type	AC50 (uM)	CC-v2	Efficacy	Max Resp	Structure	Metabolic Stability [m]	Permeability [1e-6 cm/sec]	Solubility [ug/ml]	Drug Name	Assay Plate ID	Supplier ID	Supplier	Library	Log AC50 (M)	Ligand Efficiency	Sample Name	Alias	CC-v1	LEC	BEI	SEI	Data Range	Inf Activity	Hill Coef	PValue	R2	AC50_2 (uM)	Log AC50 2	Hill Coef 2	Fraction	Sample ID2	Tox21 ID	Zero Activity	User Flag	Max Read1	Max Data	Min Data	AUC	AUC Fit	Cmpd Plate ID	Comment	Log AC50-	Log AC50+	Inf Activity-	Inf Activity+	Custom 2	Custom 1
s-ACC_Roper-ACC1-MIPE5.0-CTG48h-1	NCGC00346644-04	ACC1-viability		4	15.635	50.353	O=C(CC1=CC=C(C=N1)C2=CC=C(OCCN3CCOCC3)C=C2)NCC4=CC=CC=C4						A3535	APExBIO	2017_MIPE5.0_01			KX-01		1.3				44.486	92.09	4.955	0.389	0.383							76.455			94.839	50.353	397.233	400.445
s-ACC_Roper-ACC1-MIPE5.0-CTG48h-1	NCGC00092289-01	ACC1-viability	2.347	-1.1	-96.443	17.932	ClC/1=C(NCCN2CCOCC2)/C(=O)C3=C(C=CC=N3)C1=O				NCGC00092289-02;NSC-663284;NSC663284;NSC 663284;6-Chloro-7-(2-morpholin-4-yl-ethylamino)quinoline-5,8-dione;		Tocris-1867	Tocris	2017_MIPE5.0_01	-5.6295	0.351	DA-3003-1	NSC-663284; DA-3003-1;DA-3003-1	4		17.491	7.859	101.093	11.54	1.627	0	0.977							107.983			117.081	15.988	387.212	390.718
s-ACC_Roper-ACC1-MIPE5.0-CTG48h-1	NCGC00346448-03	ACC1-viability	0.001662	-1.1	-104.469	106.779	COC1=CC2=C(CN(CCC3=CC=C(NC(=O)C4=CC(=C(OC)C=C4NC(=O)C5=CC6=CC=CC=C6N=C5)OC)C=C3)CC2)C=C1OC						1960	Axon Medchem	2017_MIPE5.0_01	-8.7795		Tariquidar		1.3			7.885	111.851	109.301	4.095	0.007	0.88							213.77			209.296	97.445	559.706	559.221
s-ACC_Roper-ACC1-MIPE5.0-CTG48h-1	NCGC00508871-01	ACC1-viability		4	0	114.558	COC1=C(OC)C=C2CN(CCC3=CC=C(C=C3)[N]4N=NC(=N4)C5=CC(=C(OC)C=C5NC(=O)\C6=C\C(=O)C7=CC=CC=C7O6)OC)CCC2=C1						B1285	Bio Vision	2017_MIPE5.0_01			HM-30181		5				31.883	0										0			120.731	88.847	734.575
s-ACC_Roper-ACC1-MIPE5.0-CTG48h-1	NCGC00025330-09	ACC1-viability	0.091049	1.2	36.325	104.463	CN(C)C1=CC=C(NC(=O)NC2=CC(=NC3=C2C=C(F)C=C3F)C)C=C1						HY-76612	MedChem Express	2017_MIPE5.0_01	-7.0407		SB-408124		1.3			12.275	49.428	107.084	1.331	0.03	0.802							70.759			109.81	60.383	456.265	460.942
s-ACC_Roper-ACC1-MIPE5.0-CTG48h-1	NCGC00351597-13	ACC1-viability	0.001864	-1.4	-50.311	109.064	CC(C)N(C[C@H]1O[C@H]([C@H](O)[C@@H]1O)[N]2C=NC3=C2N=CN=C3N)[C@@H]4C[C@H](CCC5=NC6=CC(=CC=C6[NH]5)C(C)(C)C)C4						S7062	Selleck	2017_MIPE5.0_01	-8.7295		EPZ-5676		1.3			5.769	56.757	108.094	1.21	0.126	0.651							158.405			153.08	96.324	543.188	544.542
s-ACC_Roper-ACC1-MIPE5.0-CTG48h-1	NCGC00016447-01	ACC1-viability	0.014809	-1.1	-90.463	18.12	O=C1C=CC(=CO1)[C@H]6CC[C@@]5(O)[C@]6(C)CC[C@H]3[C@H]5CCC2=C[C@H](CC[C@@]23C)O[C@@H]4O[C@@H](C)[C@H](O)[C@@H](O)[C@H]4O				CIPLUS_168268;Proscillaridin A;Proscillaridin;Caradrin;CIPLUS_153303;3-(6-Deoxy-alpha-L-mannopyranosyloxyl)-14-hydroxybufa-4,20,22-trienolide;Ysatfabrik Brand of Proscillaridin;proscillaridinum;PROSCILLARIDIN;NCGC_Prestw-986;Scillarenin 3beta-rhamnoside;A, Proscillaridi;proscillaridine;Digitalysat;Knoll Brand of Proscillaridin;Proscilaridina;Scillase;LS-125804;Abbott Brand of Proscillaridin;Zieth…		CAS-466-06-8	Prestwick Chemical, Inc.	2017_MIPE5.0_01	-7.8295	0.283	Proscillaridin	Scillase; Proscillaridin;Proscillaridin; ; Caradrin; Sandoscill; Digitalysat; A, Proscillaridi; Proscillaridin A; Proscilaridina; Talusin; Rhamnoside, Scillareni	4		14.752	6.225	98.687	21.475	3.065	0	0.993						Tox21_110442	111.938			116.807	18.12	218.79	218.456
s-ACC_Roper-ACC1-MIPE5.0-CTG48h-1	NCGC00018139-05	ACC1-viability	0.29547	1.2	39.547	92.147	CC(C)Oc1ccc2c(c1)OC=C(C2=O)c3ccccc3						35212-22-7	Sequoia	2017_MIPE5.0_01	-6.5295	0.427	Ipriflavone	; (Ipriflavone); Osten; Osteoquine; Quinogin;7-Isopropoxy-3-phenyl-4H-1-benzopyran-4-one;IPRIFLAVONE; Ipriflavona;Ipriflavone	1.3		23.285	18.326	53.533	101.507	1.222	0.014	0.848						Tox21_113172_1	61.96			108.245	54.713	386.414	385.983
s-ACC_Roper-ACC1-MIPE5.0-CTG48h-1	NCGC00181783-05	ACC1-viability	0.001176	-1.4	-56.021	107.733	C[S+]([O-])(=O)NC1=CC2=C(C=C1OC3=CC=CC=C3)C(=O)\C(=C/O2)NC=O						HY-17009	MedChem Express	2017_MIPE5.0_01	-8.9295		Iguratimod		1.3			7.639	65.026	96.962	4.955	0.068	0.731							152.982			146.485	81.459	477.109	478.763
s-ACC_Roper-ACC1-MIPE5.0-CTG48h-1	NCGC00250405-15	ACC1-viability	0.006615	-1.1	-151.476	56.194	COC1=C(CO)C=C(C=C1)C2=CC=C3C(=N2)N=C(N=C3N4CCOC[C@@H]4C)N5CCOC[C@@H]5C						HY-10422	MedChem Express	2017_MIPE5.0_01	-8.1795		AZD-8055		1.1			8.779	135.247	53.489	0.5	0.003	0.902							204.965			191.44	56.194	431.471	435.675
s-ACC_Roper-ACC1-MIPE5.0-CTG48h-1	NCGC00274065-06	ACC1-viability		4	0	114.743	CC1(C)O[C@@H]2C[C@H]3[C@@H]4CCC/5=C/C(=O)/C=C\[C@]5(C)[C@H]4[C@@H](O)C[C@]3(C)[C@@]2(O1)C(=O)CO						HY-B0248	MedChem Express	2017_MIPE5.0_01			Desonide		5				27.861	0										0			114.743	86.882	468.537
s-ACC_Roper-ACC1-MIPE5.0-CTG48h-1	NCGC00015365-22	ACC1-viability	0.052543	1.4	32.784	115.487	OC1=CC=C(C=C1)\C2=C\OC3=C(C=CC(=C3)O)C2=O						S1849	Selleck	2017_MIPE5.0_01	-7.2795		Daidzein		1.3			10.888	54.817	103.833	1.1	0.078	0.715							71.049			115.487	60.67	434.33	439.038
s-ACC_Roper-ACC1-MIPE5.0-CTG48h-1	NCGC00186030-12	ACC1-viability		4	0	95.972	O=C1NC(=O)C(/S1)=C/C2=CC=C3N=CC=NC3=C2						A0233	SIGMA	2017_MIPE5.0_01			AS-605240		5				14.713	0										0			102.722	88.008	452.062
s-ACC_Roper-ACC1-MIPE5.0-CTG48h-1	NCGC00186047-02	ACC1-viability	41.7363	-2.3	-181.102	11.132	OC1=CC=C2C=CC=CC2=C1SSC3=C4C=CC=CC4=CC=C3O		<1	<1			506106	EMD Chemicals	2017_MIPE5.0_01	-4.3795	0.25	IPA-3	p21-Activated Kianse Inhibitor III, IPA-3;IPA-3	4		12.493	4.804	186.666	-48.601	0.9	0.21	0.637							132.5			197.798	11.132	487.42	567.216
s-ACC_Roper-ACC1-MIPE5.0-CTG48h-1	NCGC00095188-04	ACC1-viability	0.001481	-1.2	-58.607	106.324	COC1=C(OC)C(=NC=C1)C[S+]([O-])C2=NC3=CC(=CC=C3[NH]2)OC(F)F						MS-01505818	Microsource	2017_MIPE5.0_01	-8.8295	0.466	Pantoprazole	; ; Protonix; PANTOPRAZOLE;Pantoprazole; Pantoprazol; Pantoprazole;PANTOPRAZOLE	1.3		23.025	8.358	66.404	111.313	4.095	0.04	0.78							169.921			166.061	99.657	554.008	551.876
s-ACC_Roper-ACC1-MIPE5.0-CTG48h-1	NCGC00167491-14	ACC1-viability		4	0	104.471	NC1=CC=CC2=C1CN([C@H]3CCC(=O)NC3=O)C2=O						GLXC-04181	Glixx	2017_MIPE5.0_01			Lenalidomide		5				28.5	0										0			112.217	83.717	454.441
s-ACC_Roper-ACC1-MIPE5.0-CTG48h-1	NCGC00163125-13	ACC1-viability		4	0	100.243	CC(=O)[C@H]1CC[C@H]2[C@@H]3C/C=C4/C[C@@H](O)CC[C@]4(C)[C@H]3CC[C@]12C						HY-B0151	MedChem Express	2017_MIPE5.0_01			Pregnenolone		5				33.034	0										0			123.389	90.355	517.043
s-ACC_Roper-ACC1-MIPE5.0-CTG48h-1	NCGC00263209-09	ACC1-viability	1.86429	1.4	41.014	112.989	COC1=CC=C(C=C1)C2CC(=N/N2C3=CC=C(C=C3)[S+](N)([O-])=O)\C4=CC=CC=C4						AOB1515	Aobious	2017_MIPE5.0_01	-5.7295		ML-141		1.3			6.291	58.837	120.373	0.7	0.103	0.681							79.36			118.18	59.343	440.242	442.473
s-ACC_Roper-ACC1-MIPE5.0-CTG48h-1	NCGC00346966-01	ACC1-viability	0.001481	-1.1	-89.074	85.615	O=C(NC1=N[NH]C2=CC(=CC=C12)C3=CC(=CC=C3)C(=O)NC4CC4)C5CC5						HMSL10088	LINCS	2017_MIPE5.0_01	-8.8295	0.449	HMSL10088	HMSL10088	1.3		24.492	10.151	94.812	97.371	4.095	0.006	0.883							186.445			180.426	85.615	495.025	493.598
s-ACC_Roper-ACC1-MIPE5.0-CTG48h-1	NCGC00016991-07	ACC1-viability		4	17.065	89.164	CCCOC1=C(N)C=C(C=C1)C(=O)OCCN(CC)CC						S1828	Selleck	2017_MIPE5.0_01			Proparacaine		1.3				34.259	88.582	1.967	0.145	0.629							71.517			94.037	59.778	376.853	378.393
s-ACC_Roper-ACC1-MIPE5.0-CTG48h-1	NCGC00242491-03	ACC1-viability	0.001481	-1.2	-73.248	104.026	BrC1=CC=CC=C1NC(=O)NC2=C3N=N[NH]C3=C(C=C2)C#N						2724	Tocris	2017_MIPE5.0_01	-8.8295		SB-265610		1.3			8.284	79.94	114.32	4.504	0.03	0.801							187.569			183.563	103.623	572.762	570.055
s-ACC_Roper-ACC1-MIPE5.0-CTG48h-1	NCGC00178869-11	ACC1-viability	2.347	-2.4	-46.187	84.655	NC1=C2N=C[N]([C@@H]3O[C@H](CO)[C@@H](O)[C@@H]3O)C2=NC=N1						HY-B0277	MedChem Express	2017_MIPE5.0_01	-5.6295		Vidarabine		1.3			4.031	42.633	73.273	0.3	0.14	0.635							119.46			127.288	84.655	496.012	496.117
s-ACC_Roper-ACC1-MIPE5.0-CTG48h-1	NCGC00016889-15	ACC1-viability	0.00132	-1.1	-81.1	104.724	CN1\C(=C(\O)C2=C(C=CS2)[S+]1([O-])=O)C(=O)NC3=CC=CC=N3						HY-B0440	MedChem Express	2017_MIPE5.0_01	-8.8795		Tenoxicam		1.1			8.401	80.714	109.767	4.955	0.001	0.94							190.866			185.438	104.724	548.175	547.803
s-ACC_Roper-ACC1-MIPE5.0-CTG48h-1	NCGC00247877-09	ACC1-viability	1.04837	-2.1	-171.099	16.713	COC1=C(C)C=NC(=C1C)C[N]2C=NC3=C(Cl)N=C(N)N=C23						HY-10212	MedChem Express	2017_MIPE5.0_01	-5.9795		CNF-2024		4			6.511	134.724	-26.399	0.3	0.015	0.844							144.701			151.437	16.713	360.576	367.616
s-ACC_Roper-ACC1-MIPE5.0-CTG48h-1	NCGC00016599-10	ACC1-viability	1.66155	1.4	43.94	113.598	NC/1=N/C(=O)N/C=C1F						HY-B0139	MedChem Express	2017_MIPE5.0_01	-5.7795		Flucytosine		1.3			8.552	50.73	120.492	0.6	0.455	0.808							76.552			119.708	68.978	433.501	436.604
s-ACC_Roper-ACC1-MIPE5.0-CTG48h-1	NCGC00371019-02	ACC1-viability	0.007422	-1.2	-47.059	106.459	COC1=CC=C2C=C(OCC3(CN(C3)C(=O)C4=CC=C(F)C=C4)C(O)=O)C=CC2=C1						2024	Axon Medchem	2017_MIPE5.0_01	-8.1295		PF-04418948		1.3			10.673	57.627	106.21	1.826	0.012	0.856							153.269			157.532	99.905	556.169	556.822
s-ACC_Roper-ACC1-MIPE5.0-CTG48h-1	NCGC00346677-02	ACC1-viability	18.6429	2.4	44.113	134.73	NC1=NC(=CC=C1[N+]([O-])=O)NCCNC2=NC=C([N]3C=CN=C3)C(=N2)C4=CC=C(Cl)C=C4Cl						S2745	Selleck	2017_MIPE5.0_01	-4.7295		CT-98014		2.3			3.102	38.346	144.497	0.5	0.071	0.727							100.384			134.73	96.384	525.612	519.665
s-ACC_Roper-ACC1-MIPE5.0-CTG48h-1	NCGC00015708-19	ACC1-viability	23.47	-2.3	-106.305	31.457	CNCCCC12CCC(C3=CC=CC=C13)C4=C2C=CC=C4						S2517	Selleck	2017_MIPE5.0_01	-4.6295		Maprotiline hydrochloride		2.3			38.166	109.335	7.909	0.8	0.053	0.756							114.214			140.793	31.457	487.762	488.124
s-ACC_Roper-ACC1-MIPE5.0-CTG48h-1	NCGC00263182-04	ACC1-viability	2.09177	-1.2	-74.471	10.989	NC1=C(NC(=O)C2=CC=C(CNC3=NC(=CC=N3)C4=CC=CN=C4)C=C2)C=CC=C1						S1122	Selleck	2017_MIPE5.0_01	-5.6795		Mocetinostat		4			5.362	85.843	10.667	1.464	0.001	0.936							85.139			96.832	10.989	309.046	306.338
s-ACC_Roper-ACC1-MIPE5.0-CTG48h-1	NCGC00024994-12	ACC1-viability	0.001662	-1.4	-50.669	99.079	C[C@H](CC1=CC=CC=C1)N(C)CC#C						HY-14199	MedChem Express	2017_MIPE5.0_01	-8.7795		Selegiline hydrochloride		1.3			262.859	67.12	93.999	4.095	0.052	0.757							144.668			142.38	75.26	467.468	468.247
s-ACC_Roper-ACC1-MIPE5.0-CTG48h-1	NCGC00390715-04	ACC1-viability	18.6429	-2.4	-33.137	78.891	CN(C)CCN1C(=O)C2=C3C(=CC=C2)C=C(NC(N)=O)C=C3C1=O						HY-16509	MedChem Express	2017_MIPE5.0_01	-4.7295		UNBS-5162		2.3			4.935	47.225	78.651	3.512	0.123	0.655							111.788			126.116	78.891	521.478	523.135
s-ACC_Roper-ACC1-MIPE5.0-CTG48h-1	NCGC00507861-01	ACC1-viability	0.000132	-1.4	-64.659	87.992	CCN1C(=O)\C(=C/C2=CN=C(NCCC3CCN(C)CC3)N=C12)C4=CC=C(C=C4Cl)C5=CN=CC(=N5)C						S7989	Selleck	2017_MIPE5.0_01	-9.8795		FRAX-1036		1.3				79.944	110.783	1.885	0.088	0.701							175.442			167.936	87.992	645.493	663.835
s-ACC_Roper-ACC1-MIPE5.0-CTG48h-1	NCGC00351604-03	ACC1-viability	37.1975	-3	-68.25	21.575	C/C1=C/C(=C(/CNC(=O)C2=CC(=CC3=C2C=N[N]3C4CCCC4)C5=CC=C(CN6CCOCC6)C=C5)C(=O)N1)C						S7004	Selleck	2017_MIPE5.0_01	-4.4295		EPZ-005687		4			5	72.564	5.237	4.955	0.26	0.498							73.487			94.139	21.575	341.516	338.967
s-ACC_Roper-ACC1-MIPE5.0-CTG48h-1	NCGC00389582-02	ACC1-viability	0.001662	-1.2	-58.417	111.845	CCN1C(=O)\C(=C/C2=CN=C(NC3=CC=C(C=C3)N4CCN(C)CC4)N=C12)C5=C(Cl)C=C(C=C5)C6=CN=CS6						HY-15542A	MedChem Express	2017_MIPE5.0_01	-8.7795		FRAX-597		1.3			11.315	72.396	112.915	4.955	0.016	0.841							171.332			170.072	97.676	561.704	560.725
s-ACC_Roper-ACC1-MIPE5.0-CTG48h-1	NCGC00510507-01	ACC1-viability	0.001481	-1.1	-89.849	107.31	NC1=C(C(=NC=N1)NCC2CCN(CC2)C(=O)C=C)C3=CC=C(OC4=CC=CC=C4)C=C3						HY-101215	MedChem Express	2017_MIPE5.0_01	-8.8295		Evobrutinib		1.3				98.993	109.202	4.095	0.006	0.882							199.051			192.95	93.957	549.835	550.686
s-ACC_Roper-ACC1-MIPE5.0-CTG48h-1	NCGC00162385-04	ACC1-viability	0.001481	-1.1	-82.551	118.183	Cl.N#CC3=CC(c1ccc2nccn2c1)=C(C)NC3=O						O7389	SIGMA	2017_MIPE5.0_01	-8.8295	0.638	Olprinone	;Olprinone; Olprinone;Loprinone; Coretec;Olprinone hydrochloride	1.1		35.268	12.562	85.689	116.549	4.095	0.039	0.971						Tox21_111287_1	199.099			193.668	107.98	586.622	583.909
s-ACC_Roper-ACC1-MIPE5.0-CTG48h-1	NCGC00263201-04	ACC1-viability	4.68288	-2.3	-211.051	14.293	COC1=C(OCCCN2CCOCC2)C=C3N=CC=C(OC4=CC=C(C=C4F)\C5=C\N=C(\NC6=CC=C(F)C=C6)N(C)C5=O)C3=C1						SYN-1111	SynKinase	2017_MIPE5.0_01	-5.3295		AMG-51		4				158.091	-36.296	0.2	0.06	0.744							174.755			172.384	14.293	473.8	475.022
s-ACC_Roper-ACC1-MIPE5.0-CTG48h-1	NCGC00347066-11	ACC1-viability	7.42187	-1.1	-93.672	5.851	C(NC1=NC2=CC=CC=C2C(=N1)NCC3=CC=CC=C3)C4=CC=CC=C4						HY-15945	MedChem Express	2017_MIPE5.0_01	-5.1295		KUC105555N		4			10.271	94.539	-1.225	1.967	0	0.975							92.447			100.39	5.851	366.377	366.135
s-ACC_Roper-ACC1-MIPE5.0-CTG48h-1	NCGC00346469-03	ACC1-viability	0.072323	-1.2	-74.972	19.795	CC(C)C[C@H](NC(=O)[C@@H](NC(=O)C1=CC=CC(=N1)C2=CC=CC=C2)[C@@H](C)O)B(O)O						GLXC-90266	Glixx	2017_MIPE5.0_01	-7.1407		Delanzomib		4			5.415	86.713	25.865	0.8	0	0.969							100.837			106.508	19.795	299.865	302.647
s-ACC_Roper-ACC1-MIPE5.0-CTG48h-1	NCGC00181129-08	ACC1-viability	29.547	-2.3	-122.56	18.96	CC1=NC(=CC(=N1)NC2=NC=C(S2)C(=O)NC3=C(Cl)C=CC=C3C)N4CCN(CCO)CC4						S1021	Selleck	2017_MIPE5.0_01	-4.5295		Dasatinib		4			4.249	105.655	-8.51	0.5	0.116	0.664							114.049			124.615	18.96	447.889	459.434
s-ACC_Roper-ACC1-MIPE5.0-CTG48h-1	NCGC00168784-10	ACC1-viability	0.02347	-1.1	-93.436	68.568	NC/1=N/C(=O)N(/C=C1)[C@@H]2O[C@H](CO)[C@@H](O)C2(F)F						A1402	APExBIO	2017_MIPE5.0_01	-7.6295		Gemcitabine		1.3			7.033	85.308	68.909	0.3	0.038	0.784							162.345			153.876	68.568	497.173	498.186
s-ACC_Roper-ACC1-MIPE5.0-CTG48h-1	NCGC00508855-01	ACC1-viability		4	-14.893	110.651	CC1=C(NC(=O)NC2=CC=C(Cl)C(=C2O)[S+]([O-])(=O)[C@H]3CCCNC3)C=CC=C1F						B1103	Bio Vision	2017_MIPE5.0_01			Danirixin		1.3				28.543	106.431	4.955	0.226	0.536							121.324			127.04	98.496	539.636	537.053
s-ACC_Roper-ACC1-MIPE5.0-CTG48h-1	NCGC00263102-06	ACC1-viability	26.3338	-2.3	-125.716	8.875	CCC[C@H](NC(=O)\C(=C\C1=NC(=CC=C1)Br)C#N)C2=CC=CC=C2	30.6387	1759.85	<1			HY-13264	MedChem Express	2017_MIPE5.0_01	-4.5795		Degrasyn		4			6.951	184.632	-8.111	3.297	0.117	0.974							117.605			193.507	8.875	468.095	526.615
s-ACC_Roper-ACC1-MIPE5.0-CTG48h-1	NCGC00263858-10	ACC1-viability	0.005895	-1.4	-35.973	102.973	O=C1O[Pt]OC(=O)C12CCC2						S1215	Selleck	2017_MIPE5.0_01	-8.2295		Carboplatin		1.3				42.41	99.373	0.8	0.119	0.66							135.346			133.087	90.676	511.518	512.963
s-ACC_Roper-ACC1-MIPE5.0-CTG48h-1	NCGC00346735-03	ACC1-viability	0.371975	-2.2	-53.688	70.46	O[C@H]([C@H]1CC2CCN1C[C@@H]2C=C)C3=CC=NC4=CC=CC=C34						27370	SIGMA	2017_MIPE5.0_01	-6.4295		Cinchonine dihydrochloride		1.3				46.056	65.722	0.3	0.025	0.814							119.411			116.516	70.46	455.182	454.964
s-ACC_Roper-ACC1-MIPE5.0-CTG48h-1	NCGC00263133-09	ACC1-viability	29.547	-3	-65.141	51.599	C[S+]([O-])(=O)C1=CC=CC(=C1)CNC2=C(C=NC(=N2)NC3=CC=C4NC(=O)CCC4=C3)C(F)(F)F						GLXC-05135	Glixx	2017_MIPE5.0_01	-4.5295		PF-573228		2.3			4.002	68.372	44.004	4.504	0.028	0.806							109.145			119.971	51.599	512.017	507.375
s-ACC_Roper-ACC1-MIPE5.0-CTG48h-1	NCGC00510477-01	ACC1-viability	0.000959	-1.3	-141.719	4.68	COC1=CC=C2[NH]C3=C(CCN[C@]34CS[C@H]5[C@H]6[C@@H]7N(C)[C@@H](CC8=CC(=C(OC)C(=C78)O)C)[C@H](O)N6[C@@H](COC4=O)C9=C%10OCOC%10=C(C)C(=C59)OC(C)=O)C2=C1						HY-16293	MedChem Express	2017_MIPE5.0_01	-9.0183		Lurbinectedin		4				133.697	10.028	0.8	0.097	0.933							151.746			138.377	4.68	177.607	183.922
s-ACC_Roper-ACC1-MIPE5.0-CTG48h-1	NCGC00371125-09	ACC1-viability	29.547	-2.3	-150.575	5.583	COC1=CC=C(CNC(=O)NC2=NC=C(S2)[N+]([O-])=O)C=C1						GLXC-11026	Glixx	2017_MIPE5.0_01	-4.5295		AR-A014418		4			4.149	123.422	-33.912	0.3	0.112	0.669							116.663			129.005	5.583	393.547	400.45
s-ACC_Roper-ACC1-MIPE5.0-CTG48h-1	NCGC00023722-16	ACC1-viability		4	0	104.613	OC[C@H]1O[C@H](C[C@@H]1O)N2\C=C(F)/C(=O)NC2=O						DL403	Enzo	2017_MIPE5.0_01			Floxuridine		5				30.305	0										0			125.551	95.246	516.233
s-ACC_Roper-ACC1-MIPE5.0-CTG48h-1	NCGC00185778-06	ACC1-viability	0.001662	-1.1	-90.599	105.425	[O-][N+](=O)C1=CC(=CC=C1C(=O)C2C(=O)CCCC2=O)C(F)(F)F						HY-B0607	MedChem Express	2017_MIPE5.0_01	-8.7795		Nitisinone		1.3			9.039	98.592	111.255	4.095	0.014	0.846							201.854			198.214	99.621	564.83	564.124
s-ACC_Roper-ACC1-MIPE5.0-CTG48h-1	NCGC00387475-01	ACC1-viability	0.083275	1.4	36.502	10.026	O=C1N\N=C(\C[C@@H]2CCN(C2)C(=O)C3CC3)N1C4=CC=C(C=C4)C5=CC=C6OC=CC6=C5						5303	Tocris	2017_MIPE5.0_01	-7.0795		GSK-2194069		1.3			9.047	84.418	81.377	4.955	0.443	0.732							44.874			94.443	10.026	313.164	316.042
s-ACC_Roper-ACC1-MIPE5.0-CTG48h-1	NCGC00346806-06	ACC1-viability	4.68288	-2.1	-170.335	11.15	CC\C(C1=CC=CC=C1)=C(\C2=CC=C(O)C=C2)C3=CC=C(OCCNC)C=C3						2221	Axon Medchem	2017_MIPE5.0_01	-5.3295		Endoxifen		4			12.814	139.619	-33.528	0.3	0.047	0.766							136.807			150.769	11.15	393.127	401.02
s-ACC_Roper-ACC1-MIPE5.0-CTG48h-1	NCGC00025179-20	ACC1-viability	23.47	-3	-32.529	70.435	CC#C[C@]1(O)CC[C@H]2[C@@H]/3CCC/4=C/C(=O)CCC4=C3[C@H](C[C@]12C)C5=CC=C(C=C5)N(C)C						HY-13683	MedChem Express	2017_MIPE5.0_01	-4.6295		Mifepristone		2.3			11.391	52.307	68.552	4.095	0.211	0.553							101.081			122.742	70.435	476.415	475.142
s-ACC_Roper-ACC1-MIPE5.0-CTG48h-1	NCGC00016786-18	ACC1-viability	1.31982	-1.2	-52.011	71.515	COC1=C(C)C2=C(C(=C1C\C=C(/C)CCC(O)=O)O)C(=O)OC2						S2487	Selleck	2017_MIPE5.0_01	-5.8795		Mycophenolic acid		1.1			6.311	86.874	63.705	1.1	0.044	0.903							115.716			149.807	62.934	467.202	473.721
s-ACC_Roper-ACC1-MIPE5.0-CTG48h-1	NCGC00496843-02	ACC1-viability	0.000574	-1.4	-63.459	104.636	C[C@H]1CNCCCN1[S+]([O-])(=O)C2=CC=CC3=CN=CC(=C23)F						GLXC-07646	Glixx	2017_MIPE5.0_01	-9.2407		Ripasudil		1.3				71.199	100.903	4.955	0.066	0.734							164.362			157.482	86.283	529.895	529.473
s-ACC_Roper-ACC1-MIPE5.0-CTG48h-1	NCGC00183656-11	ACC1-viability	3.71975	-2.1	-156.515	8.276	CN(NC(=O)CC(=O)NN(C)C(=S)C1=CC=CC=C1)C(=S)C2=CC=CC=C2						S1052	Selleck	2017_MIPE5.0_01	-5.4295		Elesclomol (STA-4783)		4			8.381	132.08	-26.065	0.4	0.002	0.918							130.45			140.356	8.276	401.803	404.187
s-ACC_Roper-ACC1-MIPE5.0-CTG48h-1	NCGC00521941-01	ACC1-viability	0.468289	-1.1	-103.695	47.824	C[N]1N=NC(=C1C2=CC3=C(N=C2)C4=CC=C(C=C4[N]3[C@@H](C5CCOCC5)C6=CC=CC=C6)C(C)(C)O)C	>30	745.52	29.5562			CT-BMS986	ChemieTek	2017_MIPE5.0_01	-6.3295		BMS-986158		1.1				83.359	29.652	0.3	0.002	0.922							133.347			131.182	47.824	415.819	418.078
s-ACC_Roper-ACC1-MIPE5.0-CTG48h-1	NCGC00263089-07	ACC1-viability	23.47	-2.4	-76.622	55.982	CCN(CCO)CCCOC1=CC2=C(C=C1)C(=NC=N2)NC3=N[NH]C(=C3)CC(=O)NC4=CC(=CC=C4)F						CT-A1152H	ChemieTek	2017_MIPE5.0_01	-4.6295		Barasertib		2.1			3.606	89.112	27.466	0.5	0.148	0.905							104.088			145.094	55.982	390.374	440.438
s-ACC_Roper-ACC1-MIPE5.0-CTG48h-1	NCGC00475741-01	ACC1-viability	0.001176	-1.1	-80.747	98.34	CCC/1=C/C2=C(C(=O)N1CC(=O)C3=CC=CC=C3)C(=C([N]2C)C(=O)NC4CCN(CC4)C(=O)CO)OCC(F)(F)F						A-1172	ActiveBioChem	2017_MIPE5.0_01	-8.9295		TAK-441		1.3			7.363	88.334	114.594	4.955	0.039	0.782							195.341			186.674	98.34	572.182	569.115
s-ACC_Roper-ACC1-MIPE5.0-CTG48h-1	NCGC00346590-02	ACC1-viability	6.61475	-2.1	-120.79	26.019	C[C@@H]1CC[C@H]2[C@@H](C)[C@H](O)O[C@@H]3O[C@@]4(C)CC[C@@H]1[C@@]23OO4						S2290	Selleck	2017_MIPE5.0_01	-5.1795		Artenimol		4			9.047	120.086	7.889	0.6	0.003	0.908							128.679			146.105	26.019	494.173	489.531
s-ACC_Roper-ACC1-MIPE5.0-CTG48h-1	NCGC00023673-18	ACC1-viability	0.001662	-1.2	-44.872	95.543	NC1=NC=NC2=C1N=C[N]2[C@@H]3O[C@H](CO)[C@@H](O)[C@H]3O						HY-B0228	MedChem Express	2017_MIPE5.0_01	-8.7795		Adenosine		1.3			6.287	54.84	93.315	4.504	0.045	0.771							138.188			136.672	81.831	463.041	462.721
s-ACC_Roper-ACC1-MIPE5.0-CTG48h-1	NCGC00480830-01	ACC1-viability	0.131982	1.4	41.412	92.126	N[S+]([O-])(=O)OC1=CC=C2\C3=C(CCCCC3)/C(=O)OC2=C1						GLXC-06889	Glixx	2017_MIPE5.0_01	-6.8795		Irosustat (STX-64)		1.1			6.759	42.974	93.726	0.7	0.396	0.911							52.314			92.126	49.152	331.479	357.935
s-ACC_Roper-ACC1-MIPE5.0-CTG48h-1	NCGC00390283-03	ACC1-viability		4	-9.676	102.004	CCCCOC1=NC2=C(NC(=O)CN2CC3=CC(=CC=C3)CN4CCCC4)C(=N1)N						GLXC-90047	Glixx	2017_MIPE5.0_01			Vesatolimod		1.3				21.385	109.058	4.955	0.399	0.343							118.735			123.39	102.004	537.733	535.357
s-ACC_Roper-ACC1-MIPE5.0-CTG48h-1	NCGC00344507-02	ACC1-viability	33.1523	-2.3	-136.922	22.196	CC(N[C@H]1CCCC[C@@H]1NC(=O)C2=CC=C(Cl)C=C2)C3=CC=CC4=C3C=CC=C4						sc-207394	SantaCruz Bio	2017_MIPE5.0_01	-4.4795	0.212	Calhex-231	Calhex 231;Calhex 231	4		11.005	9.778	164.363	-27.442	1.626	0.203	0.929							109.48			186.559	22.196	432.044	484.433
s-ACC_Roper-ACC1-MIPE5.0-CTG48h-1	NCGC00183878-01	ACC1-viability	0.006615	-1.4	-37.339	115.077	O=C(O)C(C)c1cc2CC(=O)c3ccccc3Sc2cc1				CN 100;Zaltoprofenum;Zaltoprofen;CIPLUS_691922;CIPLUS_3889078;CN-100;Peon;10,11-dihydro-alpha-methyl-10-oxodibenzo(b,f)thiepin-2-acetic acid;zaltoprofenum;Zaltoprofeno;LS-61331;zaltoprofene;ZALTOPROFEN;Zaltoprofene;		Z146000	Toronto Research	2017_MIPE5.0_01	-8.1795	0.535	Zaltoprofen	Zaltoprofen	1.3		27.406	9.903	36.116	102.72	0.6	0.11	0.702						Tox21_113634	140.059			136.059	99.943	535.323	535.079
s-ACC_Roper-ACC1-MIPE5.0-CTG48h-1	NCGC00345461-06	ACC1-viability	37.1975	-2.3	-144.529	17.268	CC1=N[NH]C(=C1)NC2=N[N]3C(=C(C)N=C3C(=C2)CN4CCOCC4)CC5=CC=C(Cl)C=C5F						A4147	APExBIO	2017_MIPE5.0_01	-4.4295		Gandotinib		4			5.307	118.467	-20.642	0.3	0.188	0.578							123.888			135.734	17.268	439.75	448.712
s-ACC_Roper-ACC1-MIPE5.0-CTG48h-1	NCGC00168108-05	ACC1-viability	33.1523	-2.4	-63.168	16.619	CN(C)CC1=CC=C(C=C1)C2=NC3=CC=CC4=C3[N]2CCNC4=O						S2178	Selleck	2017_MIPE5.0_01	-4.4795		AG-14361		4			8.913	78.277	6.359	4.955	0.38	0.413							69.527			94.896	16.619	294.047	319.097
s-ACC_Roper-ACC1-MIPE5.0-CTG48h-1	NCGC00189130-07	ACC1-viability	20.9177	-2.3	-107.167	22.673	COC1=C(OCCCN2CCCCC2)C=C3N=C(N=C(NC4CCN(CC4)CC5CCCCC5)C3=C1)N6CCCN(CC6)C(C)C						HY-13808	MedChem Express	2017_MIPE5.0_01	-4.6795		UNC-0631		4			6.75	142.587	4.422	1.967	0.107	0.861							111.589			165.26	22.673	426.391	490.681
s-ACC_Roper-ACC1-MIPE5.0-CTG48h-1	NCGC00346879-04	ACC1-viability		4	-16.919	76.93	CC1=CC=C(O1)/C=N/NC(=O)C2=C(OC3=CC=CC=C3)C=CC=C2						WN101	Enzo	2017_MIPE5.0_01			PNU-74654		1.3				30.138	76.36	4.955	0.261	0.498							93.28			107.068	76.93	440.409	438.185
s-ACC_Roper-ACC1-MIPE5.0-CTG48h-1	NCGC00016916-15	ACC1-viability		4	-23.64	77.665	CCN1\C=C(\C(O)=O)C(=O)C2=C1C=C(N3CCNCC3)C(=C2)F						Prestw-221	Prestwick	2017_MIPE5.0_01			Norfloxacin		1.3				41.85	60.088	2.353	0.12	0.689							83.727			89.11	47.26	355.824	354.493
s-ACC_Roper-ACC1-MIPE5.0-CTG48h-1	NCGC00094810-08	ACC1-viability		4	13.196	101.067	CC(=O)CC(C1=CC=CC=C1)C/2=C(O)/C3=CC=CC=C3OC2=O						13566	Cayman	2017_MIPE5.0_01			Warfarin sodium		1.3				24.663	108.993	3.512	0.159	0.643							95.796			115.409	90.746	491.318	491.806
s-ACC_Roper-ACC1-MIPE5.0-CTG48h-1	NCGC00522007-01	ACC1-viability		4	-28.175	87.829	NC1=NC(=CC=N1)C2=C(N=C[N]2C3CCN(CC3)CC4=NOC=C4)C5=CC=C(F)C=C5						6346	Tocris	2017_MIPE5.0_01			PF-5006739		1.3				38.901	84.269	0.5	0.079	0.715							112.444			116.283	77.382	466.646	467.22
s-ACC_Roper-ACC1-MIPE5.0-CTG48h-1	NCGC00346624-10	ACC1-viability	0.001864	-1.4	-59.663	67.268	CC1=C(SC(=N1)NC(=O)N2CCC[C@H]2C(N)=O)C3=CSC(=N3)C(C)(C)C						HY-13261	MedChem Express	2017_MIPE5.0_01	-8.7295		A-66		1.3			8.617	85.923	80.829	4.095	0.201	0.563							140.492			139.084	53.161	414.117	410.552
s-ACC_Roper-ACC1-MIPE5.0-CTG48h-1	NCGC00182851-05	ACC1-viability		4	-15.721	102.241	C[C@H]1C[C@H]2[C@@H]3CC\C4=C\C(=O)\C=C/[C@]4(C)[C@H]3C(=O)C[C@]2(C)[C@@]1(O)C(=O)CO						HY-B0243	MedChem Express	2017_MIPE5.0_01			Meprednisone		1.3				29.589	101.768	4.955	0.136	0.639							117.489			125.893	96.305	510.561	508.299
s-ACC_Roper-ACC1-MIPE5.0-CTG48h-1	NCGC00263233-01	ACC1-viability	6.04992	-2.2	-93.664	54.509	NC1=CC=C(C=C1)C(=O)C2=CC3=C([NH]2)C=CC4=CC=CC=C34						IPFK2	NCGCChem	2017_MIPE5.0_01	-5.2183	0.326	IPFK2	IPFK2	1.3		18.218	8.847	74.725	30.597	0.3	0.008	0.872							124.261			129.234	54.509	465.858	465.863
s-ACC_Roper-ACC1-MIPE5.0-CTG48h-1	NCGC00346615-02	ACC1-viability	0.001481	-1.2	-72.848	117.449	COC(=O)[C@H](CCCNC(N)=N)N[S+]([O-])(=O)C1=CC=C(C)C=C1						4506	Tocris	2017_MIPE5.0_01	-8.8295		TAME		1.3			6.286	78.312	114.031	4.095	0.004	0.897							186.879			182.211	103.899	568.513	569.026
s-ACC_Roper-ACC1-MIPE5.0-CTG48h-1	NCGC00346888-03	ACC1-viability	41.7363	-2.4	-110.404	40.098	NC(=O)C1=NOC(=N1)[C@H](CCCC2CCCCC2)CC(=O)NO						S2224	Selleck	2017_MIPE5.0_01	-4.3795		UK-383367		2.3			3.332	113.01	3.934	0.9	0.156	0.727							114.338			153.108	40.098	446.341	507.12
s-ACC_Roper-ACC1-MIPE5.0-CTG48h-1	NCGC00345830-02	ACC1-viability		4	0	112.653	CN1C(=O)C(=C\C2=C1N=C(NC3=CC=CC(=C3)C(O)=O)N=C2)/C4=C(Cl)C=CC=C4Cl						SYN-1062	SynKinase	2017_MIPE5.0_01			PD-173955 Analogue 1		5				45.827	0										0			136.442	90.615	515.469
s-ACC_Roper-ACC1-MIPE5.0-CTG48h-1	NCGC00107508-04	ACC1-viability	0.166155	-1.4	-42.044	72.646	COC1=CC=CC=C1C(=O)NC2=C(C=C3N(C)C(=O)N(C)C3=C2)N4CCCCC4						5385	Tocris	2017_MIPE5.0_01	-6.7795		GSK-5959		1.3			10.395	40.427	68.3	0.4	0.098	0.687							110.344			111.387	70.96	425.852	426.836
s-ACC_Roper-ACC1-MIPE5.0-CTG48h-1	NCGC00347284-02	ACC1-viability	16.6155	-2.3	-141.535	19.353	COC1=CC2=C(C=C1OC[C@H]3C[C@H]4CN(C)C[C@H]4C3)N=CN=C2NC5=C(F)C(Cl)=C(Cl)C=C5						DC3129	DC Chemicals	2017_MIPE5.0_01	-4.7795		XL647		4			8.018	174.986	-26.144	0.7	0.107	0.955							115.391			194.339	19.353	397.372	452.731
s-ACC_Roper-ACC1-MIPE5.0-CTG48h-1	NCGC00229735-09	ACC1-viability	0.001176	-1.2	-62.468	79.061	C[C@H]1CN(C[C@@H](C)O1)CC(=O)NC2=CC=C3SC4=C(CC3=C2)C=CC=C4\C5=C\C(=O)\C=C(/O5)N6CCOCC6						HY-12061	MedChem Express	2017_MIPE5.0_01	-8.9295		KU-60019		1.3			11.101	66.242	87.998	4.955	0.015	0.842							150.466			144.09	77.848	438.669	437.134
s-ACC_Roper-ACC1-MIPE5.0-CTG48h-1	NCGC00164353-11	ACC1-viability		4	0	102.23	OC[C@@H](O)[C@@H](O)[C@H](O)[C@@H](O)CO						HY-B0400	MedChem Express	2017_MIPE5.0_02			Mannitol		5				29.176	0										0			131.406	102.23	562.484
s-ACC_Roper-ACC1-MIPE5.0-CTG48h-1	NCGC00387832-02	ACC1-viability	3.31523	-2.1	-107.019	15.538	COC1CC(C)C/C2=C(NCC=C)/C(=O)/C=C(/NC(=O)/C(=C/C=C/C(OC)C(OC(N)=O)/C(=C/C(C)C1O)C)C)C2=O						A4054	APExBIO	2017_MIPE5.0_02	-5.4795		17-AAG (KOS953)		4			3.293	107.875	5.842	0.8	0	0.944							112.861			123.414	15.538	409.679	409.845
s-ACC_Roper-ACC1-MIPE5.0-CTG48h-1	NCGC00164590-08	ACC1-viability		4	5.554	108.922	C[C@]\12CCC(=O)\C=C1[C@@H]3C[C@@H]3[C@@H]4[C@@H]2CC[C@@]5(C)[C@H]4[C@@H]6C[C@@H]6[C@@]57CCC(=O)O7						HY-B0111	MedChem Express	2017_MIPE5.0_02			Drospirenone		1.3				20.733	109.178	4.955	0.409	0.332							103.624			117.032	96.299	509.484	510.028
s-ACC_Roper-ACC1-MIPE5.0-CTG48h-1	NCGC00390734-03	ACC1-viability		4	0	111.644	O=C1C[O-][Pt++][O-]1						S1826	Selleck	2017_MIPE5.0_02			Nedaplatin		5				23.172	0										0			117.266	94.093	530.203
s-ACC_Roper-ACC1-MIPE5.0-CTG48h-1	NCGC00345858-03	ACC1-viability	4.17363	-2.4	-56.069	55.345	FC1=C(NC(=O)C2=C(Cl)C(=CC=C2)C3(CC3)C#N)C=C(OC4=NC5=C(C=C4)N=C(NC(=O)C6CC6)S5)C=C1						SYN-1168	SynKinase	2017_MIPE5.0_02	-5.3795		Takeda-6d		1.1				53.15	49.175	0.7	0.347	0.932							105.244			108.495	55.345	389.984	439.661
s-ACC_Roper-ACC1-MIPE5.0-CTG48h-1	NCGC00346437-01	ACC1-viability	10.2159	-2.4	-93.477	46.938	CN[C@@H]1CN(C[C@H]1OC)C2=NC3=C(C=C2)C(=O)C(=C\N3C4=NC=CS4)/C(O)=O						CS-0790	Chemscene	2017_MIPE5.0_02	-4.9907	0.245	Vosaroxin	Voreloxin Hydrochloride	2.3		12.429	3.474	83.615	30.215	0.2	0.288	0.468							123.692			130.553	46.938	474.558	481.748
s-ACC_Roper-ACC1-MIPE5.0-CTG48h-1	NCGC00390577-02	ACC1-viability	26.3338	-3	-114.23	10.286	CC1(C)CC[C@@]2(CC[C@]3(C)[C@@H]([C@@H]2C1)C(=O)\C=C\4[C@@]3(C)CC[C@H]5C(C)(C)C(=O)\C(=C/[C@]45C)C#N)NC(=O)C(C)(F)F						HY-12212	MedChem Express	2017_MIPE5.0_02	-4.5795		Omaveloxolone		4			5.256	127.45	1.542	4.504	0.002	0.92							115.771			137.736	10.286	522.298	523.093
s-ACC_Roper-ACC1-MIPE5.0-CTG48h-1	NCGC00015754-17	ACC1-viability		4	-28.43	79.167	CC1(C)NC(=O)N(C2=CC(=C(C=C2)[N+]([O-])=O)C(F)(F)F)C1=O						1759	Tocris	2017_MIPE5.0_02			Nilutamide		1.3				48.86	104.211	4.955	0.381	0.363							132.641			128.027	79.167	511.049	506.688
s-ACC_Roper-ACC1-MIPE5.0-CTG48h-1	NCGC00182055-09	ACC1-viability	29.547	-2.2	-79.522	51.674	CC1=C([N](CC2=CC=C(OCCN3CCCCCC3)C=C2)C4=CC=C(O)C=C14)C5=CC=C(O)C=C5						HY-A0036	MedChem Express	2017_MIPE5.0_02	-4.5295		Bazedoxifene		2.3			7.815	65.182	30.816	1.967	0.009	0.868							110.338			116.856	51.674	496.303	505.469
s-ACC_Roper-ACC1-MIPE5.0-CTG48h-1	NCGC00185990-14	ACC1-viability		4	-19.708	83.892	OC(=O)C1CC[N]2C1=CC=C2C(=O)C3=CC=CC=C3						HY-B0138	MedChem Express	2017_MIPE5.0_02			Ketorolac		1.3				27.257	90.89	3.929	0.209	0.555							110.598			110.098	82.842	447.566	446.395
s-ACC_Roper-ACC1-MIPE5.0-CTG48h-1	NCGC00018248-18	ACC1-viability		4	0	104.323	CN1\C(=C(\O)C2=CC=CC=C2[S+]1([O-])=O)C(=O)NC3=NC=C(C)S3						HY-B0261	MedChem Express	2017_MIPE5.0_02			Meloxicam		5				24.34	0										0			106.971	82.631	460.614
s-ACC_Roper-ACC1-MIPE5.0-CTG48h-1	NCGC00095118-08	ACC1-viability		4	-13.849	87.91	C[S+]([O-])(=O)C1=CC=C(C=C1)C/2=C(/C(=O)OC2)C3=CC=CC=C3						CT-RX001	ChemieTek	2017_MIPE5.0_02			Rofecoxib		1.3				22.213	83.48	4.095	0.421	0.344							97.329			97.085	74.872	406.817	406.39
s-ACC_Roper-ACC1-MIPE5.0-CTG48h-1	NCGC00181011-02	ACC1-viability		4	0	108.203	ClC1=CNC(=O)C=C1O						G3084	Bosche	2017_MIPE5.0_02			Gimeracil	Gimeracil	5				33.999	0									Tox21_112661_1	0			135.656	101.657	557.781
s-ACC_Roper-ACC1-MIPE5.0-CTG48h-1	NCGC00505019-01	ACC1-viability	5.8954	-1.1	-93.569	4.819	COC1=C(OC)C=C\2C(=C1)C(=O)N(CCCNCCO)\C3=C2C(=O)C4=C3C=C5OCOC5=C4						NSC706744	NCI	2017_MIPE5.0_02	-5.2295		LMP-744		4				97.15	-0.167	1.967	0	0.963							93.402			101.969	4.819	363.558	361.696
s-ACC_Roper-ACC1-MIPE5.0-CTG48h-1	NCGC00263160-06	ACC1-viability	0.002633	-1.4	-31.706	62.644	C[C@@H](O)COC1=C[N]2N=CN=C(OC3=C(F)C4=C([NH]C(=C4)C)C=C3)C2=C1C						HY-10337	MedChem Express	2017_MIPE5.0_02	-8.5795		Brivanib		1.3			10.121	50.332	62.456	4.955	0.353	0.395							94.161			93.695	43.363	316.789	317.596
s-ACC_Roper-ACC1-MIPE5.0-CTG48h-1	NCGC00346548-07	ACC1-viability		4	-16.916	70.266	CCCNC(=O)NC1=CC=C(OC2=NC=NC3=CC(=C(OC)C=C23)OC)C=C1Cl						HY-12060	MedChem Express	2017_MIPE5.0_02			KRN-633		1.4				26.02	56.788	4.955	0.063	0.768							73.704			79.211	53.19	331.767	331.424
s-ACC_Roper-ACC1-MIPE5.0-CTG48h-1	NCGC00263189-06	ACC1-viability		4	-14.894	83.246	C[N]1C=C(C=N1)C2=N[N]3C(=NN=C3C(F)(F)C4=CC=C5N=CC=CC5=C4)C=C2						GLXC-90142	Glixx	2017_MIPE5.0_02			JNJ-38877605		1.3				26.995	96.348	1.416	0.326	0.426							111.241			110.241	83.246	478.289	475.132
s-ACC_Roper-ACC1-MIPE5.0-CTG48h-1	NCGC00016270-13	ACC1-viability		4	0	108.444	N[C@@H](CC1=CC(=C(O)C=C1)O)C(O)=O						S1726	Selleck	2017_MIPE5.0_02			Levodopa		5				15.899	0										0			111.274	95.375	503.417
s-ACC_Roper-ACC1-MIPE5.0-CTG48h-1	NCGC00510526-01	ACC1-viability	18.6429	-2.4	-57.047	59.5	C[N]1C(=NC2=C(C)C(=CC=C12)OC3=CC=NC(=C3)NC(C)=O)NC4=CC=C(F)C=C4F						HY-18960	MedChem Express	2017_MIPE5.0_02	-4.7295		CHZ868		2.3				67.592	49.782	1.21	0.079	0.715							106.829			127.091	59.5	484.026	483.1
s-ACC_Roper-ACC1-MIPE5.0-CTG48h-1	NCGC00167533-04	ACC1-viability	4.68288	-1.4	-26.711	72.693	CCCC1=NC(=C2[N]1NC(=N\C2=O)/C3=CC(=CC=C3OCC)[S+]([O-])(=O)N4CCN(CC)CC4)C						Prestw-1356	Prestwick	2017_MIPE5.0_02	-5.3295		Vardenafil		1.3			4.625	34.531	75.157	1.885	0.013	0.85							101.868			107.223	72.693	461.639	462.099
s-ACC_Roper-ACC1-MIPE5.0-CTG48h-1	NCGC00263271-04	ACC1-viability		4	0	67.502	COC1=CC=CC(=C1/C2=N/CC3=C(N=C(NC4=CC(=C(C=C4)C(O)=O)OC)N=C3)C5=CC=C(Cl)C=C25)F						S1133	Selleck	2017_MIPE5.0_02			Alisertib		5				48.234	0										0			115.736	67.502	441.447
s-ACC_Roper-ACC1-MIPE5.0-CTG48h-1	NCGC00263218-08	ACC1-viability		4	0	91.746	C\C(O)=C(C#N)\C(=O)NC1=CC=C(C=C1)C(F)(F)F						HY-15405	MedChem Express	2017_MIPE5.0_02			Teriflunomide		5				22.711	0										0			114.458	91.746	502.956
s-ACC_Roper-ACC1-MIPE5.0-CTG48h-1	NCGC00018185-20	ACC1-viability		4	-21.105	82.241	COC1=CC=C(\C=C\C(=O)NC2=CC=CC=C2C(O)=O)C=C1OC						HY-B0195	MedChem Express	2017_MIPE5.0_02			Tranilast		1.3				35.563	88.731	3.065	0.284	0.472							109.836			108.836	73.273	438.616	436.796
s-ACC_Roper-ACC1-MIPE5.0-CTG48h-1	NCGC00015316-08	ACC1-viability		4	-22.992	91.697	NCCCC(N)(C(F)F)C(O)=O						GLXC-06672	Glixx	2017_MIPE5.0_02			Eflornithine Hydrochloride		1.3				32.831	89.525	3.929	0.805	0.712							112.516			112.516	79.685	442.77	447.036
s-ACC_Roper-ACC1-MIPE5.0-CTG48h-1	NCGC00016872-19	ACC1-viability		4	0	107.348	ClC1=C(CN2CCC3=C(C2)C=CS3)C=CC=C1						HY-B0153A	MedChem Express	2017_MIPE5.0_02			Ticlopidine hydrochloride		5				26.507	0										0			118.988	92.481	509.771
s-ACC_Roper-ACC1-MIPE5.0-CTG48h-1	NCGC00015148-12	ACC1-viability	9.5901	-2.4	-42.993	78.978	CCCC[S+]([O-])(=N)CCC(N)C(O)=O						B2640	SIGMA	2017_MIPE5.0_02	-5.0182		DL-Buthionine-(S,R)-sulfoximine		1.3			4.809	35.601	67.586	0.3	0.116	0.665							110.579			114.579	78.978	472.462	474.629
s-ACC_Roper-ACC1-MIPE5.0-CTG48h-1	NCGC00263202-06	ACC1-viability	11.7629	-1.1	-88.418	4.499	FC1=CC(=CC(=C1CN2CCOCC2)F)C3=C4N=C(C=NC4=CC=C3)C5=C[N](N=C5)C6CCNCC6						A3675	APExBIO	2017_MIPE5.0_02	-4.9295		NVP-BSK805		4			7.228	93.1	4.871	4.449	0	0.989							93.289			97.599	4.499	389.521	390.87
s-ACC_Roper-ACC1-MIPE5.0-CTG48h-1	NCGC00510501-01	ACC1-viability	16.6155	-2.2	-43.508	65.255	NC(=O)C1=C2NCCC(C3CCN(CC3)C(=O)C=C)N2N=C1C4=CC=C(OC5=CC=CC=C5)C=C4						HY-101474	MedChem Express	2017_MIPE5.0_02	-4.7795		(▒)-BGB-3111		2.3				53.103	63.012	3.065	0.009	0.868							106.52			118.358	65.255	491.543	490.887
s-ACC_Roper-ACC1-MIPE5.0-CTG48h-1	NCGC00378635-03	ACC1-viability	0.041736	-1.4	-77.429	17.47	CC(C)[C@]12O[C@H]1[C@@H]3O[C@@]34[C@@]5(C)CC\C6=C(COC6=O)/[C@@H]5C[C@@H]7O[C@]47C2=O						HY-32736	MedChem Express	2017_MIPE5.0_02	-7.3795		Triptonide		4			9.104	89.01	22.808	4.955	0.096	0.979							100.237			106.481	17.47	245.124	241.964
s-ACC_Roper-ACC1-MIPE5.0-CTG48h-1	NCGC00346467-01	ACC1-viability		4	0	110.347	CO[C@H]1CC[C@@H](CC1)N(C(=O)[C@H]2CC[C@H](C)CC2)C3=C(SC(=C3)C4=CCCCC4)C([O-])=O						V1152	Ontario Chemicals	2017_MIPE5.0_02			VCH-916	VCH-916	5				28.66	0										0			121.429	92.769	514.48
s-ACC_Roper-ACC1-MIPE5.0-CTG48h-1	NCGC00024359-10	ACC1-viability		4	19.525	110.069	CC(C)(S)[C@@H](N)C(O)=O						AC3217	Enzo	2017_MIPE5.0_02			Penicillamine		1.3				26.04	123.421	0.8	0.412	0.356							103.897			120.024	93.984	637.031	641.773
s-ACC_Roper-ACC1-MIPE5.0-CTG48h-1	NCGC00159453-14	ACC1-viability	0.003315	1.4	78.272	54.519	CC(N(O)C(N)=O)C1=CC2=CC=CC=C2S1						HY-14164	MedChem Express	2017_MIPE5.0_02	-8.4795		Zileuton		1.3			12.721	85.863	100.269	4.955	0.114	0.765							21.998			111.947	26.084	430.43	430.731
s-ACC_Roper-ACC1-MIPE5.0-CTG48h-1	NCGC00507884-01	ACC1-viability	1.66155	-1.2	-63.101	34.855	CC(C)(C)NC(=O)C1=CN=C[N]1C2CCN(CC2)C3=NC=C(C=C3)C4=NN=C(O4)C(F)(F)F						S8358	Selleck	2017_MIPE5.0_02	-5.7795		WNK-463		1.1				68.471	35.877	1.479	0	0.99							98.979			103.326	34.855	381.302	382.336
s-ACC_Roper-ACC1-MIPE5.0-CTG48h-1	NCGC00015116-20	ACC1-viability		4	0	122.328	COC1=CC=C(C=C1)C(=O)N2CCCC2=O						HY-10932	MedChem Express	2017_MIPE5.0_02			Aniracetam		5				23.927	0										0			122.38	98.453	532.953
s-ACC_Roper-ACC1-MIPE5.0-CTG48h-1	NCGC00249888-03	ACC1-viability	7.42187	-2.4	-45.181	79.105	CC(CNC(=O)CCC1(C)C(CC(N)=O)\C2=N\C1=C(C)/C3=N\C(=C/C4=N/C(=C(\C)C5=NC2(C)C(C)(CC(N)=O)C5CCC(N)=O)C(C)(CC(N)=O)C4CCC(N)=O)C(C)(C)C3CCC(N)=O)O[P]([O-])(=O)OC6C(O)C(OC6CO)[N]7C=[N+]([Co]C#N)C8=C7C=C(C)C(=C8)C						Prestw-433	Prestwick	2017_MIPE5.0_02	-5.1295		Vitamin B12		1.3			1.073	41.966	71.694	0.9	0.151	0.621							116.875			121.071	79.105	508.009	520.544
s-ACC_Roper-ACC1-MIPE5.0-CTG48h-1	NCGC00263135-02	ACC1-viability		4	0	104.364	CC(C)(C)COC1=C(C=C(C=C1)[N]2C=C(C=N2)C(O)=O)C#N						1174	Axon Medchem	2017_MIPE5.0_02			Piraxostat		5				22.077	0										0			122.014	99.937	527.712
s-ACC_Roper-ACC1-MIPE5.0-CTG48h-1	NCGC00508823-01	ACC1-viability	9.34358	-2.4	-58.736	71.337	CC1(C)N(CC2=CC=C(C=C2)C3=C[NH]N=N3)C(=S)N(C1=O)C4=CC=C(C#N)C(=C4)C(F)(F)F						BG-15a	NCI	2017_MIPE5.0_02	-5.0295		BG-15a		1.3				47.07	58.517	0.2	0.195	0.57							117.252			118.406	71.337	471.709	470.114
s-ACC_Roper-ACC1-MIPE5.0-CTG48h-1	NCGC00510708-01	ACC1-viability	0.001662	1.4	62.005	92.657	C[C@H](NC(=O)[C@H]1NCC[C@@H]1O)C2=CC=C(C=C2)C3=NOC(=N3)CCC4CCCC4						HY-101805	MedChem Express	2017_MIPE5.0_02	-8.7795		NCGC00510708		1.3				78.579	75.571	4.095	0.083	0.709							13.566			94.502	15.924	340.663	343.184
s-ACC_Roper-ACC1-MIPE5.0-CTG48h-1	NCGC00346509-08	ACC1-viability	1.31982	-1.1	-93.162	27.884	O=C1NC(=O)/C(S1)=C/C2=CC=C3N=CC=C(C4=CC=NC=C4)C3=C2						HY-12036	MedChem Express	2017_MIPE5.0_02	-5.8795		GSK-615		4			8.16	94.981	23.705	0.9	0	0.974							116.867			122.865	27.884	411.782	412.964
s-ACC_Roper-ACC1-MIPE5.0-CTG48h-1	NCGC00160664-04	ACC1-viability	11.7629	-1.1	-96.411	17.567	OC1=CC=C(C2=C1N=CC=C2)[N+]([O-])=O						1506173	Microsource	2017_MIPE5.0_02	-4.9295		Nitroxoline		4			6.237	107.543	17.358	4.955	0	0.955							113.77			125.11	17.567	481.99	483.391
s-ACC_Roper-ACC1-MIPE5.0-CTG48h-1	NCGC00378894-01	ACC1-viability	29.547	-2.2	-76.714	42.029	CCC(CC)C([N]1C=NC=N1)C2=CC=C(NC3=NC4=CC=CC=C4S3)C=C2						HY-14531	MedChem Express	2017_MIPE5.0_02	-4.5295		Talarozole (R enantiomer)		2.1			8.128	62.061	22.17	2.253	0	0.966							98.884			104.09	42.029	451.424	452.37
s-ACC_Roper-ACC1-MIPE5.0-CTG48h-1	NCGC00014911-03	ACC1-viability	0.371975	-1.1	-127.55	16.143	CC(C)(O)\C=C/C(=O)[C@](C)(O)[C@H]1[C@H](O)C[C@]2(C)[C@@H]3C\C=C4/[C@@H](/C=C(/O)C(=O)C4(C)C)[C@]3(C)C(=O)C[C@@]12C	30.6782	184.18	>51			14747	Cayman	2017_MIPE5.0_02	-6.4295		Cucurbitacin I		4			4.862	98.227	-3.503	0.3	0	0.948							124.048			114.37	16.143	316.158	313.5
s-ACC_Roper-ACC1-MIPE5.0-CTG48h-1	NCGC00481572-02	ACC1-viability	0.525428	-1.4	-28.738	41.07	COC1(COC1)C2=C(C)C3=C(S2)C(=NC(=N3)C4=CN=C(N)N=C4)N5CCOCC5						HY-12763	MedChem Express	2017_MIPE5.0_02	-6.2795		GNE-317		1.4			5.782	37.04	41.944	3.99	0.008	0.869							70.681			76.106	39.066	286.57	282.713
s-ACC_Roper-ACC1-MIPE5.0-CTG48h-1	NCGC00387878-04	ACC1-viability		4	0	83.348	OC(=O)C1=CC=C(CN2CCC(CC2)CN[C@@H]3C[C@H]3C4=CC=CC=C4)C=C1						DC8491	DC Chemicals	2017_MIPE5.0_02			GSK-2879552		5				28.964	0										0			109.151	80.187	464.701
s-ACC_Roper-ACC1-MIPE5.0-CTG48h-1	NCGC00014670-26	ACC1-viability	41.7363	-3	-49.997	64.788	ClC1=CC2=C(C=C1)N(C3CCN(CCCN4C(=O)NC5=C4C=CC=C5)CC3)C(=O)N2						HY-B0411	MedChem Express	2017_MIPE5.0_02	-4.3795		Domperidone		2.3			6.439	47.119	53.498	0.8	0.344	0.406							103.496			111.906	64.788	469.177	476.225
s-ACC_Roper-ACC1-MIPE5.0-CTG48h-1	NCGC00165889-13	ACC1-viability	5.25428	-1.1	-109.088	20.358	CC1=NC(=CC=C1)C2=C(N=C([NH]2)C(C)(C)C)C3=CC4=C(OCO4)C=C3						HY-13521	MedChem Express	2017_MIPE5.0_02	-5.2795		SB-505124		4			8.78	106.116	6.775	1.1	0.002	0.916							115.862			126.474	20.358	425.935	446.346
s-ACC_Roper-ACC1-MIPE5.0-CTG48h-1	NCGC00507846-01	ACC1-viability		4	-19.282	94.562	OCC1=CC(=NC=N1)OC2=CC=C3C(=C2)C=CC=C3C(=O)NC4=CC(=CC=C4)C(F)(F)F						S8188	Selleck	2017_MIPE5.0_02			BFH-772		1.3				29.402	104.681	4.955	0.339	0.411							123.963			123.963	94.562	516.144	513.759
s-ACC_Roper-ACC1-MIPE5.0-CTG48h-1	NCGC00164594-08	ACC1-viability		4	-29.565	71.184	CCOC(=O)O[C@@]1(CC[C@H]2[C@@H]3CCC/4=C/C(=O)/C=C\[C@]4(C)[C@H]3[C@@H](O)C[C@]12C)C(=O)OCCl						HY-17358	MedChem Express	2017_MIPE5.0_02			Loteprednol etabonate		1.3				39.958	71.396	4.955	0.111	0.67							100.961			100.461	60.503	363.937	362.55
s-ACC_Roper-ACC1-MIPE5.0-CTG48h-1	NCGC00178697-07	ACC1-viability	13.1982	-2.1	-107.601	16.253	CCC1=C2C=C(OC(=O)N3CCC(CC3)N4CCCCC4)C=CC2=NC\5=C1CN6C(=O)\C7=C(/C=C56)[C@@](O)(CC)C(=O)OC7						S1198	Selleck	2017_MIPE5.0_02	-4.8795		Irinotecan		4			4.333	86.986	-11.061	0.8	0	0.98							96.541			103.239	16.253	382.308	383.832
s-ACC_Roper-ACC1-MIPE5.0-CTG48h-1	NCGC00025103-05	ACC1-viability		4	0	102.818	CCOC(=O)C/1=C(C)/NC(=S)NC1C2=CC=CC(=C2)O						1305	Tocris	2017_MIPE5.0_02			Monastrol		5				20.671	0										0			114.604	93.933	497.497
s-ACC_Roper-ACC1-MIPE5.0-CTG48h-1	NCGC00498399-01	ACC1-viability		4	20.547	82.877	COC(=O)N1CC2(CC2)C[C@@H]([C@H]1C(=O)N3CCN(CC3)C4=CC=CC=C4)C(=O)NO	>30	7.46	>62			PJM010-074	NCGCChem	2017_MIPE5.0_02			Aderbasib		1.3				41.101	95.247	4.955	0.155	0.647							74.7			98.767	57.666	412.354	414.67
s-ACC_Roper-ACC1-MIPE5.0-CTG48h-1	NCGC00018100-16	ACC1-viability		4	-14	85.669	[O-][S+](=O)(N1CCCNCC1)C2=C3C=CN=CC3=CC=C2						HY-10341	MedChem Express	2017_MIPE5.0_02			Fasudil hydrochloride		1.3				29.803	103.472	4.955	0.437	0.325							117.472			115.472	85.669	501.79	500.215
s-ACC_Roper-ACC1-MIPE5.0-CTG48h-1	NCGC00163431-06	ACC1-viability	16.6155	-2.4	-39.174	61.157	CCCNC(=O)[C@H]1O[C@@H]1C(=O)N[C@@H](C(C)CC)C(=O)N2CCC[C@H]2C(=O)OC						A8239	APExBIO	2017_MIPE5.0_02	-4.7795		CA-074 Me		2.3			4.07	45.962	59.766	3.065	0.057	0.748							98.94			107.118	61.157	449.453	456.558
s-ACC_Roper-ACC1-MIPE5.0-CTG48h-1	NCGC00263167-10	ACC1-viability	2.63338	-1.2	-79.968	24.776	CC(C)(C)C1=CN=C(CSC2=CN=C(NC(=O)C3CCNCC3)S2)O1						9490-5	Bio Vision	2017_MIPE5.0_02	-5.5795		SNS-032		4			6.961	83.721	21.762	1.627	0	0.969							101.73			108.497	24.776	385.653	386.543
s-ACC_Roper-ACC1-MIPE5.0-CTG48h-1	NCGC00378563-01	ACC1-viability	4.17363	-2.4	-33.998	87.6	CCCC(CCC)C(=O)NC/1=N/C(=O)N(/C=C1)[C@@H]2O[C@H](CO)[C@@H](O)C2(F)F						HY-13672	MedChem Express	2017_MIPE5.0_01	-5.3795		LY-2334737		1.3			4.822	38.202	78.247	0.8	0.054	0.754							112.245			117.544	79.342	496.237	500.403
s-ACC_Roper-ACC1-MIPE5.0-CTG48h-1	NCGC00165721-16	ACC1-viability		4	-34.113	80.96	CC1=CC=CC(=N1)C2=N[N](C=C2C3=CC=NC4=C3C=CC=C4)C(=S)NC5=CC=CC=C5						HY-10432	MedChem Express	2017_MIPE5.0_01			A-83-01		2.3				39.477	74.691	1.464	0.104	0.68							108.804			120.436	80.96	505.995	507.219
s-ACC_Roper-ACC1-MIPE5.0-CTG48h-1	NCGC00163474-07	ACC1-viability		4	22	88.606	C[C@@H]1CN[C@H]2[C@@H](C)[C@@]\3(CC[C@H]\4[C@@H]5C/C=C6/C[C@@H](O)CC[C@]6(C)[C@H]5CC4=C3C)O[C@@H]2C1						S1146	Selleck	2017_MIPE5.0_01			Cyclopamine		1.3				31.772	98.067	4.095	0.389	0.383							76.067			108.839	77.067	462.587	464.272
s-ACC_Roper-ACC1-MIPE5.0-CTG48h-1	NCGC00508883-01	ACC1-viability	18.6429	-2.4	-66.86	58.555	O=C1N\N=C(\CC2=CC=CC(=C2)C(=O)N3CCN(CC3)C4=NC=CC=C4C#N)C5=CC=CC=C15						SYN-3046	SynKinase	2017_MIPE5.0_01	-4.7295		AZ-9482		2.3				63.15	47.026	0.8	0.196	0.809							113.886			121.705	58.555	450.03	504.709
s-ACC_Roper-ACC1-MIPE5.0-CTG48h-1	NCGC00346830-03	ACC1-viability		4	33.29	75.719	NC\1=N\C(=O)N(\C=C1F)[C@H]2C[C@H](O)[C@@H](CO)O2						F5307	SIGMA	2017_MIPE5.0_01			NSC-48006		1.3				24.847	90.335	0.2	0.429	0.306							57.046			81.691	56.844	334.06	332.563
s-ACC_Roper-ACC1-MIPE5.0-CTG48h-1	NCGC00510699-01	ACC1-viability		4	-20.117	106.007	CCN(C(=O)C1=CC=CC=C1OC)C2=C(C=C3N(C)C(=O)N(C)C3=C2)N4CCNC[C@H]4C						HY-100729	MedChem Express	2017_MIPE5.0_01			GSK9311		1.3				34.577	106.997	4.955	0.084	0.707							127.114			133.344	98.767	543.914	543.019
s-ACC_Roper-ACC1-MIPE5.0-CTG48h-1	NCGC00015735-18	ACC1-viability	1.17629	-1.1	-162.731	22.003	OC1=C(C=C(Cl)C=C1)C(=O)NC2=C(Cl)C=C(C=C2)[N+]([O-])=O						1503265	Microsource	2017_MIPE5.0_01	-5.9295		Niclosamide		4			6.225	141.015	-13.814	0.4	0.006	0.88							148.917			163.018	22.003	410.569	424.165
s-ACC_Roper-ACC1-MIPE5.0-CTG48h-1	NCGC00016060-14	ACC1-viability	3.31523	-2.1	-201.316	14.31	CCCCCCCC(=O)O[C@@H]1[C@@H](OC(=O)\C(C)=C/C)C(=C2[C@@H]3OC(=O)[C@@](C)(O)[C@@]3(O)[C@H](C[C@](C)(OC(C)=O)[C@@H]12)OC(=O)CCC)C						10522	Cayman	2017_MIPE5.0_01	-5.4795		Thapsigargin		4			3.185	160.411	-37.022	0.3	0.003	0.901							164.294			174.721	14.31	465.34	468.096
s-ACC_Roper-ACC1-MIPE5.0-CTG48h-1	NCGC00346684-02	ACC1-viability	0.003315	-1.4	-35.51	103.97	CC(C)(C)C1=C(O)C(=CC(=C1)C=C(C#N)C#N)Br						S1234	Selleck	2017_MIPE5.0_01	-8.4795		AG-1024		1.3			12.486	40.638	108.677	0.7	0.222	0.54							144.187			140.251	99.613	552.203	551.722
s-ACC_Roper-ACC1-MIPE5.0-CTG48h-1	NCGC00510266-01	ACC1-viability	0.263338	-1.3	-93.182	58.893	NC(=O)C1=CC=CC2=C1N=CN=C2NC(CN3CCC3)C4=CC(=C(Cl)C=C4)C(F)(F)F						CT-M2698	ChemieTek	2017_MIPE5.0_01	-6.5795		M2698		4				82.117	6.348	0.6	0.365	0.991							99.53			98.741	16.625	265.935	265.271
s-ACC_Roper-ACC1-MIPE5.0-CTG48h-1	NCGC00507865-01	ACC1-viability	0.005895	-1.3	-99.343	65.088	CC#CC(=O)N1CC[C@H](C1)N2C(=O)N(C3=CC=C(OC4=CC=CC=C4)C=C3)C5=C(N)N=CN=C25						S8166	Selleck	2017_MIPE5.0_01	-8.2295		ONO-4059 (GS-4059)		1.3				96.104	65.244	0.5	0.393	0.81							164.586			155.197	59.093	424.984	427.121
s-ACC_Roper-ACC1-MIPE5.0-CTG48h-1	NCGC00371151-06	ACC1-viability	0.001864	-1.3	-102.549	96.703	CCCN1CCN(CC1)C2=CC=C(C=C2)C(=O)NC3(CCCCC3)C(=O)NCC#N						GLXC-06343	Glixx	2017_MIPE5.0_01	-8.7295		Balicatib		4			9.856	170.065	72.978	4.095	0.319	0.488							175.527			172.976	2.911	374.97	388.642
s-ACC_Roper-ACC1-MIPE5.0-CTG48h-1	NCGC00241108-15	ACC1-viability	37.1975	-2.4	-97.293	31.275	CNC(=O)C1=CC=CC=C1SC2=CC=C3C(=C2)[NH]N=C3\C=C\C4=CC=CC=N4						PZ0193	SIGMA	2017_MIPE5.0_01	-4.4295		Axitinib		2.1			6.259	118.909	-6.776	2.121	0.268	0.922							90.518			150.185	31.275	368.474	411.881
s-ACC_Roper-ACC1-MIPE5.0-CTG48h-1	NCGC00263548-23	ACC1-viability		4	-19.543	96.509	CC[C@]1(O)C[C@H]2CN(CCC3=C([NH]C4=C3C=CC=C4)[C@@](C2)(C(=O)OC)C5=C(OC)C=C6N(C)[C@H]7[C@](O)([C@H](OC(C)=O)[C@]8(CC)\C=C/CN9CC[C@]7([C@H]89)C6=C5)C(=O)OC)C1						HY-13780	MedChem Express	2017_MIPE5.0_01			VINBLASTINE SULFATE		1.3				39.461	90.636	4.955	0.145	0.629							110.179			123.104	83.643	504.331	504.197
s-ACC_Roper-ACC1-MIPE5.0-CTG48h-1	NCGC00346619-03	ACC1-viability	5.8954	-2.2	-69.99	27.479	NC1=NC=NC2=C1C(=N[N]2C3CCCC3)C4=CN=C5[NH]C=CC5=C4						S2622	Selleck	2017_MIPE5.0_01	-5.2295		PP-121		4			5.315	78.408	25.308	1.111	0.006	0.884							95.297			105.886	27.479	395.119	390.397
s-ACC_Roper-ACC1-MIPE5.0-CTG48h-1	NCGC00093644-09	ACC1-viability	13.1982	-2.4	-46.914	21.161	COC1=C(NC2=C3C=CC=CC3=NC4=C2C=CC=C4)C=CC(=C1)N[S+](C)([O-])=O						HY-13551	MedChem Express	2017_MIPE5.0_01	-4.8795		Amsacrine		4			5.647	62.176	21.07	4.955	0.161	0.609							67.984			83.336	21.161	298.748	298.512
s-ACC_Roper-ACC1-MIPE5.0-CTG48h-1	NCGC00346465-06	ACC1-viability		-3	0	47.04	CCNC(=O)NC1=CC=C(C=C1)C2=NC(=C3CCN(CC3=N2)C4COC4)N5CCOC[C@@H]5C						HY-15248	MedChem Express	2017_MIPE5.0_01			GDC-0349		5				56.827	0										0			103.867	47.04	369.132
s-ACC_Roper-ACC1-MIPE5.0-CTG48h-1	NCGC00346545-08	ACC1-viability	0.001048	-1.4	-62.979	46.412	CCC[C@H](NC(=O)[C@@H]1[C@H]2CCC[C@H]2CN1C(=O)[C@@H](NC(=O)[C@@H](NC(=O)C3=NC=CN=C3)C4CCCCC4)C(C)(C)C)C(=O)C(=O)NC5CC5						A4031	APExBIO	2017_MIPE5.0_01	-8.9795		Telaprevir (VX-950)		1.3			4.998	80.852	65.804	4.955	0.237	0.524							128.783			120.868	40.016	332.847	329.068
s-ACC_Roper-ACC1-MIPE5.0-CTG48h-1	NCGC00188344-07	ACC1-viability		4	20.732	82.792	CC1(C)CCC(=C(CN2CCN(CC2)C3=CC=C(C=C3)C(=O)N[S+]([O-])(=O)C4=CC(=C(N[C@H](CCN5CCOCC5)CSC6=CC=CC=C6)C=C4)[S+]([O-])(=O)C(F)(F)F)\C1)/C7=CC=C(Cl)C=C7						S1001	Selleck	2017_MIPE5.0_01			Navitoclax (ABT-263)		1.3				35.564	95.314	4.955	0.229	0.565							74.582			105.518	69.954	438.692	443.156
s-ACC_Roper-ACC1-MIPE5.0-CTG48h-1	NCGC00182713-18	ACC1-viability	11.7629	-2.1	-117.935	20.744	FC1=C(Cl)C=C(NC2=NC=NC3=C2C=C(NC(=O)C=C)C(=C3)OCCCN4CCOCC4)C=C1						5916	Tocris	2017_MIPE5.0_01	-4.9295		Canertinib		4			5.557	113.691	-6.976	0.9	0.004	0.896							110.959			134.435	20.744	443.268	444.787
s-ACC_Roper-ACC1-MIPE5.0-CTG48h-1	NCGC00345085-02	ACC1-viability		4	0	93.411	CC(C)[C@@H]1N(C)C2=C3C(=C[NH]C3=CC=C2)C[C@@H](CO)NC1=O						I0661	SIGMA	2017_MIPE5.0_01			(-)-Indolactam V		5				43.482	0										0			93.411	49.929	383.773
s-ACC_Roper-ACC1-MIPE5.0-CTG48h-1	NCGC00346626-05	ACC1-viability	16.6155	-2.3	-114.595	15.873	ClC1=CC\2=C(NC(=O)\C(=C2N[C@@H]3CN4CCC3CC4)C5=NC6=C([NH]5)C=CC=C6)C=C1						HY-13263	MedChem Express	2017_MIPE5.0_01	-4.7795		CHIR-124		4			6.534	102.734	-10.589	0.5	0.058	0.747							104.006			118.607	15.873	403.908	399.935
s-ACC_Roper-ACC1-MIPE5.0-CTG48h-1	NCGC00025379-01	ACC1-viability	10.4837	-1.1	-89.044	17.046	COC1=CC=C(CCN(C)CCCOC2=CC=C(C=C2)[S+]([O-])(=O)C3=C(C(C)C)C4=CC=CC=C4[N]3C)C=C1OC				SR 33805 oxalate;NCGC00025379-01;		Tocris-1806	Tocris	2017_MIPE5.0_01	-4.9795	0.175	SR 33805	SR 33805; SR 33805	4		9.04	5.5	98.856	16.575	3.297	0	0.971							105.618			115.902	17.046	447.946	446.609
s-ACC_Roper-ACC1-MIPE5.0-CTG48h-1	NCGC00346711-02	ACC1-viability		4	28.558	112.185	C[C@]\12CC[C@H](O)CC1=C/CC3C2CC[C@@]\4(C)C3C\C=C4[N]5C=NC6=C5C=CC=C6						S2803	Selleck	2017_MIPE5.0_01			Galeterone		1.3				38.071	113.353	4.955	0.309	0.445							84.795			126.866	88.795	540.316	539.088
s-ACC_Roper-ACC1-MIPE5.0-CTG48h-1	NCGC00346672-02	ACC1-viability	23.47	-2.4	-65.054	47.622	CC1=CC(=CC=C1OC2=CC3=NC=N[N]3C=C2)NC4=C5C=C(C=CC5=NC=N4)C6=CC=C(CNCC[S+](C)([O-])=O)O6						S2752	Selleck	2017_MIPE5.0_01	-4.6295		ARRY-380		2.3			3.388	53.323	30.559	0.3	0.155	0.617							95.612			100.945	47.622	385.607	387.038
s-ACC_Roper-ACC1-MIPE5.0-CTG48h-1	NCGC00167972-02	ACC1-viability	0.014809	-1.3	-88.835	78.902	CC(C)C(=O)OCC(=O)[C@@]12O[C@@H](O[C@@H]1C[C@H]3[C@@H]4CC\C5=C\C(=O)\C=C/[C@]5(C)[C@H]4[C@@H](O)C[C@]23C)C6CCCCC6						Prestw-1801	Prestwick	2017_MIPE5.0_01	-7.8295		Ciclesonide		1.3			7.89	80.611	78.617	0.3	0.06	0.745							167.452			159.513	78.902	523.038	525.356
s-ACC_Roper-ACC1-MIPE5.0-CTG48h-1	NCGC00390588-01	ACC1-viability	1.86429	2.4	37.782	106.543	CC[S+]([O-])(=O)N1CCC(CC1)C(C)[N]2C(=C(C(=O)NC\C3=C(OC)\C=C(\C)NC3=O)C4=C2C=CC=C4)C						HY-15956	MedChem Express	2017_MIPE5.0_01	-5.7295		CPI-169 racemate		1.3			4.946	44.699	106.479	0.6	0.053	0.755							68.697			106.543	61.843	383.69	387.587
s-ACC_Roper-ACC1-MIPE5.0-CTG48h-1	NCGC00015451-11	ACC1-viability		4	15.5	79.383	CCOC(=O)NC1=CC=C(NCC2=CC=C(F)C=C2)N=C1N	>30	186.033	>45			NCGC00015451-10pur	NCGCChem	2017_MIPE5.0_01			Flupirtine maleate		1.3				20.82	95.855	0.5	0.422	0.344							80.355			100.203	79.383	446.474	445.218
s-ACC_Roper-ACC1-MIPE5.0-CTG48h-1	NCGC00498438-01	ACC1-viability	23.47	-2.2	-65.962	47.175	COC1=CC(=CC(=C1)N2CCN(CC2)C(=O)NC3=NC4=C(C=CC(=C4)F)N=C3OC)OC						CT-RX5902	ChemieTek	2017_MIPE5.0_01	-4.6295		RX-5902 (SUPINOXIN)		2.1			5.193	72.245	42.828	4.095	0.003	0.908							108.79			119.42	47.175	502.693	501.157
s-ACC_Roper-ACC1-MIPE5.0-CTG48h-1	NCGC00384250-02	ACC1-viability	1.04837	-2.1	-98.505	53.418	FC1(F)CCN(C1)C2=CC(=CC(=N2)NC3=CC(=CC=N3)C#N)C4CCN(CC4)C5COC5						HY-12947	MedChem Express	2017_MIPE5.0_01	-5.9795		GNE-3511		1.3				84.55	36.508	0.3	0.02	0.828							135.013			137.968	53.418	458.432	460.187
s-ACC_Roper-ACC1-MIPE5.0-CTG48h-1	NCGC00345811-02	ACC1-viability	0.117629	-1.1	-141.311	8.751	N[S+]([O-])(=O)C1=C2C(=O)C3=C(C(=CC=C3)O)C(=O)C2=CC=C1						1792	Bio Vision	2017_MIPE5.0_01	-6.9295		LLL-12		4			5.745	151.621	3.899	0.8	0.001	0.924							145.21			160.372	8.751	315.248	327.394
s-ACC_Roper-ACC1-MIPE5.0-CTG48h-1	NCGC00165915-05	ACC1-viability	0.001481	-1.4	-73.234	76.323	NC(=O)C1=CC(=CC=C1)C2=CC=CC(=C2)OC(=O)NC3CCCCC3						S2631	Selleck	2017_MIPE5.0_01	-8.8295		KDS-4103		1.3			10.831	87.076	94.958	4.095	0.067	0.733							168.192			163.399	76.323	480.377	477.452
s-ACC_Roper-ACC1-MIPE5.0-CTG48h-1	NCGC00246971-04	ACC1-viability	0.148086	1.2	30.494	112.82	OC[C@H]1O[C@@H](OC2=CC(=CC(=C2)/C=C/C3=CC=C(O)C=C3)O)[C@H](O)[C@@H](O)[C@@H]1O						S2390	Selleck	2017_MIPE5.0_01	-6.8295		Polydatin		1.3			4.88	50.667	104.798	2.253	0.034	0.793							74.304			112.82	62.153	430.894	434.301
s-ACC_Roper-ACC1-MIPE5.0-CTG48h-1	NCGC00163127-08	ACC1-viability	0.002633	-1.2	-52.047	82.584	COC1=C(C)C(=C(\C=C\C(C)=C\C=C\C(C)=C\C(O)=O)C(=C1)C)C						A2415	APExBIO	2017_MIPE5.0_01	-8.5795		Acitretin		1.3			18.399	56.45	92.342	0.7	0.043	0.774							144.389			139.034	82.584	483.855	483.155
s-ACC_Roper-ACC1-MIPE5.0-CTG48h-1	NCGC00168759-10	ACC1-viability		4	-32.175	78.04	OC(=O)C1=CC=CC(=C1)C2=NOC(=N2)C3=CC=CC=C3F						HY-14832	MedChem Express	2017_MIPE5.0_01			PTC-124		2.3				39.962	71.344	0.7	0.211	0.553							103.519			118.002	78.04	477.034	475.509
s-ACC_Roper-ACC1-MIPE5.0-CTG48h-1	NCGC00167740-02	ACC1-viability	37.1975	-3	-102.384	45.687	CC/1=C/CC\C(=C/C2OC(=O)C(=C)C2CC1)C						N2333	APExBIO	2017_MIPE5.0_01	-4.4295		Costunolide		2.1			16.778	133.792	11.703	3.297	0.252	0.936							114.088			179.478	45.687	469.583	527.057
s-ACC_Roper-ACC1-MIPE5.0-CTG48h-1	NCGC00508900-01	ACC1-viability	4.56328	-1.4	-53.285	44.4	C1CN(CCO1)CCOC2=CC=C(C=C2)C3=C[N]4N=CC(=C4N=C3)C5=CC=NC6=C5C=CC=C6						5580	Tocris	2017_MIPE5.0_01	-5.3407		VU-0364849		1.3				64.436	39.511	4.955	0.137	0.638							92.796			102.071	37.636	394.959	418.349
s-ACC_Roper-ACC1-MIPE5.0-CTG48h-1	NCGC00346493-03	ACC1-viability	8.32748	-2.3	-145.02	14.771	O=C(NC1CC1)NC2=C[NH]N=C2C3=NC4=CC(=CC=C4[NH]3)CN5CCOCC5	>30	5.07	>38			S1134_CM1	Selleck	2017_MIPE5.0_01	-5.0795		AT-9283		4			4.574	120.649	-21.665	0.7	0.138	0.832							123.355			135.42	14.771	423.234	456.865
s-ACC_Roper-ACC1-MIPE5.0-CTG48h-1	NCGC00508865-03	ACC1-viability	5.8954	-2.2	-39.534	86.982	CC[S+]([O-])(=O)C1=CC2=C(OC(=N2)C3=CC4=CC=CC=C4C=C3)C=C1						2481	Axon Medchem	2017_MIPE5.0_01	-5.2295		Ezutromid		1.3				42.762	80.787	0.8	0.008	0.872							120.321			129.744	86.982	538.21	537.933
s-ACC_Roper-ACC1-MIPE5.0-CTG48h-1	NCGC00347934-09	ACC1-viability		4	-28.755	112.196	CC1=CC=CC=C1C(N(C(=O)C[N]2C=CN=C2C)C3=CC=CC(=C3)F)C(=O)NC4CCCCC4						HY-18082	MedChem Express	2017_MIPE5.0_01			AGI-5198		1.3				56.005	99.811	0.4	0.44	0.825							128.567			155.776	99.771	518.66	521.746
s-ACC_Roper-ACC1-MIPE5.0-CTG48h-1	NCGC00163489-03	ACC1-viability	0.001481	-1.1	-87.776	81.529	CC(C)=CC[C@@H](O)C/1=C/C(=O)C2=C(O)C=CC(=C2C1=O)O						CT-115	Enzo	2017_MIPE5.0_01	-8.8295	0.577	Shikonin	SHIKONIN;Shikonin	1.3		30.616	9.301	111.533	111.42	4.095	0.034	0.793							199.196			193.062	81.529	567.773	560.756
s-ACC_Roper-ACC1-MIPE5.0-CTG48h-1	NCGC00018238-11	ACC1-viability	0.001481	-1.1	-80.373	105.633	CCCOC1=CC=C2[NH]C(=NC2=C1)NC(=O)OC						Prestw-1460	Prestwick	2017_MIPE5.0_01	-8.8295		Oxibendazole		1.1			11.566	91.721	99.554	4.955	0.001	0.932							179.927			176.599	84.879	499.207	500.567
s-ACC_Roper-ACC1-MIPE5.0-CTG48h-1	NCGC00263214-02	ACC1-viability	0.002092	-1.3	-105.595	62.581	CC1=C(C=C([N]1CCCN2CCOCC2)C3=CC=CC=C3)C(=O)NC4=CC=CC(=C4)C(F)(F)F						4100	Tocris	2017_MIPE5.0_01	-8.6795		HC-067047		1.3			18.626	135.551	105.416	1.1	0.095	0.692							211.01			198.133	62.581	573.297	565.055
s-ACC_Roper-ACC1-MIPE5.0-CTG48h-1	NCGC00350511-01	ACC1-viability		4	-17.631	108.95	ClC1=CC=CC(=C1)C2=CC=C(C=C2)C3=NN=C(CCCC4=NC5=NC=CC=C5C=C4)O3	2.3	1959.99	<1			PRP003-073	NCGCChem	2017_MIPE5.0_01			PRP003-073		1.3				39.394	109.155	4.955	0.264	0.495							126.787			141.904	102.51	546.809	546.132
s-ACC_Roper-ACC1-MIPE5.0-CTG48h-1	NCGC00015623-11	ACC1-viability	0.001176	-1.4	-36.545	94.926	CCCN(CCC)C(=O)C(CCC(O)=O)NC(=O)C1=CC=CC=C1						Prestw-240	Prestwick	2017_MIPE5.0_01	-8.9295		Proglumide		1.3			10.286	46.007	102.535	4.955	0.204	0.56							139.08			134.68	88.674	503.553	501.144
s-ACC_Roper-ACC1-MIPE5.0-CTG48h-1	NCGC00510492-02	ACC1-viability	0.001481	-1.3	-82.144	47.417	COC1=C(OCC2(N)CC2)C=C3N=CC=C(OC4=C(F)C5=C([NH]C(=C5)C)C=C4)C3=C1						A16253	Adooq	2017_MIPE5.0_01	-8.8295		Anlotinib		1.3				132.276	103.503	4.095	0.19	0.576							185.646			179.694	47.417	533.548	521.083
s-ACC_Roper-ACC1-MIPE5.0-CTG48h-1	NCGC00093356-10	ACC1-viability	0.02347	1.4	52.083	92.43	NC\1=N\C(=O)N(\C=C1)[C@@H]2O[C@H](CO)[C@@H](O)[C@@H]2O						S1648	Selleck	2017_MIPE5.0_01	-7.6295		Cytarabine		1.3			5.928	45.118	89.111	0.5	0.596	0.792							37.028			92.43	47.312	321.128	344.615
s-ACC_Roper-ACC1-MIPE5.0-CTG48h-1	NCGC00510519-01	ACC1-viability	9.34358	-2.3	-212.927	11.308	OC1=C(CN2CCC(CC2)NC3=NC=NC4=C3C=C(CC(F)(F)F)S4)C=C5C=C(C#N)[N](CC6=C[NH]N=C6)C5=C1						HY-19810	MedChem Express	2017_MIPE5.0_01	-5.0295		MI-538		4				171.025	-33.158	0.2	0.134	0.642							179.768			182.333	11.308	526.978	525.156
s-ACC_Roper-ACC1-MIPE5.0-CTG48h-1	NCGC00263217-05	ACC1-viability	16.6155	-2.4	-38.328	72.855	O=C(NC1=CC2=C(C=C1)N=C(NC(=O)C3=CC=CC=C3)S2)C4C5CC6CC(C5)CC4C6	6.09133	159.38	<1			HY-13945	MedChem Express	2017_MIPE5.0_01	-4.7795		NVP-231		2.3			6.714	45.396	66.294	1.1	0.092	0.696							104.622			118.251	72.855	483.378	480.293
s-ACC_Roper-ACC1-MIPE5.0-CTG48h-1	NCGC00241411-01	ACC1-viability	0.004683	-1.4	-67.859	112.197	CC(C)(C)C(=O)OC1=CC2=C(C=C1)[N](CCCO)C(=N2)NC(=O)C3=CC=CC(=C3)[N+]([O-])=O						JKJ14-093	NCGCChem	2017_MIPE5.0_01	-8.3295	0.357	NCGC00241411	NCGC00241411-01	1.3		18.907	5.977	73.092	90.613	0.5	0.066	0.762							158.472			151.281	78.19	506.004	508.287
s-ACC_Roper-ACC1-MIPE5.0-CTG48h-1	NCGC00263166-10	ACC1-viability	37.1975	-2.4	-120.894	31.148	COC\1=C\C(=N/C1=C/C2=C(C)C=C(C)[NH]2)C3=CC4=CC=CC=C4[NH]3						A10665	Adooq	2017_MIPE5.0_01	-4.4295		Obatoclax		2.3			8.315	140.597	-13.843	0.9	0.213	0.84							107.051			171.746	31.148	410.389	464.719
s-ACC_Roper-ACC1-MIPE5.0-CTG48h-1	NCGC00017337-22	ACC1-viability	0.001481	-1.1	-86.515	114.357	COC1=C(O)C=CC(CNC(=O)CCCC\C=C\C(C)C)=C1						HY-10448	MedChem Express	2017_MIPE5.0_01	-8.8295		Capsaicin		1.1			15.052	95.667	108.19	4.504	0.001	0.924							194.706			190.273	94.606	541.929	544.308
s-ACC_Roper-ACC1-MIPE5.0-CTG48h-1	NCGC00263169-06	ACC1-viability	18.6429	-2.1	-86.647	28.668	CC(C)(C)C1=C(/C=C/2NC(=O)\C(NC2=O)=C\C3=CC=CC=C3)N=C[NH]1						B2298	APExBIO	2017_MIPE5.0_01	-4.7295		Plinabulin		4			5.437	90.117	23.487	1.967	0.001	0.93							110.134			118.785	28.668	490.451	488.86
s-ACC_Roper-ACC1-MIPE5.0-CTG48h-1	NCGC00164296-05	ACC1-viability	2.347	1.4	40.849	101.863	OC(=O)CCCC1=C[NH]C2=CC=CC=C12						S2253	Selleck	2017_MIPE5.0_01	-5.6295		3-indolebutyric acid		1.3			10.584	35.146	110.645	0.2	0.312	0.441							69.796			101.943	66.796	413.609	411.95
s-ACC_Roper-ACC1-MIPE5.0-CTG48h-1	NCGC00014873-05	ACC1-viability	18.6429	-2.2	-84.629	32.261	CN(C)CCCN\C1=C\2C(=O)N(C)C(=O)\N=C2N(C)C3=C1C=CC=C3						3503	Tocris	2017_MIPE5.0_01	-4.7295		HLI-373989		2.1			6.92	86.348	26.241	4.504	0.001	0.937							110.869			118.609	32.261	500.876	498.065
s-ACC_Roper-ACC1-MIPE5.0-CTG48h-1	NCGC00013917-09	ACC1-viability		4	28.457	104.133	OC1=C(C=C(C2=CC=CN=C12)[S+](O)([O-])=O)\N=N\C3=CC=C4C=C(C=CC4=C3)[S+](O)([O-])=O						GLXC-02436	Glixx	2017_MIPE5.0_01			NSC-87877		1.3				42.167	105.21	4.955	0.206	0.559							76.753			122.137	79.97	500.452	499.291
s-ACC_Roper-ACC1-MIPE5.0-CTG48h-1	NCGC00253867-11	ACC1-viability		4	0	108.341	COCCCN1CCC(CC1)NC(=O)C2=CC(=C(N)C3=C2OCC3)Cl						HY-12694	MedChem Express	2017_MIPE5.0_01			Prucalopride		5				18.445	0										0			126.786	108.341	562.079
s-ACC_Roper-ACC1-MIPE5.0-CTG48h-1	NCGC00018218-13	ACC1-viability		4	-16.975	91.951	C\C1=N\N(C(=O)C1)C2=CC=CC=C2						S1326	Selleck	2017_MIPE5.0_01			Edaravone		1.3				26.015	92.574	4.955	0.017	0.835							109.549			115.335	89.32	491.525	491.704
s-ACC_Roper-ACC1-MIPE5.0-CTG48h-1	NCGC00347957-09	ACC1-viability		4	22	88.147	BrC1=CN=CC(=C1)C(=O)N2CCC(CC2)N3CCCC3						HY-15839	MedChem Express	2017_MIPE5.0_01			UNC-669		1.3				24.6	102.84	4.955	0.312	0.472							80.84			109.44	84.84	489.494	489.881
s-ACC_Roper-ACC1-MIPE5.0-CTG48h-1	NCGC00095161-10	ACC1-viability		4	-13.794	102.956	OC(=O)C(CC/1=C/C(=O)NC2=CC=CC=C12)NC(=O)C3=CC=C(Cl)C=C3						HY-B0360	MedChem Express	2017_MIPE5.0_01			Rebamipide		1.3				35.955	104.339	4.955	0.363	0.384							118.133			131.676	95.722	520.651	518.316
s-ACC_Roper-ACC1-MIPE5.0-CTG48h-1	NCGC00163318-03	ACC1-viability	0.002287	-1.2	-50.978	79.489	CC1=C(NC(=O)C2=CC=CC(=C2)NC(=O)NC3=CC=CC(=C3)C(=O)NC4=CC(=CC=C4C)C(=O)NC5=CC=C(C6=C5C(=CC(=C6)[S+](O)([O-])=O)[S+](O)([O-])=O)[S+](O)([O-])=O)C=C(C=C1)C(=O)NC7=CC=C(C8=CC(=CC(=C78)[S+](O)([O-])=O)[S+](O)([O-])=O)[S+](O)([O-])=O				SURAMIN		G430	BIOMOL	2017_MIPE5.0_01	-8.6407	0.138	Suramin sodium	Suramin (sodium salt);Suramin (sodium salt) (Not for individual resale);Suramin;SURAMIN	1.3		6.66	1.493	51.606	73.235	0.8	0.016	0.839							124.212			119.373	67.767	419.908	419.527
s-ACC_Roper-ACC1-MIPE5.0-CTG48h-1	NCGC00386367-02	ACC1-viability	0.00132	-1.1	-85.062	107.753	CNC1=NC(=NC=C1C(F)(F)F)NC2=C(Cl)[N](N=C2)[C@H]3CCN(C[C@@H]3F)C4COC4						HY-12282	MedChem Express	2017_MIPE5.0_01	-8.8795		GNE-9605		1.3			11.068	94.548	112.299	4.095	0.035	0.791							197.36			188.315	93.767	562.443	561.581
s-ACC_Roper-ACC1-MIPE5.0-CTG48h-1	NCGC00179578-11	ACC1-viability	37.1975	-3	-71.604	35.921	C[C@@H]1C[C@H]2[C@@H]3CC\C4=C\C(=O)\C=C/[C@]4(C)[C@@]3(Cl)[C@@H](O)C[C@]2(C)[C@@]1(OC(=O)C5=CC=CO5)C(=O)CCl						HY-13693	MedChem Express	2017_MIPE5.0_01	-4.4295		Mometasone furoate		2.3			4.717	76.796	18.754	4.955	0.231	0.531							90.359			112.718	35.921	420.538	419.364
s-ACC_Roper-ACC1-MIPE5.0-CTG48h-1	NCGC00475742-01	ACC1-viability	13.1982	-2.4	-55.599	26.204	CCC1=CC(=CC=C1[N]2N=C(C(C)C)C3=C(C=CN=C23)[N]4C=NC(=C4)C5=C[N](C)N=C5)C(N)=O						A-1924	ActiveBioChem	2017_MIPE5.0_01	-4.8795		TAS-116		4			4.455	74.808	24.391	3.065	0.112	0.669							79.99			101.011	26.204	349.691	351.845
s-ACC_Roper-ACC1-MIPE5.0-CTG48h-1	NCGC00387035-02	ACC1-viability	2.09177	-1.4	-24.827	92.451	C[C@H](CN(C)C)OC1=NC(=CN=C1C#N)NC2=NC=C3C(=CC=CC3=C2)Cl						SYN-1189	SynKinase	2017_MIPE5.0_01	-5.6795		SAR-020106		1.3				41.583	84.776	4.504	0.027	0.808							109.603			121.409	79.825	491.02	493.134
s-ACC_Roper-ACC1-MIPE5.0-CTG48h-1	NCGC00370777-04	ACC1-viability	2.347	-1.2	-40.75	51.172	CN(C)C1CCN(CC1)C(=O)C2=CC=C(NC(=O)NC3=CC=C(C=C3)C4=NC(=NC(=N4)N5CCOCC5)N6CCOCC6)C=C2						B2179	APExBIO	2017_MIPE5.0_01	-5.6295		Gedatolisib		1.3			4.385	55.854	55.395	1.627	0.02	0.828							96.145			107.026	51.172	411.487	407.927
s-ACC_Roper-ACC1-MIPE5.0-CTG48h-1	NCGC00167798-06	ACC1-viability	0.000723	-1.1	-82.376	95.636	O=C1O[Pt]2(NC3CCCCC3N2)OC1=O						A10346	Adooq	2017_MIPE5.0_01	-9.1407		Oxaliplatin		1.1			11.908	88.077	106.029	4.504	0.001	0.93							188.405			183.713	95.636	564.075	564.165
s-ACC_Roper-ACC1-MIPE5.0-CTG48h-1	NCGC00263096-16	ACC1-viability	0.004174	-1.4	-38.136	110.022	NC(=O)C1=CC(=C(I)C=C1)[N+]([O-])=O						5817	Tocris	2017_MIPE5.0_01	-8.3795		Iniparib		1.3			9.414	42.671	107.877	0.8	0.088	0.701							146.013			141.781	99.11	549.164	551.345
s-ACC_Roper-ACC1-MIPE5.0-CTG48h-1	NCGC00162399-13	ACC1-viability	14.8086	-2.1	-97.739	12.707	COC1=CC=C(C=C1)[S+]([O-])(=O)N(CCO)C2=C(CN(C)C/C=C/C3=CC=C(Cl)C=C3)C=CC=C2						HY-15465	MedChem Express	2017_MIPE5.0_01	-4.8295		KN-93		4			6.34	98.042	4.547	2.121	0	0.976							102.286			110.749	12.707	435.829	437.91
s-ACC_Roper-ACC1-MIPE5.0-CTG48h-1	NCGC00246387-08	ACC1-viability	37.1975	-2.4	-99.567	66.715	CCOC(=O)C1=C(CSC2=CC=CC=C2)[N](C)C3=CC(=C(O)C(=C13)CN(C)C)Br						HY-14904A	MedChem Express	2017_MIPE5.0_01	-4.4295		Arbidol		2.3			8.083	108.825	31.891	0.3	0.203	0.71							131.458			175.54	66.715	476.043	530.772
s-ACC_Roper-ACC1-MIPE5.0-CTG48h-1	NCGC00018157-21	ACC1-viability		4	-28.783	98.002	CC(C(O)=O)C1=CC=C(C(=C1)F)C2=CC=CC=C2						DL400	Enzo	2017_MIPE5.0_01			Flurbiprofen		1.3				34.86	95.564	2.303	0.07	0.728							124.346			120.346	85.486	468.719	470.019
s-ACC_Roper-ACC1-MIPE5.0-CTG48h-1	NCGC00381562-02	ACC1-viability		4	0	82.456	CCN(C1CCOCC1)C2=C(C)C(=CC(=C2)C3=CC=C(CN4CCOCC4)C=C3)C(=O)NC\C5=C(C)\C=C(C)/NC5=O						M60122-2s	XcessBio	2017_MIPE5.0_01			Tazemetostat		5				82.61	0										0			84.215	1.606	262.405
s-ACC_Roper-ACC1-MIPE5.0-CTG48h-1	NCGC00346890-02	ACC1-viability	0.026334	-1.4	-58.278	86.757	C[N+](C)([O-])CCNC1=CC=C(NCC[N+](C)(C)[O-])C2=C1C(=O)C3=C(C(=CC=C3O)O)C2=O						4219	Tocris	2017_MIPE5.0_01	-7.5795		Banoxantrone		1.3			4.97	54.366	83.182	0.3	0.078	0.716							141.46			136.396	82.031	504.947	505.851
s-ACC_Roper-ACC1-MIPE5.0-CTG48h-1	NCGC00509997-02	ACC1-viability		4	22.073	110.522	COC1=CC=C(C=C1)[S+]([O-])(=O)N[C@@H](CNC2=NC(=NC(=C2C)N3CCC(CC3)C4=NC5=C(CCCN5)C=C4)C)C(O)=O						HY-100506	MedChem Express	2017_MIPE5.0_01			GLPG-0187		1.3				24.111	116.111	4.955	0.364	0.383							94.038			122.161	98.05	553.784	553.658
s-ACC_Roper-ACC1-MIPE5.0-CTG48h-1	NCGC00386327-03	ACC1-viability	0.166155	1.4	25.076	84.834	CC1=CC(=CC=C1NC2=NC3=C(N=C[NH]3)C(=N2)NC4CCCCC4)N5CCOCC5						B3706	APExBIO	2017_MIPE5.0_01	-6.7795		MPI-0479605		1.3			7.443	35.302	90.603	4.449	0.022	0.822							65.527			93.509	58.206	377.027	377.525
s-ACC_Roper-ACC1-MIPE5.0-CTG48h-1	NCGC00346842-04	ACC1-viability	0.000303	-1.4	-73.059	107.615	C[N]1C=C(C[C@@H](N)C(O)=O)C2=C1C=CC=C2						B4900	APExBIO	2017_MIPE5.0_01	-9.5183		Indoximod		1.3			13.926	80.301	107.457	1.464	0.075	0.72							180.516			172.546	92.245	619.159	620.609
s-ACC_Roper-ACC1-MIPE5.0-CTG48h-1	NCGC00386818-01	ACC1-viability	20.9177	-2.4	-61.512	59.608	OC1=C(C=CC=N1)C(=O)NCCCNC(=O)C2=NOC(=C2)C3=CC=CC=C3						MLS004580709	Evotec	2017_MIPE5.0_01	-4.6795		ML327		2.3			3.984	63.87	45.232	0.9	0.056	0.75							106.744			123.477	59.608	481.203	478.149
s-ACC_Roper-ACC1-MIPE5.0-CTG48h-1	NCGC00095003-07	ACC1-viability		4	0	95.214	OC1=CC2=C(SC(=O)O2)C=C1						S2603	Selleck	2017_MIPE5.0_01			Tioxolone		5				15.808	0										0			111.022	95.214	502.308
s-ACC_Roper-ACC1-MIPE5.0-CTG48h-1	NCGC00016000-21	ACC1-viability	2.347	-2.1	-166.485	70.267	CCN(CC)C(=S)SSC(=S)N(CC)CC						S1680	Selleck	2017_MIPE5.0_01	-5.6295		Disulfiram		4			85.555	136.463	-33.427	0.4	0.047	0.794							133.058			146.705	10.241	365.543	378.613
s-ACC_Roper-ACC1-MIPE5.0-CTG48h-1	NCGC00165909-10	ACC1-viability		4	21	85.632	[Cl]C1=CC=CC=C1[C]([N]2C=CC=N2)(C3=CC=CC=C3)C4=CC=CC=C4						T6700	SIGMA	2017_MIPE5.0_01			TRAM-34		1.3				29.796	104.147	4.955	0.262	0.528							83.147			115.428	85.632	495.85	496.365
s-ACC_Roper-ACC1-MIPE5.0-CTG48h-1	NCGC00346838-01	ACC1-viability	0.001176	-1.2	-73.541	109.676	COC1=CC(=CC=C1O)C[C@@H](CO)[C@H](CO)CC2=CC(=C(O)C=C2)OC						60372	SIGMA	2017_MIPE5.0_01	-8.9295	0.471	Secoisolariciresinol	Secoisolariciresinol	1.3		24.632	8.976	76.211	107.764	4.955	0.03	0.801							181.305			173.926	97.715	533.646	534.653
s-ACC_Roper-ACC1-MIPE5.0-CTG48h-1	NCGC00507854-01	ACC1-viability	3.31523	-1.2	-71.183	32.499	CC1=C2C=C(C#N)[N](CC3=C[NH]N=C3)C2=CC=C1CN4CCC(CC4)NC5=C6C=C(CC(F)(F)F)SC6=NC=N5						S7817	Selleck	2017_MIPE5.0_01	-5.4795		MI-503		1.1				83.136	31.514	3.297	0	0.968							102.696			114.384	31.247	411.308	409.465
s-ACC_Roper-ACC1-MIPE5.0-CTG48h-1	NCGC00346934-02	ACC1-viability		4	0	76.744	CC(C)(C)C(=O)OC1=CC=C(C=C1)[S+]([O-])(=O)NC2=CC=CC=C2C(=O)NCC(O)=O						S7198	SIGMA	2017_MIPE5.0_01			Sivelestat		5				100.088	0										0			103.082	2.994	317.859
s-ACC_Roper-ACC1-MIPE5.0-CTG48h-1	NCGC00015520-13	ACC1-viability		4	-14.837	93.669	NC(=O)NO						S1896	Selleck	2017_MIPE5.0_01			Hydroxyurea		1.3				21.213	93.596	0.8	0.336	0.415							108.433			114.531	93.319	502.576	503.488
s-ACC_Roper-ACC1-MIPE5.0-CTG48h-1	NCGC00024976-06	ACC1-viability		4	21.358	78.272	CCNC(=O)[C@H]1O[C@H]([C@H](O)[C@@H]1O)[N]2C=NC3=C2N=C(NCCC4=CC=C(CCC(O)=O)C=C4)N=C3N						S2153	Selleck	2017_MIPE5.0_01			CGS-21680		1.3				40.236	92.587	1.692	0.208	0.587							71.229			100.291	60.055	404.034	409.197
s-ACC_Roper-ACC1-MIPE5.0-CTG48h-1	NCGC00372956-01	ACC1-viability	23.47	-2.1	-100.078	13.423	C[C@@H](O)[C@@H](C)OC1=C(C=NC(=N1)NC2=CC=C(C=C2)[S+]([O-])(=N)C3CC3)C(F)(F)F						A12742	Adooq	2017_MIPE5.0_01	-4.6295		Roniciclib		4			4.275	108.124	5.844	4.095	0.003	0.909							105.922			121.547	13.423	476.471	476.103
s-ACC_Roper-ACC1-MIPE5.0-CTG48h-1	NCGC00242480-02	ACC1-viability	41.7363	-2.3	-184.863	7.665	CC(C)(C)C1=CC(=C(NC(=O)C/2=C/NC3=C(C=CC=C3)C2=O)C=C1O)C(C)(C)C						S1144	Selleck	2017_MIPE5.0_01	-4.3795		Ivacaftor		4			5.577	151.527	-40.823	0.4	0.203	0.562							144.04			159.193	7.665	532.175	547.695
s-ACC_Roper-ACC1-MIPE5.0-CTG48h-1	NCGC00378622-10	ACC1-viability	9.34358	-2.1	-135.244	10.441	COC1=C(NC2=NC=CC(=N2)C3=C[N](C)C4=C3C=CC=C4)C=C(NC(=O)C=C)C(=C1)N(C)CCN(C)C						GLXC-05459	Glixx	2017_MIPE5.0_01	-5.0295		Osimertinib mesylate		4			5.738	110.856	-25.033	0.7	0.005	0.888							110.211			121.297	10.441	393.119	408.03
s-ACC_Roper-ACC1-MIPE5.0-CTG48h-1	NCGC00345852-03	ACC1-viability	0.371975	-1.1	-99.52	22.135	CC(C)C1=C2N=C(N[C@@H](CO)[C@H](O)CO)C=C(NCC3=CC=CC=C3)[N]2N=C1						SYN-1151	SynKinase	2017_MIPE5.0_01	-6.4295		BS-194		4				109.583	21.163	1.134	0	0.967							120.684			131.718	22.135	372.498	368.16
s-ACC_Roper-ACC1-MIPE5.0-CTG48h-1	NCGC00183285-06	ACC1-viability		4	-16.851	80.282	CC1=C[N](C=N1)C2=CC(=CC(=C2)NC(=O)C3=CC(=C(C)C=C3)NC4=NC(=CC=N4)C5=CC=CN=C5)C(F)(F)F						S1033	Selleck	2017_MIPE5.0_01			Nilotinib		1.3				24.726	78.211	0.8	0.336	0.415							95.062			103.578	78.853	438.364	435.307
s-ACC_Roper-ACC1-MIPE5.0-CTG48h-1	NCGC00346673-02	ACC1-viability		-3	0	32.667	CNC(=O)C1=N[N](C)C2=C1C(C)(C)CC3=CN=C(NC4=CC=C(C=C4)N5CCN(C)CC5)N=C23						S2751	Selleck	2017_MIPE5.0_01			Milciclib		5				61.316	0										0			93.982	32.667	333.036
s-ACC_Roper-ACC1-MIPE5.0-CTG48h-1	NCGC00509941-01	ACC1-viability	0.001176	-1.1	-90.077	77.504	COC1=N[N](C)C=C1NC2=C3N=C[N](C)C3=NC(=N2)N4C[C@H](F)[C@H](C4)NC(=O)C=C						C-1263	ChemGood	2017_MIPE5.0_01	-8.9295		PF-06747775		1.3				96.836	78.977	4.955	0.031	0.8							169.054			159.737	62.902	400.764	400.021
s-ACC_Roper-ACC1-MIPE5.0-CTG48h-1	NCGC00388522-04	ACC1-viability		4	-19.295	103.368	CN1[C@@H]2CCC[C@H]1CC(C2)NC(=O)C3=N[N](C)C4=C3C=CC=C4						G3796	SIGMA	2017_MIPE5.0_01			Granisetron (AB-1001)		1.3				29.412	105.429	4.955	0.345	0.405							124.724			121.224	91.812	511.315	510.695
s-ACC_Roper-ACC1-MIPE5.0-CTG48h-1	NCGC00485487-01	ACC1-viability	0.742187	-1.2	-71.233	37.445	CO[C@@H](C)CN1C(=O)N(C)C2=C1C3=CC(=CC=C3N=C2)C4=CC(=CN=C4)C(C)(C)O						HY-12513	MedChem Express	2017_MIPE5.0_01	-6.1295		LY-3023414		1.1			7.77	75.479	38.527	0.8	0	0.982							109.76			112.924	37.445	398.25	396.135
s-ACC_Roper-ACC1-MIPE5.0-CTG48h-1	NCGC00346617-03	ACC1-viability	0.742187	-1.4	-69.823	14.111	CC(C)[N]1C(=NC=C1C2=NC(=NC=C2)NC3=CC=C(C=C3)[S+](C)([O-])=O)C						S2621	Selleck	2017_MIPE5.0_01	-6.1295		AZD-5438		4			6.82	75.469	16.05	1	0.085	0.971							85.873			89.58	14.111	285.508	284.654
s-ACC_Roper-ACC1-MIPE5.0-CTG48h-1	NCGC00510683-01	ACC1-viability	0.001662	-1.2	-79.269	126.942	CN(C)C(=O)C1=NC=C(OC2=C3C=C(C)OC3=CC(=C2)C(=O)NC4=CN=C(C)C=N4)C=N1						6049	Tocris	2017_MIPE5.0_01	-8.7795		PF-04937319		1.3				92.478	112.401	4.095	0.013	0.85							191.67			188.418	95.94	564.307	565.962
s-ACC_Roper-ACC1-MIPE5.0-CTG48h-1	NCGC00178318-05	ACC1-viability		4	0	107.897	[O-][S](=O)(=O)CCS						S1735	Selleck	2017_MIPE5.0_01			Mesna		5				32.912	0										0			130.221	97.309	539.211
s-ACC_Roper-ACC1-MIPE5.0-CTG48h-1	NCGC00501213-01	ACC1-viability	0.001176	-1.1	-85.606	110.468	C[C@H]1CC[C@H](CN1C(=O)C=C)NC2=C3C=C[NH]C3=NC=N2						P293775	Toronto Research	2017_MIPE5.0_01	-8.9295		PF-06651600		1.3				87.063	117.572	4.955	0.004	0.898							203.177			194.884	107.821	587.262	584.53
s-ACC_Roper-ACC1-MIPE5.0-CTG48h-1	NCGC00178913-11	ACC1-viability	13.1982	-2.1	-96.226	14.024	CC/1=C(\O)C(=O)\C=C2/C1=C\C=C3/[C@@]2(C)CC[C@@]4(C)[C@@H]5C[C@@](C)(CC[C@]5(C)CC[C@]34C)C(O)=O						C0869	SIGMA	2017_MIPE5.0_01	-4.8795		Tripterin		4			6.532	108.985	13.789	3.929	0.001	0.94							110.015			123.009	14.024	474.241	471.902
s-ACC_Roper-ACC1-MIPE5.0-CTG48h-1	NCGC00511352-01	ACC1-viability	0.001176	-1.1	-98.54	79.839	CCN(CC)C(=O)CC1=CSC(=N1)N[S+]([O-])(=O)C2=C(C)C(=CC=C2)Cl						GLXC-04311	Glixx	2017_MIPE5.0_01	-8.9295		BVT-14225		1.3				107.577	81.379	4.955	0.013	0.852							179.919			169.162	61.585	415.262	413.486
s-ACC_Roper-ACC1-MIPE5.0-CTG48h-1	NCGC00371131-09	ACC1-viability		4	0	9.697	CC1=C(C=CC(=C1)OCC2=NN=C(SC3CCCC3)[N]2C4=CN=CC=C4)C5=CC=C(C=C5)[S+](C)([O-])=O						GLXC-03842	Glixx	2017_MIPE5.0_01			NMS-873		5				85.49	0										0			95.187	9.697	270.841
s-ACC_Roper-ACC1-MIPE5.0-CTG48h-1	NCGC00346594-02	ACC1-viability		4	-22.519	97.823	CC1(C)C[C@H](C2CC[C@]3(C)\C(=C/C[C@@H]4[C@@]5(C)CC[C@H](O)C(C)(C)[C@@H]5CC[C@@]34C)[C@@H]2C1)C(O)=O						S2334	Selleck	2017_MIPE5.0_01			Oleanolic acid		1.3				43.933	92.718	4.955	0.154	0.618							115.237			125.569	81.636	473.059	473.884
s-ACC_Roper-ACC1-MIPE5.0-CTG48h-1	NCGC00350264-01	ACC1-viability		4	-24.366	87.355	FC1=CC=C(C=C1C(F)(F)F)C2=NOC(=C2)CNC(=O)CCCC3=NC4=NC=CC=C4C=C3	9.4	1075.81	3.29241			PRP003-062	NCGCChem	2017_MIPE5.0_01			PRP003-062		1.3				35.108	86.377	2.333	0.198	0.568							110.743			122.463	87.355	512.488	513.262
s-ACC_Roper-ACC1-MIPE5.0-CTG48h-1	NCGC00016759-08	ACC1-viability		4	19.5	99.035	COC1=CC2=CC=C(C=C2C=C1)[C@H](C)C(O)=O						HY-15030	MedChem Express	2017_MIPE5.0_01			Naproxen sodium		1.3				26.448	104.791	4.955	0.449	0.309							85.291			115.239	88.791	502.709	499.765
s-ACC_Roper-ACC1-MIPE5.0-CTG48h-1	NCGC00387711-02	ACC1-viability	4.17363	-1.2	-45.8	75.63	C[C@@H]1COCCN1C2=NC(=NC(=C2)C3(CC3)[S@@+](C)([O-])=N)C4=CC=NC5=C4C=C[NH]5						HY-19323	MedChem Express	2017_MIPE5.0_01	-5.3795		AZD-6738		1.1			4.983	53.072	73.377	2.248	0	0.973							119.177			125.768	72.697	524.304	523.395
s-ACC_Roper-ACC1-MIPE5.0-CTG48h-1	NCGC00510704-01	ACC1-viability	0.001176	-1.3	-83.918	81.065	C[N]1N=CC=C1NC2=NC=CC(=N2)C3=CC4=C(S3)C(C)(C)N(CCN5CCOCC5)C4=O						HY-101494	MedChem Express	2017_MIPE5.0_01	-8.9295		LY-3214996		1.3				98.198	105.025	4.955	0.09	0.698							188.942			179.262	81.065	528.272	523.837
s-ACC_Roper-ACC1-MIPE5.0-CTG48h-1	NCGC00522052-01	ACC1-viability	0.003315	-1.3	-136.388	91.902	CC1=CC=C(O1)C2=NC(=NC3=C2N=N[N]3CC4=NC(=CC=C4)CO[C@H]5CCOC5)N						C-1392	ChemGood	2017_MIPE5.0_01	-8.4795		CPI-444		1.1				149.98	90.696	1.478	0.536	0.959							227.083			213.902	63.922	520.08	526.953
s-ACC_Roper-ACC1-MIPE5.0-CTG48h-1	NCGC00384474-01	ACC1-viability	0.001481	-1.4	-58.245	126.388	CCO[C@@H]1OC(=O)C[C@@H]1NC(=O)[C@@H]2CCCN3N2C(=O)[C@H](CCC3=O)NC(=O)C4=NC=CC5=C4C=CC=C5						DIV02676	DiverChem	2017_MIPE5.0_01	-8.8295		Pralnacasan		1.3			5.993	73.98	115.249	4.095	0.091	0.697							173.494			169.892	95.912	568.367	570.69
s-ACC_Roper-ACC1-MIPE5.0-CTG48h-1	NCGC00263118-02	ACC1-viability	2.63338	-2.4	-37.122	87.392	C[S+]([O-])(=O)OC1=CC=C2C(=C(OC2=C1)C(=O)C3=C(Cl)C=C(Cl)C=C3)NC(N)=O						1178	Axon Medchem	2017_MIPE5.0_02	-5.5795		Lirimilast		1.3			4.139	36.687	84.457	0.2	0.403	0.337							121.579			124.079	87.392	515.41	515.83
s-ACC_Roper-ACC1-MIPE5.0-CTG48h-1	NCGC00346687-10	ACC1-viability		-3	0	13.926	BrC1=CN=C(NC2=CC(=CC=C2)NC(=O)N3CCCC3)N=C1NCCC4=CN=C[NH]4						HY-11005	MedChem Express	2017_MIPE5.0_02			BX-912		5				93.027	0										0			106.953	13.926	389.593
s-ACC_Roper-ACC1-MIPE5.0-CTG48h-1	NCGC00344623-17	ACC1-viability		4	0	98.119	O=C(N1CCC(CC1)N2CCCC2)C3=CC(=C(C=C3)C(=O)N4CCC(CC4)N5CCCC5)NC6=CC=CC=C6						S7088	Selleck	2017_MIPE5.0_02			UNC-1215		5				34.928	0										0			119.652	84.723	492.693
s-ACC_Roper-ACC1-MIPE5.0-CTG48h-1	NCGC00016643-13	ACC1-viability		4	-24.071	103.992	CC1=CC2=C(O1)C(=C3OC(=O)\C=C(C)/C3=C2)C						NP323	Enzo	2017_MIPE5.0_02			Trioxsalen		1.3				21.309	84.182	0.3	0.329	0.454							108.252			112.252	90.943	481.809	482.636
s-ACC_Roper-ACC1-MIPE5.0-CTG48h-1	NCGC00271534-03	ACC1-viability		4	0	114.614	CC(C)C1CCC(CC1)C(=O)N[C@H](CC2=CC=CC=C2)C(O)=O						S2489	Selleck	2017_MIPE5.0_02			Nateglinide	Nateglinide (Starlix)	5				21.946	0										0			122.308	100.363	550.66
s-ACC_Roper-ACC1-MIPE5.0-CTG48h-1	NCGC00015898-28	ACC1-viability		4	-13.1	90.2	COC1=C(OC2CCCC2)C=C(C=C1)C3CNC(=O)C3						HY-16900	MedChem Express	2017_MIPE5.0_02			Rolipram		1.3				23.416	91.769	4.955	0.373	0.374							104.868			104.368	80.952	451.232	449.698
s-ACC_Roper-ACC1-MIPE5.0-CTG48h-1	NCGC00346885-02	ACC1-viability	14.8086	-2.2	-70.037	24.269	CN1CCN(CC1)C2=NC(=C(C=N2)C3=CC(=CC(=C3Cl)Cl)Cl)N						4044	Tocris	2017_MIPE5.0_02	-4.8295		Sipatrigine		4			8.273	78.103	22.077	2.72	0	0.96							92.114			102.372	24.269	404.575	405.007
s-ACC_Roper-ACC1-MIPE5.0-CTG48h-1	NCGC00347944-06	ACC1-viability		4	0	105.276	CNC1=NC(=NC=C1Cl)NC2=CC=C(C=C2OC)C(=O)N3CCOCC3						GLXC-02896	Glixx	2017_MIPE5.0_02			Hg-10-102-01		5				28.468	0										0			120.426	91.959	511.146
s-ACC_Roper-ACC1-MIPE5.0-CTG48h-1	NCGC00178852-04	ACC1-viability		4	0	95.161	NC[C@H]1O[C@H](O[C@@H]2[C@@H](N)C[C@@H](N)[C@H](O[C@H]3O[C@H](CO)[C@@H](O)[C@H](N)[C@H]3O)[C@H]2O)[C@H](N)C[C@@H]1O						MS-01500579	Microsource	2017_MIPE5.0_02			Tobramycin	Nebcin; Tobrex; Obracin;TOBRAMYCIN; Tobramycin Sulphate;; Sulfate, Tobramyci; Brulamycin;Tobramycin; Tobramycin Base; Tobramicina; Tobracin; Nebicin	5				46.166	0										0			122.597	76.431	486.205
s-ACC_Roper-ACC1-MIPE5.0-CTG48h-1	NCGC00263144-09	ACC1-viability	8.32748	-1.1	-101.416	8.027	COC1=CC(=CC=C1NC2=NC=C(Cl)C(=N2)OC3=CC(=CC=C3)NC(=O)C=C)N4CCN(C)CC4						HY-12026	MedChem Express	2017_MIPE5.0_02	-5.0795		WZ-4002		4			5.524	112.336	7.173	4.504	0	0.969							108.589			120.363	8.027	442.291	443.815
s-ACC_Roper-ACC1-MIPE5.0-CTG48h-1	NCGC00273984-04	ACC1-viability	14.8086	-2.2	-63.67	48.878	CC[N]1C(=NC2=CN=CC(=C12)CNC3CCNCC3)C4=NON=C4N						4630	Tocris	2017_MIPE5.0_02	-4.8295		SB-747651-A		1.1			4.031	63.142	43.284	2.121	0	0.967							106.954			112.02	48.878	477.202	479.09
s-ACC_Roper-ACC1-MIPE5.0-CTG48h-1	NCGC00346533-13	ACC1-viability	18.6429	-2.2	-80.934	41.423	COC(=O)N[C@@H](C(C)C)C(=O)N1CCC[C@H]1C2=NC=C([NH]2)C3=CC=C(C=C3)C4=CC=C(C=C4)C5=CN=C([NH]5)[C@@H]6CCCN6C(=O)[C@@H](NC(=O)OC)C(C)C						HY-10466	MedChem Express	2017_MIPE5.0_02	-4.7295		Daclatasvir dihydrochloride		2.3			2.707	88.621	34.771	2.333	0.01	0.862							115.705			130.044	41.423	506.469	519.405
s-ACC_Roper-ACC1-MIPE5.0-CTG48h-1	NCGC00263124-09	ACC1-viability	11.7629	-2.4	-83.399	16.26	COC1=CC=C(C(=C1)OC(C)C)C/2=N/[C@@H]([C@@H](N2C(=O)N3CCNC(=O)C3)C4=CC=C(Cl)C=C4)C5=CC=C(Cl)C=C5						HY-15335	MedChem Express	2017_MIPE5.0_02	-4.9295		Nutlin-3		4			5.899	68.36	-5.615	0.6	0.063	0.739							77.784			84.62	16.26	289.644	300.074
s-ACC_Roper-ACC1-MIPE5.0-CTG48h-1	NCGC00347941-04	ACC1-viability	20.9177	-2.1	-89.936	19.973	OCCNC1CCCC2=C1[NH]C3=C2C=C(C=C3)C4=CC=CC=C4						GLXC-04909	Glixx	2017_MIPE5.0_02	-4.6795		CASIN		4			9.719	88.72	13.172	4.095	0	0.97							103.108			108.692	19.973	461.656	462.31
s-ACC_Roper-ACC1-MIPE5.0-CTG48h-1	NCGC00092375-02	ACC1-viability	16.6155	-2.4	-42.601	63.167	COC1CCC(CC1)C(=O)C2=CC3=C(C=C2)N=C4OCCCC4=C3						2333	Tocris	2017_MIPE5.0_02	-4.7795	0.273	JNJ-16259685	JNJ-16259685;JNJ 16259685;JNJ-16259685	2.3		14.683	9.851	44.927	59.576	2.333	0.088	0.702							102.177			108.093	63.167	459.57	469.891
s-ACC_Roper-ACC1-MIPE5.0-CTG48h-1	NCGC00015443-22	ACC1-viability		4	-14.59	95.954	FC(F)(F)COC1=CC(=C(OCC(F)(F)F)C=C1)C(=O)NCC2CCCCN2						HY-17429	MedChem Express	2017_MIPE5.0_02			Flecainide acetate		1.3				24.1	87.121	4.955	0.099	0.717							101.712			104.403	80.303	430.84	429.837
s-ACC_Roper-ACC1-MIPE5.0-CTG48h-1	NCGC00390695-02	ACC1-viability	26.3338	-2.4	-42.36	57.39	CCC1=C(C)C(=CC=C1C(=O)NNC(=O)[C@@H](O)C2=CC(=CC(=C2)F)F)O						HY-15193B	MedChem Express	2017_MIPE5.0_02	-4.5795		EMD-638683		2.3			4.637	35.417	46.152	0.4	0.188	0.579							88.511			92.807	57.39	387.132	387.847
s-ACC_Roper-ACC1-MIPE5.0-CTG48h-1	NCGC00421916-03	ACC1-viability	26.3338	-2.2	-85.527	25.306	CC(C)[N]1N=CC2=C1C(=O)CC3(CCN(CC3)C(=O)C4=CC=C5[NH]C(=NC5=C4)C)C2						5790	Tocris	2017_MIPE5.0_02	-4.5795		PF-05175157		4			5.453	89.22	17.151	4.095	0.001	0.935							102.678			114.526	25.306	466.914	468.192
s-ACC_Roper-ACC1-MIPE5.0-CTG48h-1	NCGC00179492-08	ACC1-viability		4	-10.966	100.355	CC1(C)O[C@@H]2C[C@H]3[C@@H]4C[C@H](F)\C5=C\C(=O)\C=C/[C@]5(C)[C@H]4[C@@H](O)C[C@]3(C)[C@@]2(O1)C(=O)CO						FF23333	Carbosynth	2017_MIPE5.0_02			FLUNISOLIDE		1.3				18.946	104.262	2.121	0.306	0.449							115.228			116.452	97.506	515.122	514.65
s-ACC_Roper-ACC1-MIPE5.0-CTG48h-1	NCGC00093985-19	ACC1-viability		4	0	118.532	CC1NC2=CC(=C(C=C2C(=O)N1C3=C(C)C=CC=C3)[S+](N)([O-])=O)Cl						HY-B0209	MedChem Express	2017_MIPE5.0_02			Metolazone		5				26.569	0										0			118.532	91.963	495.034
s-ACC_Roper-ACC1-MIPE5.0-CTG48h-1	NCGC00249417-03	ACC1-viability	23.47	-2.4	-60.542	70.304	[O-][S+](=O)(NC1=CC=C(Cl)C=C1C(=O)NC2=CC=C(C=C2)[S+]([O-])(=O)N3CCOCC3)C4=CC=C(Cl)S4						16371	Cayman	2017_MIPE5.0_02	-4.6295		Ataciguat		2.3			3.456	49.624	54.424	0.3	0.222	0.54							114.965			119.928	70.304	480.86	485.099
s-ACC_Roper-ACC1-MIPE5.0-CTG48h-1	NCGC00018099-17	ACC1-viability		4	0	89.945	CN1C(=O)N(C)C2=C([N](CC(O)CO)C=N2)C1=O						AC3105	Enzo	2017_MIPE5.0_02			Dyphylline		5				23.495	0										0			104.868	81.373	437.493
s-ACC_Roper-ACC1-MIPE5.0-CTG48h-1	NCGC00263149-06	ACC1-viability	23.47	-2.1	-105.465	7.636	CCN1CCN(CC1)CC2=CC=C(C=C2)C3=CC4=C(N[C@H](C)C5=CC=CC=C5)N=CN=C4[NH]3						HY-10045	MedChem Express	2017_MIPE5.0_02	-4.6295		AEE-788		4			7.693	107.618	-0.973	1.967	0.001	0.925							104.492			115.254	7.636	451.712	461.471
s-ACC_Roper-ACC1-MIPE5.0-CTG48h-1	NCGC00386224-06	ACC1-viability	1.86429	-2.2	-49.531	76.417	C#CC1=CC(=CC=C1)NC2=NC=NC3=C2C=C4OCCOCCOCCOC4=C3						HY-15164	MedChem Express	2017_MIPE5.0_02	-5.7295		Icotinib hydrochloride		1.3			7.657	36.766	64.652	0.3	0.008	0.873							114.183			113.183	76.417	461.943	461.951
s-ACC_Roper-ACC1-MIPE5.0-CTG48h-1	NCGC00090762-05	ACC1-viability		4	0	77.504	[H][C@]1(C)\C=C\C=C(C)\C(=O)NC2=C3NC4(CCN(CC(C)C)CC4)N=C3C5=C(C2=O)C(O)=C(C)C6=C5C(=O)[C@](C)(O6)O\C=C\[C@]([H])(OC)[C@@]([H])(C)[C@@]([H])(OC(C)=O)[C@]([H])(C)[C@]([H])(O)[C@]([H])(C)[C@@]1([H])O						B2126	APExBIO	2017_MIPE5.0_02			Rifabutin		5				34.379	0										0			111.883	77.504	491.304
s-ACC_Roper-ACC1-MIPE5.0-CTG48h-1	NCGC00164637-06	ACC1-viability		4	0	99.857	CN1C(=O)/C=C(/NCCN(CCO)CCCC2=CC=C(C=C2)[N+]([O-])=O)N(C)C1=O						Prestw-1774	Prestwick	2017_MIPE5.0_02			Nifekalant		5				21.052	0										0			120.909	99.857	543.523
s-ACC_Roper-ACC1-MIPE5.0-CTG48h-1	NCGC00181754-07	ACC1-viability	26.3338	-3	-68.396	40.923	OC(=O)C1=CC=C(C=C1)[N]2N=C(N=C2C3=CC=CC=C3O)C4=CC=CC=C4O						HY-17359	MedChem Express	2017_MIPE5.0_02	-4.5795		Deferasirox		2.1			4.218	70.991	34.485	4.095	0	0.947							102.881			111.914	40.923	471.799	474.247
s-ACC_Roper-ACC1-MIPE5.0-CTG48h-1	NCGC00022848-25	ACC1-viability		4	0	103.231	C[C@]\12CCC(=O)\C=C1CC[C@H]3[C@@H]4CC[C@](O)(C(=O)CO)[C@@]4(C)C[C@H](O)[C@H]23						HY-N0583	MedChem Express	2017_MIPE5.0_02			Hydrocortisone		5				23.353	0										0			110.162	86.809	458.409
s-ACC_Roper-ACC1-MIPE5.0-CTG48h-1	NCGC00015615-15	ACC1-viability		4	0	113.065	FC(F)(F)COc3ccnc(CS(=O)c1nc2ccccc2n1)c3C		122.43	20.2053			1503926	Microsource	2017_MIPE5.0_02			Lansoprazole	; ; Prevacid;Lansoprazole; Lansoprazole; Lansoprazol;LANSOPRAZOLE	5				25.814	0									Tox21_110184_1	0			122.511	96.697	525.51
s-ACC_Roper-ACC1-MIPE5.0-CTG48h-1	NCGC00182058-03	ACC1-viability	6.61475	-1.2	-63.25	30.785	C=C1C(/C[C@@H](O)C[C@@H]1O)=C\C=C2/CCC[C@]3(C)[C@H](CC[C@@H]23)[C@H](C)/C=C/[C@H](C)C(C)C				1alpha-hydroxyvitamin D2;1A-HYDROXYVITAMIN D2;DOXERCALCIFEROL;doxercalciferolum;doxacalciferol;1 alpha-hydroxyergocalciferol;doxercalciferol;Hectorol;HECTOROL;Bone Care brand of 1 alpha-hydroxyergocalciferol;1alpha-OHD2;1A-HYDROXYERGOCALCIFEROL;CIPLUS_700330;Draxis brand of 1 alpha-hydroxyergocalciferol;1alpha(OH)2D2;		555784	APAC	2017_MIPE5.0_02	-5.1795	0.237	Doxercalciferol	TSA-840; ; Doxercalciferol; 1alpha(OH)2D2; 1alpha-hydroxyvitamin D2; 1alpha-OHD2;Hectorol	4		12.549	12.77	71.699	27.235	4.955	0	0.979						Tox21_112978	90.485			95.696	23.997	381.076	381.269
s-ACC_Roper-ACC1-MIPE5.0-CTG48h-1	NCGC00346722-06	ACC1-viability	26.3338	-3	-88.772	27.504	FC1=CC=C(C=C1)C(=O)N2CCC[C@@H](C2)C3=NC(=NO3)C4=CC=C(F)C=C4						HY-13058	MedChem Express	2017_MIPE5.0_02	-4.5795		ADX-47273		4			7.719	96.039	20.44	4.504	0.001	0.94							109.212			123.544	27.504	498.074	499.007
s-ACC_Roper-ACC1-MIPE5.0-CTG48h-1	NCGC00510444-01	ACC1-viability	11.7629	-3	-87.773	120.707	NC1=NC2=C(N=C(C(=N2)N)C3=CC(=CC=C3)Cl)C(=N1)N						SML1647	SIGMA	2017_MIPE5.0_02	-4.9295		Epiblastin A		2.3				82.309	20.327	4.955	0.01	0.883							108.1			120.707	38.398	465.687	461.827
s-ACC_Roper-ACC1-MIPE5.0-CTG48h-1	NCGC00346503-01	ACC1-viability		4	0	96.664	CCCCCCCCCCCCCCCCCCO[P]([O--])(=O)OC1CC[N+](C)(C)CC1						S1037	Selleck	2017_MIPE5.0_02			Perifosine	Perifosine	5				39.81	0										0			96.664	56.853	418.151
s-ACC_Roper-ACC1-MIPE5.0-CTG48h-1	NCGC00510078-03	ACC1-viability	0.661475	-1.1	-100.105	14.784	FC1=CC=CC(=C1)[N]2C=NC3=C2N=C(N=C3NCC4=NC5=C([NH]4)C(=C(F)C=C5)F)N6CCOCC6						2547	Axon Medchem	2017_MIPE5.0_02	-6.1795		SR-3029		4				121.55	14.399	2.333	0	0.96							114.504			136.021	14.472	366.763	362.455
s-ACC_Roper-ACC1-MIPE5.0-CTG48h-1	NCGC00390788-02	ACC1-viability	29.547	-2.1	-111.9	31.124	NC1=[N+]([O-])C2=CC=CC=C2[N+](=N1)[O-]						HY-13767	MedChem Express	2017_MIPE5.0_02	-4.5295		Tirapazamine		2.3			5.037	91.721	1.773	0.8	0.038	0.784							113.673			122.845	31.124	473.701	489.279
s-ACC_Roper-ACC1-MIPE5.0-CTG48h-1	NCGC00263120-06	ACC1-viability	37.1975	-3	-59.381	59.848	CNC(=O)C1=CC=C(C=C1F)N2C(=S)N(C(=O)C2(C)C)C3=CC(=C(C=C3)C#N)C(F)(F)F						HY-70002	MedChem Express	2017_MIPE5.0_02	-4.4295		Enzalutamide		2.3			5.787	49.019	44.264	0.9	0.142	0.632							103.645			108.867	59.848	464.442	473.719
s-ACC_Roper-ACC1-MIPE5.0-CTG48h-1	NCGC00274038-02	ACC1-viability		4	-22.782	100.195	NC(=O)NC1=C(SC(=C1)C2=CC=C(CN3CCOCC3)C=C2)C(N)=O						11140	Cayman	2017_MIPE5.0_02			AZ-TAK1 Inhibitor		2.3				20.652	94.065	0.7	0.351	0.398							116.847			120.847	100.195	539.929	546.024
s-ACC_Roper-ACC1-MIPE5.0-CTG48h-1	NCGC00507869-01	ACC1-viability		4	-19.19	77.056	CO[C@H]1CC[C@]2(CC1)CC3=C(C=C(C=C3)C4=CN=CC(=C4)C#CC)[C@@]2/5\N=C(C)/C(=N5)N						S8193	Selleck	2017_MIPE5.0_02			LY-3314814		1.3				39.112	100.478	4.955	0.392	0.38							119.668			116.168	77.056	487.479	486.872
s-ACC_Roper-ACC1-MIPE5.0-CTG48h-1	NCGC00264052-02	ACC1-viability		4	-18.278	100.982	C[C@H](CCC(O)=O)[C@H]1CCC2C3C[C@H](O)[C@@H]4C[C@H](O)CC[C@]4(C)C3CC[C@]12C						270049	Microsource	2017_MIPE5.0_02			Hyodeoxycholic acid		1.3				27.315	93.102	4.955	0.297	0.489							111.38			111.38	84.065	453.885	453.98
s-ACC_Roper-ACC1-MIPE5.0-CTG48h-1	NCGC00094872-13	ACC1-viability	37.1975	-3	-111.226	21.539	O=C(\C=C\C=C\C1=CC=C2OCOC2=C1)N3CCCCC3						1500873	Microsource	2017_MIPE5.0_02	-4.4295		Piperine		4			11.396	92.074	-6.82	4.955	0.008	0.873							104.406			113.614	21.539	459.679	478.601
s-ACC_Roper-ACC1-MIPE5.0-CTG48h-1	NCGC00095165-08	ACC1-viability		4	0	98.454	CCCCCCNC(=O)N1\C=C(F)/C(=O)NC1=O						S1289	Selleck	2017_MIPE5.0_02			Carmofur		5				23.282	0										0			119.347	96.064	512.589
s-ACC_Roper-ACC1-MIPE5.0-CTG48h-1	NCGC00387145-01	ACC1-viability		4	-25.169	92.331	OB(O)C1=CC=CC(=C1)COC2=CC=C(C=C2)/C=C/3SC(=O)N(CC4=CC=C(F)C=C4)C3=O						4196	Tocris	2017_MIPE5.0_02			HA-130		1.3				37.397	90.167	4.504	0.153	0.62							115.337			114.837	77.44	441.54	442.515
s-ACC_Roper-ACC1-MIPE5.0-CTG48h-1	NCGC00165869-22	ACC1-viability	11.7629	-2.2	-73.282	27.063	C1CCN(CC1)CCOC2=CC=C(C=C2)C3=C[N]4N=CC(=C4N=C3)C5=CC=NC=C5						HY-13418	MedChem Express	2017_MIPE5.0_02	-4.9295		Dorsomorphin		4			8.858	81.396	21.079	1.967	0.005	0.886							94.361			108.458	27.063	403.777	406.24
s-ACC_Roper-ACC1-MIPE5.0-CTG48h-1	NCGC00263084-02	ACC1-viability	8.32748	-1.1	-105.859	12.311	CNC1CCC(CC1)N(CC2=CC(=CC=C2)C3=CC=NC=C3)C(=O)C4=C(Cl)C5=C(F)C=CC(=C5S4)F						C4412-2s	Cellagen	2017_MIPE5.0_02	-5.0795	0.194	Hh-Ag1.5	Hh-Ag1.5;Hh-Ag1.5	4		9.654	6.5	117.36	12.076	4.955	0.005	0.892							117.935			129.671	12.311	443.359	485.559
s-ACC_Roper-ACC1-MIPE5.0-CTG48h-1	NCGC00509945-01	ACC1-viability	0.001864	-1.4	-36.13	87.799	COC1=C(OC)C=C2C(=CC=NC2=C1)OC3=CC=C(NC(=O)\C4=C\N(C(C)C)C(=O)N(C4=O)C5=CC=C(F)C=C5)C=C3F						C-1344	ChemGood	2017_MIPE5.0_02	-8.7295		CEP-40783		1.3				53.435	98.234	3.677	0.236	0.525							134.363			132.707	79.272	489.058	485.826
s-ACC_Roper-ACC1-MIPE5.0-CTG48h-1	NCGC00094994-10	ACC1-viability	23.47	-2.1	-102.369	16.236	OC(C1CCCCN1)C2=C3C=CC=C(C3=NC(=C2)C(F)(F)F)C(F)(F)F						1503070	Microsource	2017_MIPE5.0_02	-4.6295		MEFLOQUINE		4			10.231	100.469	8.839	4.095	0	0.977							111.208			116.704	16.236	501.162	500.757
s-ACC_Roper-ACC1-MIPE5.0-CTG48h-1	NCGC00092309-06	ACC1-viability		4	-18.298	67.463	OC1=CC=C(NC2=NC(=CS2)C3=CC=C(Cl)C=C3)C=C1						S7176	Selleck	2017_MIPE5.0_02			SKI-II		1.3				31.691	67.247	3.512	0.24	0.522							85.545			99.154	67.463	403.129	401.418
s-ACC_Roper-ACC1-MIPE5.0-CTG48h-1	NCGC00346490-06	ACC1-viability	33.1523	-3	-84.48	47.6	NCC(=O)NC1=CC=C(C=C1)[N]2N=C(C=C2C3=CC4=C(C=C3)C5=C(C=CC=C5)C=C4)C(F)(F)F						5682	Tocris	2017_MIPE5.0_02	-4.4795		OSU-03012		2.1			6.133	80.645	30.392	4.095	0.003	0.904							114.872			128.244	47.6	532.285	532.142
s-ACC_Roper-ACC1-MIPE5.0-CTG48h-1	NCGC00229511-21	ACC1-viability		4	-25.498	51.739	C[C@@H]1CCN(C[C@@H]1N(C)C2=C3C=C[NH]C3=NC=N2)C(=O)CC#N						HY-40354A	MedChem Express	2017_MIPE5.0_02			Tofacitinib		1.3				39.741	54.973	4.955	0.067	0.732							80.472			80.972	41.23	305.173	305.178
s-ACC_Roper-ACC1-MIPE5.0-CTG48h-1	NCGC00250393-01	ACC1-viability	26.3338	-3	-36.068	77.488	CC(O)[C@H](NC(=O)[C@@H]1CSSC[C@H](CC(=O)[C@H](N)CC2=CC=CC=C2)C(=O)N[C@@H](CC3=CC=C(O)C=C3)C(=O)N[C@H](CC4=C[NH]C5=CC=CC=C45)C(=O)N[C@@H](CCCCN)C(=O)N1)C(N)=O						CAP-232	NCGCChem	2017_MIPE5.0_02	-4.5795	0.095	CAP-232	CAP-232	2.3		4.84	1.245	49.754	74.751	4.955	0.159	0.612							110.819			127.242	77.488	522.589	522.281
s-ACC_Roper-ACC1-MIPE5.0-CTG48h-1	NCGC00241103-11	ACC1-viability	23.47	-2.1	-97.541	21.464	CN1CCN(CC1)CC2=CC=C(C=C2)C(=O)NC3=CC=C(C)C(=C3)NC4=NC(=CS4)C5=CC=CN=C5						HY-10209	MedChem Express	2017_MIPE5.0_02	-4.6295		Masitinib		4			6.299	95.758	13.9	4.095	0	0.979							111.441			117.222	21.464	503.19	503.471
s-ACC_Roper-ACC1-MIPE5.0-CTG48h-1	NCGC00185774-06	ACC1-viability	0.009344	-1.4	-24.177	74.9	OC(=O)CSCC(=O)NC1CCSC1=O						HY-B0289	MedChem Express	2017_MIPE5.0_02	-8.0295		Erdosteine		1.3			9.608	25.147	72.073	0.4	0.046	0.769							96.25			92.25	67.103	378.989	380.027
s-ACC_Roper-ACC1-MIPE5.0-CTG48h-1	NCGC00510509-01	ACC1-viability		4	-21.907	104.557	COC1=CC=C(C=C1OC)C(=O)N2CCN(CC2)C3=CC4=C(NC(=O)CC4)C=C3						HY-15297	MedChem Express	2017_MIPE5.0_02			Vesnarinone		1.3				30.339	93.339	4.449	0.38	0.394							115.246			115.246	84.907	458.259	460.572
s-ACC_Roper-ACC1-MIPE5.0-CTG48h-1	NCGC00346637-05	ACC1-viability	10.4837	-2.4	-54.542	75.961	CC(C)(F)C[C@H](N[C@@H](C1=CC=C(C=C1)C2=CC=C(C=C2)[S+](C)([O-])=O)C(F)(F)F)C(=O)NC3(CC3)C#N						HY-10042	MedChem Express	2017_MIPE5.0_02	-4.9795		Odanacatib		1.3			5.022	39.804	63.224	0.2	0.173	0.596							117.766			115.766	75.961	481.43	480.481
s-ACC_Roper-ACC1-MIPE5.0-CTG48h-1	NCGC00242487-08	ACC1-viability	2.09177	-2.1	-161.57	23.081	CC1=CN=C(NC2=CC=C(F)C=C2Cl)N=C1C3=C[NH]C(=C3)C(=O)N[C@H](CO)C4=CC=CC(=C4)Cl						HY-14178	MedChem Express	2017_MIPE5.0_01	-5.6795		NCGC00242487		4			5.512	155.356	1.331	0.3	0.019	0.83							162.901			178.437	23.081	500.02	504.684
s-ACC_Roper-ACC1-MIPE5.0-CTG48h-1	NCGC00262009-03	ACC1-viability	0.041736	-1.4	-54.787	80.021	O=C\1NC(=O)\C(=C1C2=C[NH]C3=C2C=CC=C3)C4=C[NH]C5=C4C=CC=C5						13299	Cayman	2017_MIPE5.0_01	-7.3795		Bisindolylmaleimide		1.3			9.479	51.588	82.416	0.3	0.074	0.721							137.203			131.609	80.021	503.751	502.975
s-ACC_Roper-ACC1-MIPE5.0-CTG48h-1	NCGC00263107-03	ACC1-viability	11.7629	2.4	73.802	1.344	CC[C@@H](C)[C@H](NC(=O)[C@H](CC1CCCCC1)NC(=O)C2=CC=NO2)C(=O)N3CCC4(CC3)CCC5=C4C=CC=C5						1622	Axon Medchem	2017_MIPE5.0_01	-4.9295		GB-83		2.4				70.071	83.939	4.955	0.398	0.628							10.137			70.078	0.007	85.769	97.323
s-ACC_Roper-ACC1-MIPE5.0-CTG48h-1	NCGC00095133-09	ACC1-viability	0.001176	-1.1	-82.296	113.616	CC(=O)OCC(CC[N]1C=NC2=CN=C(N)N=C12)COC(C)=O						B1942	APExBIO	2017_MIPE5.0_01	-8.9295		Famciclovir		1.3			7.3	84.789	113.663	4.955	0.004	0.898							195.96			187.939	103.15	564.589	564.995
s-ACC_Roper-ACC1-MIPE5.0-CTG48h-1	NCGC00159570-14	ACC1-viability	11.7629	-2.3	-154.948	32.715	OCC1=CC=C(S1)C2=CC=C(O2)C3=CC=C(CO)S3						HY-13424	MedChem Express	2017_MIPE5.0_01	-4.9295		RITA		1.3			9.18	125.464	0.094	0.2	0.171	0.598							155.042			158.179	32.715	506.928	505.527
s-ACC_Roper-ACC1-MIPE5.0-CTG48h-1	NCGC00481573-01	ACC1-viability	0.263338	-2.1	-105.493	60.335	CC1=CC=C(C=C1)[N]2N=C(C=C2N\C(O)=N\CC3=CC(=CC=C3OC4=CC=C5[N](CCO)N=CC5=C4)F)C(C)(C)C						B5955	APExBIO	2017_MIPE5.0_01	-6.5795		Pexmetinib		1.3			5.991	101.144	53.457	0.3	0.009	0.867							158.95			161.478	60.335	517.607	519.457
s-ACC_Roper-ACC1-MIPE5.0-CTG48h-1	NCGC00346581-05	ACC1-viability	18.6429	-2.4	-51.172	68.522	C[C@H](NC1=NC(=C(F)C=C1C#N)NC2=N[NH]C(=C2)C)C3=CC=C(F)C=C3						1778	Axon Medchem	2017_MIPE5.0_01	-4.7295		AZ-960		2.3			5.283	55.444	61.834	1	0.12	0.66							113.007			123.966	68.522	516.31	513.796
s-ACC_Roper-ACC1-MIPE5.0-CTG48h-1	NCGC00387189-01	ACC1-viability	0.001662	-1.1	-80.335	93.379	CC1=C(F)C=C(C=C1C2=C(F)C3=NN=C([N]3C=C2F)C(C)(C)C)C(=O)NC4CC4						4753	Tocris	2017_MIPE5.0_01	-8.7795		AL-8697		1.1			14.783	85.418	94.65	4.095	0	0.951							174.984			171.526	86.108	481.967	480.98
s-ACC_Roper-ACC1-MIPE5.0-CTG48h-1	NCGC00242514-13	ACC1-viability	1.66155	-1.4	-77.796	3.929	COCC[N]1C(=[N+](CC2=NC=CN=C2)C3=C1C(=O)C4=CC=CC=C4C3=O)C						A-1061	ActiveBioChem	2017_MIPE5.0_01	-5.7795		Sepantronium bromide		4			7.404	152.255	6.366	3.512	0.085	0.895							84.161			156.185	3.929	246.056	289.394
s-ACC_Roper-ACC1-MIPE5.0-CTG48h-1	NCGC00015519-15	ACC1-viability		4	-15.074	99.109	NCCC1=CC(=C(O)C=C1)O						S2529	Selleck	2017_MIPE5.0_01			Dopamine hydrochloride		1.3				28.584	96.292	0.8	0.226	0.537							111.366			121.556	92.971	505.73	504.594
s-ACC_Roper-ACC1-MIPE5.0-CTG48h-1	NCGC00015950-05	ACC1-viability	0.016616	-1.4	-25.806	95.358	OC1=C(Cl)C=C(N\C2=C(\C(=O)NC2=O)C3=C(C=CC=C3)[N+]([O-])=O)C=C1				3-(3-chloro-4-hydroxyphenylamino)-4-(4-nitrophenyl)-1H-pyrrole-2,5-dione;3-[(3-Chloro-4-hydroxyphenyl)amino]-4-(2-nitrophenyl)-1H-pyrrol-2,5-dione;3-[(3-Chloro-4-hydroxyphenyl)- amino]-4-(2-nitrophenyl)-1H-pyrrol-2,5-dione;SB-415286;NCGC00025233-04;NCGC00025233-03;SB 415286;NCGC00015950-01;NCGC00025233-01;NCGC00025233-02;CIPLUS_753362;		EI311	BIOMOL	2017_MIPE5.0_01	-7.7795	0.427	SB-415286	SB 415286;SB-415286	1.3		21.62	6.256	31.299	96.774	0.8	0.007	0.877							122.58			123.457	92.158	501.825	500.665
s-ACC_Roper-ACC1-MIPE5.0-CTG48h-1	NCGC00181000-08	ACC1-viability		4	-26.236	74.479	CCOCC(O)COC1=CC=C(NC(=O)CC[S+](C)C)C=C1						2624	Bio Vision	2017_MIPE5.0_01			Suplatast tosylate		1.3				40.6	75.037	4.955	0.406	0.333							101.273			97.333	56.732	366.991	366.006
s-ACC_Roper-ACC1-MIPE5.0-CTG48h-1	NCGC00346699-02	ACC1-viability	20.9177	-2.1	-95.077	17.805	CC(C)(O)CC(=O)NCC[N]1C=CC2=C1C(=NC=N2)NC3=CC=C(OC4=CC=CC(=C4)C(F)(F)F)C(=C3)Cl						S2784	Selleck	2017_MIPE5.0_01	-4.6795		TAK-285		4			4.615	107.909	10.363	1.826	0.021	0.824							105.439			125.714	17.805	465.154	465.547
s-ACC_Roper-ACC1-MIPE5.0-CTG48h-1	NCGC00092276-11	ACC1-viability	1.48086	-1.4	-22.144	80.372	[H][C@@]1(CC[C@@H](CC1)C(=O)NC2=CC=NC=C2)[C@@H](C)N						1254_CM	Tocris	2017_MIPE5.0_01	-5.8295				1.3			8.559	36.384	82.841	2.406	0.028	0.806							104.984			113.916	77.531	472.28	470.776
s-ACC_Roper-ACC1-MIPE5.0-CTG48h-1	NCGC00378665-03	ACC1-viability		4	-18.866	93.144	C[C@H]1CCC[C@@]2(C)O[C@H]2C[C@H](NC(=O)C[C@H](O)C(C)(C)C(=O)[C@H](C)[C@H]1O)\C(C)=C\C3=CSC(=N3)C						HY-10222	MedChem Express	2017_MIPE5.0_01			Ixabepilone		1.3				31.705	89.594	1.288	0.107	0.676							108.46			117.527	85.821	477.855	475.538
s-ACC_Roper-ACC1-MIPE5.0-CTG48h-1	NCGC00242484-09	ACC1-viability	2.9547	-1.4	-68.922	43.228	COC(=O)NC1=CC=C(C=C1)C2=NC3=C(C=N[N]3C4CCN(CC4)C(=O)OC)C(=N2)N5CCOCC5						HY-12034	MedChem Express	2017_MIPE5.0_01	-5.5295		WYE-354		1.1			4.458	145.394	42.937	1.509	0.16	0.953							111.859			188.622	43.228	399.123	452.686
s-ACC_Roper-ACC1-MIPE5.0-CTG48h-1	NCGC00387488-03	ACC1-viability	16.6155	-2.2	-83.242	13.428	COC1=CC(=C(F)C=C1NC2=NC3=C(C=N2)N(C)C(=O)C(F)(F)CN3C4CCCC4)C(=O)NC5CCN(C)CC5						GLXC-05988	Glixx	2017_MIPE5.0_01	-4.7795		TAK-960		4			4.639	94.605	10.181	3.065	0.003	0.906							93.423			108.032	13.428	411.751	408.628
s-ACC_Roper-ACC1-MIPE5.0-CTG48h-1	NCGC00346596-02	ACC1-viability		4	-25.256	99.836	[O-][N+]12CCC[C@H]3CN4[C@H](CCCC4=O)[C@@H](CCC1)[C@@H]23						S2338	Selleck	2017_MIPE5.0_01			Oxymatrine		1.3				47.425	103.869	4.955	0.097	0.689							129.125			147.261	99.836	535.884	532.096
s-ACC_Roper-ACC1-MIPE5.0-CTG48h-1	NCGC00507892-01	ACC1-viability	10.4837	-2.1	-107.873	26.16	CC(C)(O)CNC1=NC=C(C(=N1)CC2CC2)C3=CC=NC(=N3)NC4=CC=NC=C4						S8456	Selleck	2017_MIPE5.0_01	-4.9795		VPS34 Inhibitor 1 (Compound 19, PIK-III analogue)		4				93.425	2.034	0.8	0	0.956							109.907			119.585	26.16	442.185	439.741
s-ACC_Roper-ACC1-MIPE5.0-CTG48h-1	NCGC00378431-08	ACC1-viability	18.6429	-2.1	-87.044	14.675	C[N]1N=C(C)C2=C1OC(=C(/C#N)C2C3=CC=C(C=C3)C(F)(F)F)/N						GLXC-05808	Glixx	2017_MIPE5.0_01	-4.7295		BQU-57		4			6.145	105.974	16.064	2.72	0.005	0.892							103.108			120.649	14.675	459.552	456.944
s-ACC_Roper-ACC1-MIPE5.0-CTG48h-1	NCGC00250400-05	ACC1-viability	33.1523	-3	-99.543	11.16	C[C@@H](OC1=C(N)N=CC(=C1)C2=C[N](N=C2)C3CCNCC3)C4=C(Cl)C(=CC=C4Cl)F						4368	Tocris	2017_MIPE5.0_01	-4.4795		Crizotinib		4			5.736	140.992	-11.962	3.677	0.263	0.742							87.581			152.152	11.16	352.904	397.293
s-ACC_Roper-ACC1-MIPE5.0-CTG48h-1	NCGC00510493-01	ACC1-viability	0.014809	-1.2	-49.203	98.768	COC1=CC(=C(/C=C/[S+]([O-])(=O)CC2=CC(=C(OC)C=C2)O[P](O)(O)=O)C(=C1)OC)OC						HY-16366	MedChem Express	2017_MIPE5.0_01	-7.8295		Briciclib		1.3				59.391	92.266	1.1	0.024	0.816							141.47			147.409	88.018	502.524	507.244
s-ACC_Roper-ACC1-MIPE5.0-CTG48h-1	NCGC00017244-10	ACC1-viability		4	11.22	105.79	CC1(C)[C@@H](O)CC[C@@]2(C)[C@H]1CC[C@]3(C)[C@@H]2C(=O)\C=C/4[C@@H]5C[C@](C)(CC[C@]5(C)CC[C@@]34C)C(O)=O						NP116	Enzo	2017_MIPE5.0_01			Enoxolone		1.3				20.169	108.567	4.955	0.154	0.619							97.347			116.886	96.717	512.003	510.779
s-ACC_Roper-ACC1-MIPE5.0-CTG48h-1	NCGC00378970-01	ACC1-viability		4	28.732	112.193	CN1C(=O)N[C@H](CC2=C[NH]C3=C(Cl)C=CC=C23)C1=O						HY-14622	MedChem Express	2017_MIPE5.0_01			Necrostatin 2		1.3				48.676	92.381	3.512	0.291	0.465							63.65			112.193	63.517	425.426	428.616
s-ACC_Roper-ACC1-MIPE5.0-CTG48h-1	NCGC00346805-02	ACC1-viability	0.083275	1.4	25.658	89.046	CC1=N[N](C2=CC=CC=C2)C(=C1)C(=O)N3CCN(CC3)C4=CC(=CC=C4)Cl						3101	Tocris	2017_MIPE5.0_01	-7.0795		XRP-44X		1.3			17.071	40.328	103.48	4.955	0.04	0.806							77.822			105.986	65.658	443.711	444.61
s-ACC_Roper-ACC1-MIPE5.0-CTG48h-1	NCGC00390607-01	ACC1-viability	9.34358	-1.2	-85.864	18.702	COC1=CC2=C(C=C1OC[C@@H]3C[C@@H]4CN(C)C[C@@H]4C3)N=CN=C2NC5=C(F)C(=C(Cl)C=C5)Cl						HY-13314	MedChem Express	2017_MIPE5.0_01	-5.0295		Tesevatinib		4			8.437	86.236	12.144	1.826	0	0.949							98.009			104.938	18.702	407.004	407.321
s-ACC_Roper-ACC1-MIPE5.0-CTG48h-1	NCGC00017248-18	ACC1-viability	0.001864	-1.2	-56.927	120.607	CCCCCCCCCCCC/1=C(O)/C(=O)/C=C(O)\C1=O						HY-17473	MedChem Express	2017_MIPE5.0_01	-8.7295		Embelin		1.3			11.686	63.869	106.316	1.826	0.042	0.776							163.243			157.13	93.261	533.866	535.716
s-ACC_Roper-ACC1-MIPE5.0-CTG48h-1	NCGC00167816-03	ACC1-viability		4	-26.23	88.106	COC1=C(C=CC(=C1)SC)C(=O)N2CCC(CC2)CC3=CC=CC=C3						2657	Tocris	2017_MIPE5.0_01			JX-401		2.3				28.411	83.234	4.504	0.179	0.589							109.464			116.517	88.106	521.735	519.948
s-ACC_Roper-ACC1-MIPE5.0-CTG48h-1	NCGC00186028-04	ACC1-viability		4	-13.951	100.788	CC[C@H](N1CCCC1=O)C(N)=O						S1356	Selleck	2017_MIPE5.0_01			Levetiracetam		1.3				20.884	105.379	4.955	0.037	0.787							119.33			121.672	100.788	531.88	530.957
s-ACC_Roper-ACC1-MIPE5.0-CTG48h-1	NCGC00095460-08	ACC1-viability		4	-17.895	96.656	OC1=CC2=C(C=C1O)C3C4=C(OCC3(O)C2)C(=C(O)C=C4)O						200010	Microsource	2017_MIPE5.0_01			Hematoxylin		1.3				29.655	98.59	4.449	0.305	0.449							116.485			126.311	96.656	545.736	540.276
s-ACC_Roper-ACC1-MIPE5.0-CTG48h-1	NCGC00347935-08	ACC1-viability	0.002092	-1.3	-100.872	64.379	[O-][S+](=O)(NC1CC1)C2=CC=C(C(=C2)NC(=O)NC3=CC=CC(=C3)C(F)(F)F)C4=CSC=C4						GLXC-04459	Glixx	2017_MIPE5.0_01	-8.6795		AGI-6780		1.3			9.294	121.095	96.106	1	0.084	0.707							196.978			185.474	64.379	525.044	519.944
s-ACC_Roper-ACC1-MIPE5.0-CTG48h-1	NCGC00263115-03	ACC1-viability	26.3338	-3	-93.514	25.874	CC(C)(N)C(=O)N[C@H](COCC1=CC=CC=C1)C(=O)N2CCC3(CC2)CN(C4=C3C=CC=C4)[S+](C)([O-])=O						1376	Axon Medchem	2017_MIPE5.0_01	-4.5795		Ibutamoren mesilate		4			3.574	93.623	18.819	4.504	0	0.961							112.334			119.497	25.874	515.068	512.627
s-ACC_Roper-ACC1-MIPE5.0-CTG48h-1	NCGC00390261-01	ACC1-viability	8.32748	-2.4	-79.715	55.166	N[S+]([O-])(=O)C1=CC=C(C=C1)[S+]([O-])(=O)NC2=CC=CC3=C2[NH]C=C3Cl						A12325	Adooq	2017_MIPE5.0_01	-5.0795		Indisulam (E7070)		1.3			3.785	138.497	32.452	0.5	0.31	0.795							112.167			193.663	55.166	404.214	453.751
s-ACC_Roper-ACC1-MIPE5.0-CTG48h-1	NCGC00378713-03	ACC1-viability	18.6429	-2.3	-211.636	14.213	CCC[C@H](N[C@H]1CCC2=CC(=CC(=C2C1)F)F)C(=O)NC3=C[N](C=N3)C(C)(C)CNCC(C)(C)C						5751	Tocris	2017_MIPE5.0_01	-4.7295		Nirogacestat		4			6.654	165.341	-38.696	0.2	0.116	0.664							172.941			179.554	14.213	522.135	522.379
s-ACC_Roper-ACC1-MIPE5.0-CTG48h-1	NCGC00179596-11	ACC1-viability	33.1523	-3	-106.869	10.662	ClC1=CC=C(CCC(C[N]2C=CN=C2)SC3=C(Cl)C=CC=C3Cl)C=C1						HY-B0293	MedChem Express	2017_MIPE5.0_01	-4.4795		Butoconazole nitrate		4			24.997	98.685	-6.717	4.955	0.002	0.922							100.151			109.347	10.662	460.316	455.852
s-ACC_Roper-ACC1-MIPE5.0-CTG48h-1	NCGC00521943-01	ACC1-viability	37.1975	-3	-70.627	29.229	CC1=N[NH]C=C1C2=CC\3=C(S2)C(=O)NC(=N3)\[C@@H]4CC5CCN4CC5						CT-TAK931	ChemieTek	2017_MIPE5.0_01	-4.4295		TAK-931		4				71.596	11.214	4.955	0.198	0.567							81.841			100.824	29.229	378.709	378.626
s-ACC_Roper-ACC1-MIPE5.0-CTG48h-1	NCGC00025297-06	ACC1-viability	0.661475	1.4	53.523	101.777	CCOC(=O)C1=CC=C(OC(=O)CCCCCNC(N)=N)C=C1	1.1633	<1	>47			S2101	Selleck	2017_MIPE5.0_01	-6.1795		Gabexate mesilate		1.3			5.392	65.588	105.694	0.5	0.2	0.734							52.17			102.508	36.919	353.031	354.879
s-ACC_Roper-ACC1-MIPE5.0-CTG48h-1	NCGC00386413-01	ACC1-viability		4	-17.285	93.527	CC1=NC(=CC=C1)C2=C(N=C(CNC3=CC=CC=C3F)[NH]2)C4=C[N]5N=CN=C5C=C4						S7530	Selleck	2017_MIPE5.0_01			Vactosertib		1.3				41.556	97.8	4.955	0.411	0.327							115.084			114.74	73.184	482.512	481.429
s-ACC_Roper-ACC1-MIPE5.0-CTG48h-1	NCGC00017312-04	ACC1-viability		4	0	109.01	OC[C@H]1O[C@H]([C@H](O)[C@@H]1O)N2\C=C/C(=O)NC2=O						S2029	Selleck	2017_MIPE5.0_01			Uridine		5				21.821	0										0			109.01	87.188	485.029
s-ACC_Roper-ACC1-MIPE5.0-CTG48h-1	NCGC00347958-03	ACC1-viability	1.66155	-1.1	-102.997	10.868	CN1CCN(CC1)CC2=CC=C(NC(=O)NC3=CC=C(OC4=CC(=NC=N4)NC(=O)C5CC5)C=C3)C=C2C(F)(F)F						S7441	Selleck	2017_MIPE5.0_01	-5.7795		WS-3		4			5.169	113.521	16.895	1.539	0	0.984							119.892			124.388	10.868	425.852	423.835
s-ACC_Roper-ACC1-MIPE5.0-CTG48h-1	NCGC00387872-01	ACC1-viability	23.47	-2.4	-90.177	38.306	CC1=CN=C(NC2=C(Cl)C=C(F)C=C2)N=C1C3=C[NH]C(=C3)C(=O)NC(CO)C4=CC(=CC=C4)Cl						CT-VS4718	ChemieTek	2017_MIPE5.0_01	-4.6295		VS-4718		2.1			4.493	115.286	8.331	0.6	0.188	0.905							98.508			153.592	38.306	363.767	411.387
s-ACC_Roper-ACC1-MIPE5.0-CTG48h-1	NCGC00182047-04	ACC1-viability		4	-25.102	91.299	NC1=C2N=C[N]([C@@H]3O[C@H](CO[P](O)(O)=O)[C@@H](O)[C@@H]3O)C2=NC(=N1)F						S1229	Selleck	2017_MIPE5.0_01			Fludarabine phosphate		2.3				33.059	87.115	1.372	0.206	0.559							112.217			124.358	91.299	527.492	527.536
s-ACC_Roper-ACC1-MIPE5.0-CTG48h-1	NCGC00250396-13	ACC1-viability	2.09177	-1.2	-42.682	74.028	COC1=C(CO)C=C(C=C1)C2=CC=C3C(=N2)N=C(N=C3N4CCOCC4)N5C[C@@H](C)O[C@@H](C)C5						HY-50710	MedChem Express	2017_MIPE5.0_01	-5.6795		KU-0063794		1.3			6.096	59.44	66.063	1.967	0.007	0.879							108.745			117.497	58.057	463.749	463.873
s-ACC_Roper-ACC1-MIPE5.0-CTG48h-1	NCGC00390260-01	ACC1-viability		4	18.42	108.077	CC1=CC(=CC(=C1)NC(=O)CC2=CC=C(OC(C)(C)C(O)=O)C=C2)C						A12323	Adooq	2017_MIPE5.0_01			Efaproxiral		1.3				40.787	107.744	4.955	0.388	0.356							89.324			125.173	84.385	503.674	505.169
s-ACC_Roper-ACC1-MIPE5.0-CTG48h-1	NCGC00386314-03	ACC1-viability	4.68288	-2.1	-106.393	49.287	C[N]1C=C(C2=C(F)C3=C(C=C2)N(CC3)C(=O)CC4=CC=CC(=N4)C)C5=C(N)N=CN=C15						HY-13820	MedChem Express	2017_MIPE5.0_01	-5.3295		GSK-2656157		4			5.92	104.307	20.984	0.7	0.008	0.874							127.378			133.636	29.329	486.702	491.071
s-ACC_Roper-ACC1-MIPE5.0-CTG48h-1	NCGC00386179-04	ACC1-viability	4.17363	-1.2	-73.636	42.282	COC1=CC=CC2=C1[NH]C(=C2)C3=C4[N](N=CN=C4N)C(=N3)[C@@H]5CC[C@H](CC5)C(O)=O						GLXC-90206	Glixx	2017_MIPE5.0_01	-5.3795		OSI-027		1.1			4.09	77.38	37.759	1	0	0.972							111.395			119.661	42.282	454.324	453.258
s-ACC_Roper-ACC1-MIPE5.0-CTG48h-1	NCGC00166088-10	ACC1-viability		4	0	105.495	NC\1=N\C(=O)N(\C=N1)[C@H]2C[C@H](O)[C@@H](CO)O2						A10292	Adooq	2017_MIPE5.0_01			Decitabine		5				28.52	0										0			120.434	91.914	499.607
s-ACC_Roper-ACC1-MIPE5.0-CTG48h-1	NCGC00092357-04	ACC1-viability		4	19.327	64.701	CC(C)CC(N(C)C)C1(CCC1)C2=CC=C(Cl)C=C2						MS-01505210	Microsource	2017_MIPE5.0_01			Sibutramine hydrochloride	;Sibutramine hydrochloride;SIBUTRAMINE HYDROCHLORIDE; Meridia	1.4				35.182	75.384	4.955	0.311	0.474							56.057			77.71	42.528	291.281	292.561
s-ACC_Roper-ACC1-MIPE5.0-CTG48h-1	NCGC00485484-02	ACC1-viability	0.934358	-1.1	-127.283	11.511	CN(C)C/C=C/C(=O)NC1=CC(=CC=C1)C(=O)NC2=CC=CC(=C2)NC3=NC=C(Cl)C(=N3)C4=C[NH]C5=C4C=CC=C5						HY-12280	MedChem Express	2017_MIPE5.0_01	-6.0295		THZ-2		4				143.891	8.644	1.222	0	0.97							135.927			155.402	11.511	434.386	432.987
s-ACC_Roper-ACC1-MIPE5.0-CTG48h-1	NCGC00390611-02	ACC1-viability	4.68288	-2.1	-200.764	9.51	C[N]1N=CC(=C1C2=C(Cl)SC(=C2)C(=O)N[C@H](CN)CC3=CC=C(F)C(=C3)F)Cl						HY-15966A	MedChem Express	2017_MIPE5.0_01	-5.3295		GSK2110183 (hydrochloride)		4			7.297	173.072	-35.489	0.3	0.011	0.86							165.275			182.582	9.51	487.52	492.023
s-ACC_Roper-ACC1-MIPE5.0-CTG48h-1	NCGC00481082-01	ACC1-viability	6.61475	-1.1	-111.88	18.344	COC(=O)NC1=CC(=C(Cl)C(=C1)NC2=N[N]3C(=CN=C3C(=C2)NC4CC4)C#N)N5CCN(C)CC5						BMS-595 lot1	Piramal	2017_MIPE5.0_01	-5.1795		BMS-595		4			4.213	118.269	6.223	1.479	0	0.948							118.103			136.613	18.344	466.251	467.474
s-ACC_Roper-ACC1-MIPE5.0-CTG48h-1	NCGC00510190-02	ACC1-viability	23.47	-3	-42.029	60.444	COC(=O)N(CC(O)=O)CC1=CC(=CC=C1)OCC2=C(C)OC(=N2)C3=CC=C(Cl)C=C3						HY-10678	MedChem Express	2017_MIPE5.0_01	-4.6295		BMS-687453		2.3				50.977	57.933	4.504	0.027	0.809							99.963			111.422	60.444	467.895	466.908
s-ACC_Roper-ACC1-MIPE5.0-CTG48h-1	NCGC00167429-10	ACC1-viability	0.742187	1.2	46.214	113.329	CN1\N=N/C2=C(N=C[N]2C1=O)C(N)=O						B1399	APExBIO	2017_MIPE5.0_01	-6.1295		Temozolomide		1.1			5.78	53.593	112.847	0.6	0.003	0.903							66.632			113.329	59.736	405.375	406.89
s-ACC_Roper-ACC1-MIPE5.0-CTG48h-1	NCGC00488701-03	ACC1-viability	1.66155	-2.2	-70.719	65.991	CC1=C(NC(=O)C2=CC(=NC3=CC(=CC=C23)F)C(N)=O)C(=N[N]1CC4=CC=C(C=C4)C#N)C(F)(F)F						2660	Axon Medchem	2017_MIPE5.0_01	-5.7795		BAY-876		1.3				56.548	50.963	0.3	0.014	0.846							121.682			122.538	65.991	459.966	458.556
s-ACC_Roper-ACC1-MIPE5.0-CTG48h-1	NCGC00346504-07	ACC1-viability	0.00132	-1.3	-88.623	48.855	NC(=O)[C@@H](CCC(F)(F)F)N(CC1=C(F)C=C(C=C1)C2=NOC=N2)[S+]([O-])(=O)C3=CC=C(Cl)C=C3						HY-50845	MedChem Express	2017_MIPE5.0_01	-8.8795		Avagacestat		1.3			7.076	115.999	85.511	4.095	0.072	0.724							174.134			164.854	48.855	441.198	433.727
s-ACC_Roper-ACC1-MIPE5.0-CTG48h-1	NCGC00346435-07	ACC1-viability	0.001176	-1.3	-82.319	43.6	NC(=O)C1=CC=CC2=C[N](N=C12)C3=CC=C(C=C3)[C@@H]4CCCNC4						HY-10619	MedChem Express	2017_MIPE5.0_01	-8.9295		Niraparib		1.3			12.225	115.942	86.498	4.955	0.127	0.651							168.817			159.542	43.6	443.807	434.421
s-ACC_Roper-ACC1-MIPE5.0-CTG48h-1	NCGC00017344-11	ACC1-viability	14.8086	-2.4	-70.865	59.736	OC1=CC2=C(C=C1)C(=O)\C(=C(O2)\C3=CC(=C(O)C=C3)O)O						A10388	Adooq	2017_MIPE5.0_01	-4.8295		Fisetin		1.3			4.5	129.602	43.924	1.111	0.332	0.831							114.789			189.338	59.736	450.712	507.381
s-ACC_Roper-ACC1-MIPE5.0-CTG48h-1	NCGC00024929-02	ACC1-viability	0.002347	-1.1	-86.178	112.729	CCN(C1=CC=CC=C1)C2=CC(=[N+](C)C(=N2)C)NC						1000	Tocris	2017_MIPE5.0_01	-8.6295		ICI-D7288		1.3			26.85	89.192	109.506	1.222	0.006	0.885							195.684			187.104	97.911	574.3	575.449
s-ACC_Roper-ACC1-MIPE5.0-CTG48h-1	NCGC00163424-11	ACC1-viability	10.4837	-2.1	-84.082	32.779	CO[C@H]1C[C@H](C)C\C2=C(NCC=C)\C(=O)\C=C(NC(=O)\C(=C\C=C/[C@H](OC)[C@@H](OC(N)=O)C(=C/[C@H](C)[C@H]1O)/C)C)/C2=O						HY-10211	MedChem Express	2017_MIPE5.0_01	-4.9795		Tanespimycin		1.1			2.993	92.813	28.992	1.989	0.01	0.971							113.074			125.592	32.779	433.318	485.34
s-ACC_Roper-ACC1-MIPE5.0-CTG48h-1	NCGC00346944-02	ACC1-viability	0.001048	-1.3	-93.004	16.602	C[C@@H](N)C1=CC=C(C=C1)C(=O)NC2=C3C=C[NH]C3=NC=C2						HY-10069	MedChem Express	2017_MIPE5.0_01	-8.9795		Y-39983		4			10.703	130.44	66.43	4.955	0.226	0.536							159.434			147.042	16.602	348.591	338.163
s-ACC_Roper-ACC1-MIPE5.0-CTG48h-1	NCGC00509943-03	ACC1-viability	0.742187	-2.2	-71.799	105.979	NC1=NC2=C(O1)C=CC(=C2)C3=C[N]4C(=NC=C4C(=O)N5CCOCC5)C=C3						CT-SERA	ChemieTek	2017_MIPE5.0_01	-6.1295		Serabelisib		1.3				54.343	65.598	0.3	0.026	0.836							137.396			137.331	82.987	513.906	515.716
s-ACC_Roper-ACC1-MIPE5.0-CTG48h-1	NCGC00163650-04	ACC1-viability		4	-37.48	104.264	C[C@H]1COC/2=C1/C(=O)C(=O)C3=C4CCCC(C)(C)C4=CC=C23						S2285	Selleck	2017_MIPE5.0_01			Cryptotanshinone		2.3				39.092	79.515	0.6	0.25	0.541							116.994			128.854	89.761	524.881	526.531
s-ACC_Roper-ACC1-MIPE5.0-CTG48h-1	NCGC00480777-01	ACC1-viability	14.8086	-2.3	-226.282	15.161	C[C@@H](OC[C@]1(CC[C@]2(CCC(=O)N2)CN1)C3=CC=CC=C3)C4=CC(=CC(=C4)C(F)(F)F)C(F)(F)F						A13680	Adooq	2017_MIPE5.0_01	-4.8295		Rolapitant		4			9.571	174.735	-40.754	0.2	0.1	0.684							185.528			189.896	15.161	550.316	551.674
s-ACC_Roper-ACC1-MIPE5.0-CTG48h-1	NCGC00263280-01	ACC1-viability		4	22.117	80.965	CC(C)C[C@@H]1NC(=O)[C@@H](CCCNC(N)=N)NC(=O)[C@H](CC2=C[NH]C3=C2C=CC=C3)NC(=O)[C@H](CC(C)C)NC(=O)[C@H](CC(N)=O)NC(=O)[C@@](C)(CCCCCC\C=C/CCC[C@](C)(NC(=O)[C@H](CC(C)C)NC1=O)C(=O)N[C@@H](CCC(N)=O)C(=O)N[C@@H](CC(N)=O)C(N)=O)NC(=O)[C@H](CC4=CC=CC=C4)NC(=O)[C@@H](NC(=O)[C@H](CCC(N)=O)NC(=O)[C@H](CCC(N)=O)NC(=O)[C@H](CO)NC(=O)[C@H](CCC(N)=O)NC(=O)CCNC(C)=O)[C@H](C)O						Ac-SAH-p53-8	NCGCChem	2017_MIPE5.0_01			Ac-SAH-p53-8	Ac-SAH-p53-8	1.3				39.556	98.752	4.955	0.139	0.666							76.635			103.044	63.488	425.376	424.95
s-ACC_Roper-ACC1-MIPE5.0-CTG48h-1	NCGC00250377-09	ACC1-viability		4	13.076	74.067	O=C1\C=C(OC2=C(C=CC=C12)C3=CC=CC4=C3SC5=C4C=CC=C5)\N6CCOCC6						HY-11006	MedChem Express	2017_MIPE5.0_01			NU-7441		1.3				35.495	84.722	4.955	0.378	0.396							71.646			95.82	60.325	373.969	378.909
s-ACC_Roper-ACC1-MIPE5.0-CTG48h-1	NCGC00346946-02	ACC1-viability		4	27.527	47.005	CC1=CC=C(NC2=NC=NC(=C2)C3=CC=CC(=C3)N4C(=O)C5=C(C=CC=C5)C4=O)C=C1N[S+](C)([O-])=O						HY-13231	MedChem Express	2017_MIPE5.0_01			CDK9 Inhibitor		1.3				69.741	105.588	1	0.173	0.627							78.06			116.746	47.005	462.08	463.763
s-ACC_Roper-ACC1-MIPE5.0-CTG48h-1	NCGC00387868-02	ACC1-viability	0.331523	-1.2	-64.863	84.35	C[N]1C=C(C=N1)C2=C3N=C(C4CCCNC4)C(=C(N)[N]3N=C2)Br						A8477	APExBIO	2017_MIPE5.0_01	-6.4795		MK-8776		1.3			7.52	63.811	72.87	0.4	0.018	0.832							137.733			137.614	73.804	515.604	517.842
s-ACC_Roper-ACC1-MIPE5.0-CTG48h-1	NCGC00181771-06	ACC1-viability	8.32748	-2.3	-153.406	22.318	CCCCCCCN(CC)CCCC(O)C1=CC=C(N[S+](C)([O-])=O)C=C1						HY-B0387	MedChem Express	2017_MIPE5.0_01	-5.0795		Ibutilide fumarate		4			6.707	128.187	-17.271	0.2	0.529	0.477							136.135			146.032	17.845	397.565	406.709
s-ACC_Roper-ACC1-MIPE5.0-CTG48h-1	NCGC00390587-01	ACC1-viability	0.00132	-1.1	-93.051	104.296	C[S+]([O-])(=O)C1=CC=C(N=C1)C2=NN=C(\C=C\C3=NN=C(O3)C4=CC=C(C=C4)C#N)[N]2C5=C(Cl)C=CC=C5	>30	1001.57	4.16599			HY-12438	MedChem Express	2017_MIPE5.0_01	-8.8795		G-007-LK		1.1			6.318	97.359	106.398	4.504	0.038	0.937							199.449			191.685	94.326	536.894	534.895
s-ACC_Roper-ACC1-MIPE5.0-CTG48h-1	NCGC00346486-03	ACC1-viability	1.48086	-1.1	-125.077	34.583	CN(C)CC1=C(OC2=CC=CC=C12)C(=O)NCCOC3=CC=C(C=C3)C(=O)NO						S1090	Selleck	2017_MIPE5.0_01	-5.8295		Abexinostat		1.1			5.598	107.363	6.668	0.4	0.001	0.933							131.746			141.945	34.583	412.163	418.615
s-ACC_Roper-ACC1-MIPE5.0-CTG48h-1	NCGC00183001-01	ACC1-viability		4	30	72.208	Cc1ccccc1C(=O)Nc2ccc(c(C)c2)C(=O)N4CCCC(O)c3cc(Cl)ccc34				OPC 41061;OPC-41061;7-chloro-5-hydroxy-1-(2-methyl-4-(2-methylbenzoylamino)benzoyl)2,3,4,5-tetrahydro-1H-1-benzazepine;tolvaptan;TOLVAPTAN;Tolvaptan;7-CHLORO-5-HYDROXY-1-(2-METHYL-4-(2-METHYLBENZOYLAMINO)BENZOYL)-2,3,4,5-TETRAHYDRO-1H-BENZAPINE, DL-;CIPLUS_789421;tolvaptanum;		PH-NIH-116369	Pharmaron	2017_MIPE5.0_01			Tolvaptan	; Tolvaptan;Tolvaptan	1.3				38.888	111.247	0.3	0.317	0.466						Tox21_113256	81.247			111.096	72.208	483.777	484.011
s-ACC_Roper-ACC1-MIPE5.0-CTG48h-1	NCGC00378973-06	ACC1-viability		4	-25.549	73.481	COC1=CC=C(Cl)C(=C1)NC2=NC3=CC=CC=C3N=C2N[S+]([O-])(=O)C4=CC(=CC=C4)NC(=O)C(C)(C)N						HY-16526	MedChem Express	2017_MIPE5.0_01			Pilaralisib		1.3				36.384	73.306	2.952	0.102	0.682							98.855			109.865	73.481	459.417	457.688
s-ACC_Roper-ACC1-MIPE5.0-CTG48h-1	NCGC00386295-01	ACC1-viability	1.31982	-2.2	-60.76	59.879	FC1(F)CN(C1)C(=O)\C=C/[N]2C=NC(=N2)C3=CC(=CC(=C3)C(F)(F)F)C(F)(F)F						S7251	Selleck	2017_MIPE5.0_01	-5.8795		KPT-276		1.3			11.501	66.283	53.731	0.4	0.037	0.785							114.491			126.163	59.879	448.393	443.763
s-ACC_Roper-ACC1-MIPE5.0-CTG48h-1	NCGC00390270-02	ACC1-viability	16.6155	-2.1	-118.124	7.697	CC(=O)[C@@]1(N)C[C@H](O[C@H]2C[C@H](O)[C@H](O)CO2)C3=C(O)C4=C(C(=C3C1)O)C(=O)C5=CC=CC=C5C4=O						HY-B0067	MedChem Express	2017_MIPE5.0_01	-4.7795		Amrubicin		4			2.705	126.022	-6.739	1.626	0.001	0.942							111.385			133.719	7.697	473.766	472.949
s-ACC_Roper-ACC1-MIPE5.0-CTG48h-1	NCGC00379068-03	ACC1-viability	0.00132	-1.2	-73.348	105.838	CC(C)(C)SC1=C(CC(C)(C)C(O)=O)[N](CC2=CC=C(Cl)C=C2)C3=C1C=C(OCC4=NC5=CC=CC=C5C=C4)C=C3						HY-50714	MedChem Express	2017_MIPE5.0_01	-8.8795		MK591		1.3				77.149	115.924	4.504	0.005	0.892							189.272			182.987	105.838	577.779	575.719
s-ACC_Roper-ACC1-MIPE5.0-CTG48h-1	NCGC00015437-22	ACC1-viability	0.002347	-1.4	-59.02	106.166	CC(C)OC(=O)C(C)(C)OC1=CC=C(C=C1)C(=O)C2=CC=C(Cl)C=C2						S1794	Selleck	2017_MIPE5.0_01	-8.6295		Fenofibrate		1.3			16.375	63.977	115.79	1	0.08	0.713							174.81			168.708	104.731	592.659	592.664
s-ACC_Roper-ACC1-MIPE5.0-CTG48h-1	NCGC00262604-18	ACC1-viability	9.34358	-2.4	-108.654	36.504	NC1=CC(=C(C=N1)C2=CC(=NC(=N2)N3CCOCC3)N4CCOCC4)C(F)(F)F						S2247	Selleck	2017_MIPE5.0_01	-5.0295		BKM-120		1.1			5.605	160.444	7.303	0.6	0.164	0.957							115.957			196.948	36.504	399.892	453.475
s-ACC_Roper-ACC1-MIPE5.0-CTG48h-1	NCGC00346567-12	ACC1-viability		4	-19.242	61.798	CN1C(=O)\C(=C/C(=C1/NC2=C(F)C=C(I)C=C2)C(=O)NOCCO)C						HY-12058	MedChem Express	2017_MIPE5.0_01			AZD-8330		1.3				32.701	68.321	4.504	0.427	0.309							87.562			86.062	53.361	335.081	333.26
s-ACC_Roper-ACC1-MIPE5.0-CTG48h-1	NCGC00016306-09	ACC1-viability		4	-17.79	96.488	N[C@@H]1CONC1=O						S1998	Selleck	2017_MIPE5.0_01			D-Cycloserine		2.3				25.281	93.773	1.885	0.393	0.35							111.563			121.769	96.488	533.079	529.972
s-ACC_Roper-ACC1-MIPE5.0-CTG48h-1	NCGC00263142-04	ACC1-viability	2.09177	-2.4	-38.513	78.568	OC(=O)C(=O)C1=C[N](CC2=CC=CC=C2)C3=CC=C(C=C13)C4=CC=C(OC(F)(F)F)C=C4						GLXC-04469	Glixx	2017_MIPE5.0_01	-5.6795		Tiplasinin		1.3			8.276	44.646	72.416	0.4	0.137	0.639							110.929			123.213	78.568	474.097	471.436
s-ACC_Roper-ACC1-MIPE5.0-CTG48h-1	NCGC00346444-07	ACC1-viability	0.001048	1.4	27	106.422	C[S+]([O-])(=O)C1=CC=C(C=C1)C2=CN=C(N)C(=N2)C(=O)NC3=CC=CC=C3						HY-14731	MedChem Express	2017_MIPE5.0_01	-8.9795		VE-821		1.3			7.799	26.396	107.329	4.955	0.017	0.836							80.329			110.726	84.329	509.765	510.449
s-ACC_Roper-ACC1-MIPE5.0-CTG48h-1	NCGC00345739-02	ACC1-viability		4	-11.419	110.42	CCOC(=O)C1=C(\C(=C/N)C#N)C2=CC=C(Cl)C(=C2[N]1C)Cl						4262	Tocris	2017_MIPE5.0_01			KH-CB19	KH-CB19	1.3				25.655	101.137	4.955	0.303	0.483							112.556			121.278	95.623	510.463	510.9
s-ACC_Roper-ACC1-MIPE5.0-CTG48h-1	NCGC00346510-06	ACC1-viability	11.7629	-3	-46.418	86.09	C[N]1C=NC(=C1)C2=CC3=NC=CC(=C3S2)OC4=CC=C(NC(=S)NC(=O)CC5=CC=CC=C5)C=C4F						HY-10991	MedChem Express	2017_MIPE5.0_01	-4.9295		MGCD-265		2.3			6.073	56.885	34.9	4.955	0.388	0.501							81.318			100.724	43.839	323.848	360.319
s-ACC_Roper-ACC1-MIPE5.0-CTG48h-1	NCGC00378595-03	ACC1-viability		4	0	61.642	OCCONC(=O)C1=CC(=C(F)C(=C1NC2=CC=C(I)C=C2F)F)CN3OCCCC3=O						HY-14719	MedChem Express	2017_MIPE5.0_01			RO-4987655		5				93.103	0										0			93.68	0.577	266.807
s-ACC_Roper-ACC1-MIPE5.0-CTG48h-1	NCGC00346577-02	ACC1-viability	4.68288	-1.2	-55.149	55.125	FC(F)(F)C1=CN=C([NH]1)C2=CC(=CC=N2)OC3=CC4=C([NH]C(=N4)NC5=CC=C(C=C5)C(F)(F)F)C=C3						S2200	Selleck	2017_MIPE5.0_01	-5.3295		RAF-265 derivative		1.1			5.818	60.122	56.112	1.692	0	0.969							111.26			115.247	55.125	479.317	477.768
s-ACC_Roper-ACC1-MIPE5.0-CTG48h-1	NCGC00346667-07	ACC1-viability	0.00132	-1.2	-79.712	86.773	CN1\C(=C(O)/C2=C(C=C(Cl)S2)[S+]1([O-])=O)C(=O)NC3=NC=CC=C3						HY-B0367	MedChem Express	2017_MIPE5.0_01	-8.8795		Lornoxicam		1.3			8.401	90.5	86.063	4.504	0.015	0.844							165.775			158.825	68.325	434.081	433.783
s-ACC_Roper-ACC1-MIPE5.0-CTG48h-1	NCGC00510167-01	ACC1-viability	5.25428	-1.1	-108.713	7.663	CN(C)C/C=C/C(=O)NC1=CC=C(C=C1)C(=O)N2CCC[C@H](C2)NC3=NC=C(Cl)C(=N3)C4=C[NH]C5=C4C=CC=C5						GLXC-09270	Glixx	2017_MIPE5.0_01	-5.2795		THZ531		4				107.389	-2.73	1.111	0	0.967							105.983			115.052	7.663	399.093	399.357
s-ACC_Roper-ACC1-MIPE5.0-CTG48h-1	NCGC00346932-04	ACC1-viability	33.1523	-3	-66.115	70.892	[O-][S+](=O)(CC1CS1)C2=CC=C(OC3=CC=CC=C3)C=C2						HY-12354	MedChem Express	2017_MIPE5.0_01	-4.4795		SB-3CT		2.3			10.305	62.876	58.643	4.504	0.009	0.866							124.758			133.768	70.892	573.191	583.985
s-ACC_Roper-ACC1-MIPE5.0-CTG48h-1	NCGC00016014-09	ACC1-viability		4	25.004	81.914	OC1=C(O)C=C(C=C1)\C=C(/C#N)C(=O)NCC2=CC=CC=C2						EI-272	BIOMOL	2017_MIPE5.0_01			Tyrphostin B42	;AG-490; Tyrphostin-AG-490; Tyrphostin B42; tyrphostin AG-490;Tyrphostin B42; tyrphostin B42; Tyrphostin AG 490;Tyrphostin AG 490	1.3				37.672	103.423	1.928	0.079	0.743							78.419			105.675	68.003	427.47	431.423
s-ACC_Roper-ACC1-MIPE5.0-CTG48h-1	NCGC00185997-11	ACC1-viability	0.001864	-1.1	-95.522	114.696	OC1=CC(=CC=C1C2=CC=C(O2)\C=C\3SC(=O)NC3=O)F						HY-13532	MedChem Express	2017_MIPE5.0_01	-8.7295		AS-252424		1.1			10.961	96.375	111.872	1.464	0.002	0.916							207.394			198.031	101.656	580.184	581.921
s-ACC_Roper-ACC1-MIPE5.0-CTG48h-1	NCGC00241113-04	ACC1-viability	0.002347	-1.4	-47.898	84.687	CC1=C(CCC(O)=O)C(=C([NH]1)\C=C\2C(=O)NC3=CC=CC=C23)C						1891	Axon Medchem	2017_MIPE5.0_01	-8.6295		Orantinib		1.3			10.487	54.247	96.112	0.8	0.051	0.759							144.01			138.935	84.687	496.397	494.265
s-ACC_Roper-ACC1-MIPE5.0-CTG48h-1	NCGC00346726-01	ACC1-viability	0.003315	-1.3	-80.53	92.644	OC[C@H]1O[C@@H]2[C@@H](OC\3=N\C(=N)\C=C/[N@@]23)[C@@H]1O						S1973	Selleck	2017_MIPE5.0_01	-8.4795	0.727	Cyclocytidine hydrochloride	Cyclocytidine HCl	1.3		37.636	8.611	78.294	86.165	0.5	0.067	0.732							166.695			159.024	80.73	487.811	492.256
s-ACC_Roper-ACC1-MIPE5.0-CTG48h-1	NCGC00371153-09	ACC1-viability	4.17363	-2.4	-77.352	74.921	OC1=CC(=CC=C1)CNC(=O)NC2=NC(=CS2)C3=CC=NC=C3						GLXC-05200	Glixx	2017_MIPE5.0_01	-5.3795		RKI-1447		1.3			6.166	78.742	58.394	0.4	0.055	0.753							135.746			153.663	74.921	546.252	545.079
s-ACC_Roper-ACC1-MIPE5.0-CTG48h-1	NCGC00242499-02	ACC1-viability		4	0	51.756	NC1=NC=CC(=N1)C2=CC3=C(ON=C3C=C2)C4=CC=C(Cl)C=C4						3589	Tocris	2017_MIPE5.0_01			Pim 1 Inhibitor 2		5				41.392	0										0			88.056	46.664	343.88
s-ACC_Roper-ACC1-MIPE5.0-CTG48h-1	NCGC00165722-19	ACC1-viability		4	0	95.642	C1CNCCNCCCN(CCNC1)CC2=CC=C(CN3CCCNCCNCCCNCC3)C=C2		11.68	29.9592			AED021-093	NCGCChem	2017_MIPE5.0_01			Plerixafor hydrochloride		5				141.649	0										0			143.829	2.18	335.752
s-ACC_Roper-ACC1-MIPE5.0-CTG48h-1	NCGC00346522-06	ACC1-viability	0.002092	-1.4	-46.084	103.546	OC(=O)[C@@H]1CCC[C@H]1C(=O)C2=CC=C(C=C2)C3=CC=C(NC(=O)NC4=CC=CC=C4)C=C3						HY-10038	MedChem Express	2017_MIPE5.0_01	-8.6795		A-922500		1.3			9.079	95.462	96.292	3.99	0.388	0.525							142.376			141.906	46.444	480.978	482.399
s-ACC_Roper-ACC1-MIPE5.0-CTG48h-1	NCGC00379065-03	ACC1-viability		4	-11.06	99.322	COC(=O)N(C)C1=C(N)N=C(N=C1N)C2=N[N](CC3=CC=CC=C3F)C4=NC=CC=C24						2644	Bio Vision	2017_MIPE5.0_01			Riociguat		1.3				22.465	96.402	1.967	0.134	0.643							107.462			114.877	92.412	487.615	485.832
s-ACC_Roper-ACC1-MIPE5.0-CTG48h-1	NCGC00025092-02	ACC1-viability		4	0	88.323	COC1(CCN(CCC2=C[NH]C3=CC=C(F)C=C23)CC1)C[S+]([O-])C4=CC=CC=C4						1119	Axon Medchem	2017_MIPE5.0_01			GR-159897	GR-159897; GR-159897	5				30.822	0										0			119.144	88.323	476.659
s-ACC_Roper-ACC1-MIPE5.0-CTG48h-1	NCGC00402358-02	ACC1-viability		4	0	102.705	N[S+]([O-])(=O)NCCNC1=NON=C1\C(NC2=CC(=C(F)C=C2)Br)=N\O						GLXC-90193	Glixx	2017_MIPE5.0_01			Epacadostat		5				33.341	0										0			124.857	91.516	524.402
s-ACC_Roper-ACC1-MIPE5.0-CTG48h-1	NCGC00346681-07	ACC1-viability	0.083275	-1.1	-220.465	12.381	COC1=CC=C(C=N1)C2=CC=C3N=CC4=C(N(C(=O)N4C)C5=CC=C(N6CCNCC6)C(=C5)C(F)(F)F)C3=C2						A8488	APExBIO	2017_MIPE5.0_01	-7.0795		NVP-BGT226		4			9.576	172.643	-19.04	0.3	0.002	0.918							201.425			185.024	12.381	376.445	382.394
s-ACC_Roper-ACC1-MIPE5.0-CTG48h-1	NCGC00241099-04	ACC1-viability	83.2748	-2.3	-132.812	41.899	CN1CCN(CCOC2=CC3=NC=NC(=C3C(=C2)OC4CCOCC4)NC5=C6OCOC6=CC=C5Cl)CC1						S1006	Selleck	2017_MIPE5.0_01	-4.0795		Saracatinib		2.3			4.506	108.862	7.063	0.3	0.372	0.374							139.875			150.761	41.899	547.159	558.747
s-ACC_Roper-ACC1-MIPE5.0-CTG48h-1	NCGC00488781-01	ACC1-viability	0.001176	-1.2	-69.288	106.567	COC1=CC(=CC=C1NC2=N[N]3C=C(C=CC3=N2)C4=CC=C(NC(=O)[C@H](C)C5=CC=C(F)C=C5)C=C4)[S+](C)([O-])=O						HY-12858	MedChem Express	2017_MIPE5.0_01	-8.9295		BAY-1161909		1.3			7.779	73.591	114.024	4.955	0.047	0.767							183.312			176.171	102.58	564.756	563.784
s-ACC_Roper-ACC1-MIPE5.0-CTG48h-1	NCGC00167512-03	ACC1-viability	18.6429	-2.2	-61.976	50.451	CO[C@@H]1C[C@@H](CC[C@H]1OCCO)C[C@@H](C)[C@@H]2CC(=O)[C@H](C)\C=C(C)/[C@@H](O)[C@@H](OC)C(=O)[C@H](C)C[C@H](C)\C=C/C=C\C=C(C)/[C@H](C[C@@H]3CC[C@@H](C)[C@@](O)(O3)C(=O)C(=O)N4CCCC[C@H]4C(=O)O2)OC						HY-10218	MedChem Express	2017_MIPE5.0_01	-4.7295		Everolimus		2.3			2.31	51.742	36.133	0.5	0.021	0.824							98.109			102.193	50.451	421.128	419.43
s-ACC_Roper-ACC1-MIPE5.0-CTG48h-1	NCGC00344513-02	ACC1-viability	29.547	-2.4	-83.878	68.33	CCN1C(=O)N([C@@H]2CCN(CC3CCCCCCC3)C[C@H]2CO)C4=CC=CC=C14						2598	Tocris	2017_MIPE5.0_01	-4.5295		J113397		2.3			9.613	99.47	42.468	0.4	0.192	0.733							126.346			167.8	68.33	475.95	535.121
s-ACC_Roper-ACC1-MIPE5.0-CTG48h-1	NCGC00475723-01	ACC1-viability		4	22.696	100.834	CN(CCO)C1CCN(CC1)C2=CC=C(NC3=NC=C4C5=CC=NC(=C5[N](C6CCCC6)C4=N3)F)N=C2						A-1611	ActiveBioChem	2017_MIPE5.0_01			AM-5992		1.3				30.492	99.783	0.9	0.06	0.744							77.087			104.278	73.786	466.926	467.047
s-ACC_Roper-ACC1-MIPE5.0-CTG48h-1	NCGC00165719-16	ACC1-viability		4	-14.538	102.03	NCCCC(O)([P](O)(O)=O)[P](O)([O-])=O						S1624	Selleck	2017_MIPE5.0_01			Alendronate (Fosamax)		1.3				27.034	102.397	4.955	0.143	0.631							116.934			123.437	96.403	511.348	509.882
s-ACC_Roper-ACC1-MIPE5.0-CTG48h-1	NCGC00249393-08	ACC1-viability		4	0	109.392	O=C(NC1=CC=C(C=C1)C2(CCCC2)C#N)C3=CC=CN=C3NCC4=CC=NC=C4						HY-13342	MedChem Express	2017_MIPE5.0_01			Apatinib		5				23.171	0										0			126.537	103.366	546.996
s-ACC_Roper-ACC1-MIPE5.0-CTG48h-1	NCGC00250408-02	ACC1-viability	0.014809	-1.1	-173.748	16.344	COC1=C(N[S+]([O-])(=O)C2=C(F)C=C(F)C=C2)C=C(C=N1)C3=CC=C4N=CC=C(C5=CN=NC=C5)C4=C3						S2658	Selleck	2017_MIPE5.0_01	-7.8295		GSK-2126458		4			6.926	163.913	22.9	0.5	0	0.96							196.648			180.257	16.344	362.168	361.321
s-ACC_Roper-ACC1-MIPE5.0-CTG48h-1	NCGC00263236-02	ACC1-viability	0.166155	-1.4	-47.776	2.3	CN[C@@H](C)C(=O)N[C@H]1CCCC[C@H]2CC[C@H](N2C1=O)C(=O)N[C@@H](C3=CC=CC=C3)C4=C[N](CCCCC5=CC=C(CCCC[N]6C=C(N=N6)[C@@H](NC(=O)[C@@H]7CC[C@@H]8CCCC[C@H](NC(=O)[C@H](C)NC)C(=O)N78)C9=CC=CC=C9)C=C5)N=N4						A8815	APExBIO	2017_MIPE5.0_02	-6.7795		SM-164		4				85.222	28.408	4.955	0.384	0.706							76.184			87.522	2.3	260.187	246.767
s-ACC_Roper-ACC1-MIPE5.0-CTG48h-1	NCGC00345795-04	ACC1-viability	3.71975	-1.2	-76.173	41.372	NC1(CCN(CC1)C2=C3C=C[NH]C3=NC=N2)C(=O)N[C@@H](CCO)C4=CC=C(Cl)C=C4						CT-A5363	ChemieTek	2017_MIPE5.0_02	-5.4295		AZD-5363		1.1			4.515	76.781	34.302	0.9	0.002	0.916							110.475			118.153	41.372	431.917	441.471
s-ACC_Roper-ACC1-MIPE5.0-CTG48h-1	NCGC00346826-01	ACC1-viability		4	-27.158	69.735	COCCOC(=O)C/1=C(C)/NC/2=C(C1C3=CC=CC(=C3)O)/C(=O)CC(C2)C4=C(OC)C=CC=C4						H1542	SIGMA	2017_MIPE5.0_02			HPI-1	HPI-1	2.3				33.092	67.958	2.72	0.099	0.687							95.117			102.827	69.735	445.947	445.145
s-ACC_Roper-ACC1-MIPE5.0-CTG48h-1	NCGC00090504-14	ACC1-viability		4	0	83.932	OC1=CC=C(C=C1)/C=C/C(=O)C2=C(O)C=C(O)C=C2						S2404	Selleck	2017_MIPE5.0_02			Isoliquiritigenin		5				29.32	0										0			110.371	81.051	465.015
s-ACC_Roper-ACC1-MIPE5.0-CTG48h-1	NCGC00016467-10	ACC1-viability		-3	0	56.371	OC1=CC2=C(C(=C1)O)C(=O)\C=C(/O2)C3=CC(=C(O)C=C3)O						2874	Tocris	2017_MIPE5.0_02			Digitoflavone		5				51.691	0										0			108.062	56.371	432.17
s-ACC_Roper-ACC1-MIPE5.0-CTG48h-1	NCGC00345850-02	ACC1-viability	4.68288	-1.4	-41.493	61.855	N#CC(=C/1NC2=CC=CC=C2S1)\C3=NC(=NC=C3)OCC4=CC=C(CN5CCOCC5)C=C4						SYN-1147	SynKinase	2017_MIPE5.0_02	-5.3295		AS-602801		1.3			6.39	45.912	61.682	3.065	0.291	0.772							103.175			107.766	61.855	433.906	453.176
s-ACC_Roper-ACC1-MIPE5.0-CTG48h-1	NCGC00241104-09	ACC1-viability	29.547	-2.4	-73.939	32.467	CC1=CC=C(C=C1)[N]2N=C(C=C2NC(=O)NC3=CC=C(OCCN4CCOCC4)C5=C3C=CC=C5)C(C)(C)C						HY-10320	MedChem Express	2017_MIPE5.0_02	-4.5295		Doramapimod		2.3			5.609	69.077	12.868	0.8	0.09	0.698							86.806			101.544	32.467	373.707	379.517
s-ACC_Roper-ACC1-MIPE5.0-CTG48h-1	NCGC00371137-09	ACC1-viability		4	0	99.825	O=C(NNC1=CC=CC=C1)C2=CC=NC=C2						GLXC-01592	Glixx	2017_MIPE5.0_02			PluriSln 1		5				32.153	0										0			116.561	84.408	483.462
s-ACC_Roper-ACC1-MIPE5.0-CTG48h-1	NCGC00522516-01	ACC1-viability	7.42187	-1.1	-92.381	19.012	CN1CCN(CC1)C2=CC=C3N=C([NH]C3=C2)C4=CC(=C(OCCCC(=O)NCCCN=[N+]=[N-])C(=C4)C(C)(C)C)C(C)(C)C						HY-15843	MedChem Express	2017_MIPE5.0_02	-5.1295		MIR96-IN-1		4				105.735	19.391	4.504	0.001	0.938							111.772			124.747	19.012	461.905	462.498
s-ACC_Roper-ACC1-MIPE5.0-CTG48h-1	NCGC00181304-01	ACC1-viability	0.001864	1.1	85.025	93.09	O=C1N=C(N)C2CN12				CIPLUS_210928;4-IMINO-1,3-DIAZABICYCLO(3.1.0)HEXAN-2-ONE;4-Imino-1,3-diazabicyclo[3.1.0]hexan-2-one;BM-06002;4-amino-1,3-diazabicyclo(3.1.0)hex-3-en-2-one;BM 06002;imexon;LS-176018;Imexon;4-imino-1,3-diazabicyclo(3.1.0)hexan-2-one;IMEXON;imexonum;Imexonum;		imexon	ACC	2017_MIPE5.0_02	-8.7295	1.498	Imexon	Imexon	1.1		78.501	14.907	89.879	104.627	2.253	0.001	0.934						Tox21_112779	19.602			118.468	28.59	470.562	467.804
s-ACC_Roper-ACC1-MIPE5.0-CTG48h-1	NCGC00164578-06	ACC1-viability		4	-22.329	87.618	CC1=CC=C(C=N1)C2=NC=C(Cl)C=C2C3=CC=C(C=C3)[S+](C)([O-])=O						HY-15321	MedChem Express	2017_MIPE5.0_02			Etoricoxib		1.3				40.496	72.761	4.955	0.417	0.348							95.09			98.563	58.067	365.881	365.197
s-ACC_Roper-ACC1-MIPE5.0-CTG48h-1	NCGC00016418-23	ACC1-viability		4	9.016	91.741	COC1=C2OC(=O)\C=C/C2=CC3=C1OC=C3						HY-30151	MedChem Express	2017_MIPE5.0_02			Methoxsalen		1.3				20.014	90.721	4.955	0.329	0.423							81.705			98.138	78.125	419.69	420.677
s-ACC_Roper-ACC1-MIPE5.0-CTG48h-1	NCGC00347940-04	ACC1-viability		4	0	111.721	BrC1=CC=C(C=C1)N2C(=N)S\C(=C/C3=CC=C(O3)C4=CC5=C(C=C4)C(=O)NC5=O)C2=O						GLXC-01623	Glixx	2017_MIPE5.0_02			Bioymifi		5				21.959	0										0			122.921	100.962	563.027
s-ACC_Roper-ACC1-MIPE5.0-CTG48h-1	NCGC00024717-10	ACC1-viability		4	0	104.789	COC(=O)[C@@H](N)CCCNC(=N)N[N+]([O-])=O						S2877	Selleck	2017_MIPE5.0_02			L-NAME		5				28.974	0										0			121.233	92.26	520.005
s-ACC_Roper-ACC1-MIPE5.0-CTG48h-1	NCGC00484078-02	ACC1-viability	33.1523	-2.3	-118.344	23.469	CC(O)C1=CC(=N[NH]1)C(=O)N[C@@H](C)C[N]2C=CC(=N2)C3=CC(=C(C=C3)C#N)Cl						HY-16985_cm2	MedChem Express	2017_MIPE5.0_02	-4.4795		Darolutamide (ODM-201)		4				97.004	-7.572	0.8	0.088	0.701							110.772			120.472	23.469	453.683	475.536
s-ACC_Roper-ACC1-MIPE5.0-CTG48h-1	NCGC00179619-17	ACC1-viability		4	10.838	110.702	CC[C@H]1OC(=O)[C@H](C)[C@@H](O[C@H]2C[C@@](C)(OC)[C@@H](O)[C@H](C)O2)[C@H](C)[C@@H](O[C@@H]3O[C@H](C)C[C@@H]([C@H]3O)N(C)C)[C@](C)(O)C[C@@H](C)C(=O)[C@H](C)[C@@H](O)[C@]1(C)O						S1635	Selleck	2017_MIPE5.0_02			Erythromycin		1.3				26.408	111.439	4.955	0.306	0.448							100.601			115.315	88.907	543.605	546.151
s-ACC_Roper-ACC1-MIPE5.0-CTG48h-1	NCGC00522579-01	ACC1-viability	0.00372	-1.4	-35.115	87.475	COC1=C(NC2=NC=C3N(C)C(=O)C4=C(C=CC=C4)N(C)C3=N2)C=CC(=C1)N5CCN(C)CC5						HY-14403	MedChem Express	2017_MIPE5.0_02	-8.4295		XMD17-109 (ERK5-IN-1)		1.3				53.07	75.981	4.955	0.26	0.499							111.096			112.54	59.47	388.884	389.523
s-ACC_Roper-ACC1-MIPE5.0-CTG48h-1	NCGC00015385-22	ACC1-viability		4	0	84.882	OCCN(CCO)C1=NC(=C2N=C(N=C(N3CCCCC3)C2=N1)N(CCO)CCO)N4CCCCC4						Prestw-142	Prestwick	2017_MIPE5.0_02			Dipyridamole		5				25.629	0										0			110.511	84.882	477.655
s-ACC_Roper-ACC1-MIPE5.0-CTG48h-1	NCGC00346517-10	ACC1-viability		4	0	100.179	CCCCCCCCCC(=O)N[C@@H](CC1=C[NH]C2=C1C=CC=C2)C(=O)N[C@H](CC(N)=O)C(=O)N[C@@H](CC(O)=O)C(=O)N[C@H]3[C@@H](C)OC(=O)[C@H](CC(=O)C4=CC=CC=C4N)NC(=O)[C@@H](NC(=O)[C@@H](CO)NC(=O)CNC(=O)[C@H](CC(O)=O)NC(=O)[C@@H](C)NC(=O)[C@H](CC(O)=O)NC(=O)[C@H](CCCN)NC(=O)CNC3=O)[C@@H](C)CC(O)=O						HY-B0108	MedChem Express	2017_MIPE5.0_02			Daptomycin		5				28.509	0										0			105.796	77.287	485.424
s-ACC_Roper-ACC1-MIPE5.0-CTG48h-1	NCGC00025155-01	ACC1-viability		4	23.294	52.435	O=C(OC)C[C@](O)(CCCC(C)(C)O)C(=O)O[C@@H]2C(OC)=CC53CCCN5CCc1cc4OCOc4cc1[C@H]23	>30	32.38	>81	HOMOHARRINGTONINE HYDROCHLORIDE;HOMOHARRINGTONINE;Homoharringtonine;LS-52751;Ceflatonin;CIPLUS_214595;homoharringtonine;4'-METHYL-2'R-HYDROXY-2'-(4-HYDROXY-4-METHYLPENTYL)-BUTANEDIOATE CHLORIDE, 3R;homoharringtonine, 3H-labeled, (3(R))-isomer;NCGC00025155-01;		Tocris-1416	Tocris	2017_MIPE5.0_02			Omacetaxine mepesuccinate	Ceflatonin; ; Omacetaxine mepesuccinate;Homoharringtonine	1.4				48.477	37.642	2.253	0.527	0.485						Tox21_110949	14.348			52.435	3.958	148.946	150.009
s-ACC_Roper-ACC1-MIPE5.0-CTG48h-1	NCGC00092314-06	ACC1-viability		4	-12.829	95.128	CN1\N=C(N)/C2=C[N]([C@@H]3O[C@H](CO)[C@@H](O)[C@H]3O)C4=C2C1=NC=N4						S1117	Selleck	2017_MIPE5.0_02			Triciribine		1.3				22.774	90.463	4.955	0.339	0.411							103.291			102.791	80.017	443.144	443.717
s-ACC_Roper-ACC1-MIPE5.0-CTG48h-1	NCGC00263598-06	ACC1-viability	9.34358	-2.2	-77.378	22.028	NC1=C(NC(=O)C2=CC=C(CNC(=O)/C=C/C3=CN=CC=C3)C=C2)C=C(F)C=C1						GLXC-05969	Glixx	2017_MIPE5.0_02	-5.0295		Chidamide		4			5.174	70.344	7.959	0.8	0.001	0.943							85.337			92.372	22.028	341.054	343.664
s-ACC_Roper-ACC1-MIPE5.0-CTG48h-1	NCGC00025060-22	ACC1-viability		4	-7.41	94.329	CN(CC1=NC2=C(N)N=C(N)N=C2N=C1)C3=CC=C(C=C3)C(=O)N[C@@H](CCC(O)=O)C(O)=O						HY-14519	MedChem Express	2017_MIPE5.0_02			Methotrexate		1.3				21.587	102.76	4.955	0.413	0.326							110.17			115.915	94.329	508.205	506.131
s-ACC_Roper-ACC1-MIPE5.0-CTG48h-1	NCGC00386347-02	ACC1-viability	23.47	-2.4	-57.128	60.972	OCCOC1=CC=C(C=C1)\C(=C(\CCCl)C2=CC=CC=C2)C3=CC=CC=C3						B4871	APExBIO	2017_MIPE5.0_02	-4.6295		Ospemifene		2.3			15.661	53.913	48.072	1	0.148	0.624							105.199			114.885	60.972	470.383	476.824
s-ACC_Roper-ACC1-MIPE5.0-CTG48h-1	NCGC00167493-04	ACC1-viability	20.9177	-2.2	-72.806	32.839	Cl.Cl.[O-][N+](=O)c1cccc(c1)C2C(C(=O)OC)=C(C)NC(C)=C2C(=O)OCCN3CCN(CC3)C(c4ccccc4)c5ccccc5						S2481	Selleck	2017_MIPE5.0_02	-4.6795	0.143	Manidipine	; Manidipine 6300;Manidipine; Manidipine; Mandipine 6300; Calslot;manidipine dihydrochloride	2.1		7.661	3.958	76.354	28.508	4.095	0.002	0.921						Tox21_112494_1	101.315			109.193	32.839	462.046	460.034
s-ACC_Roper-ACC1-MIPE5.0-CTG48h-1	NCGC00510440-01	ACC1-viability		4	-21.924	82.877	CCC/1=C(/NC2=C(C=N[N]2C1=O)C#N)C3=CC=CC=C3C						2622	Axon Medchem	2017_MIPE5.0_02			CPI-4203		2.3				31.702	82.223	3.929	0.262	0.496							104.148			114.58	82.877	492.89	490.18
s-ACC_Roper-ACC1-MIPE5.0-CTG48h-1	NCGC00164569-08	ACC1-viability		4	0	113.75	CCCCCOC(=O)NC\1=N\C(=O)N(\C=C1F)[C@@H]2O[C@H](C)[C@@H](O)[C@H]2O						HY-B0016	MedChem Express	2017_MIPE5.0_02			Capecitabine		5				36.002	0										0			123.558	87.556	512.374
s-ACC_Roper-ACC1-MIPE5.0-CTG48h-1	NCGC00346607-02	ACC1-viability		4	-26.485	105.216	CC(C)[C@@H]1C[C@@]23O[C@]1(O)CC(=C)[C@@H]2CC[C@@H]3C						S2407	Selleck	2017_MIPE5.0_02			Curcumol		1.3				36.785	98.411	1.171	0.321	0.432							124.897			120.897	84.111	487.342	488.341
s-ACC_Roper-ACC1-MIPE5.0-CTG48h-1	NCGC00159360-03	ACC1-viability		4	0	112.875	CCC(=O)OCC(=O)C1(OC(=O)CC)C(C)CC2C3CC\C4=C\C(=O)\C=C/C4(C)C3(F)C(O)CC12C						A8378	APExBIO	2017_MIPE5.0_02			Betamethasone dipropionate		5				30.352	0										0			123.705	93.354	527.575
s-ACC_Roper-ACC1-MIPE5.0-CTG48h-1	NCGC00015479-22	ACC1-viability	13.5441	-2.2	-51.786	75.293	OC1=CC=C(C=C1)\C2=C\OC3=C(C(=CC(=C3)O)O)C2=O						G6649	SIGMA	2017_MIPE5.0_02	-4.8682	0.334	Genistein	; ; Genistein;GENISTEIN;Genistein (4',5,7-Trihydroxyisoflavone); Genestein;Genistein	2.1		18.008	5.59	56.095	49.777	2.72	0.002	0.931							101.562			106.899	50.804	435.19	461.176
s-ACC_Roper-ACC1-MIPE5.0-CTG48h-1	NCGC00167503-02	ACC1-viability	23.47	-2.3	-130.132	26.405	CC[C@@]1(O)C[C@H](O[C@H]2C[C@@H]([C@H](O[C@H]3C[C@H](O)[C@H](O[C@H]4CCC(=O)[C@H](C)O4)[C@H](C)O3)[C@H](C)O2)N(C)C)C5=C(O)C6=C(C=C5[C@H]1C(=O)OC)C(=O)C7=CC=CC(=C7C6=O)O						OA08264	Carbosynth	2017_MIPE5.0_02	-4.6295	0.11	Aclarubicin	; Aclacin;Aclarubicin; Aclaplastin; Aclacinon; Aclarubicino;Aclacinomycin A	4		5.702	2.12	106.666	-7.728	0.4	0.108	0.674							122.404			133.071	26.405	452.777	469.227
s-ACC_Roper-ACC1-MIPE5.0-CTG48h-1	NCGC00379161-04	ACC1-viability	2.347	-1.2	-64.386	28.238	C(NC1=C(N=NC(=N1)C2=NC=CC=C2)C3=CC=CC=C3)C4=CC=C(C=C4)C5=CC=CC=C5						14568	Cayman	2017_MIPE5.0_02	-5.6295		ML-228		4			8.839	82.605	33.097	4.955	0	0.96							97.483			110.843	28.238	384.58	384.845
s-ACC_Roper-ACC1-MIPE5.0-CTG48h-1	NCGC00346942-01	ACC1-viability		4	0	105.946	COC1=C(OC)C=C2C(=NC=NC2=C1)NC3=CC(=C(O)C(=C3)Br)Br						CS-0054	Chemscene	2017_MIPE5.0_02			WHI-P97	WHI-P97	5				13.523	0										0			116.893	103.37	523.05
s-ACC_Roper-ACC1-MIPE5.0-CTG48h-1	NCGC00241410-02	ACC1-viability		4	-25.922	114.962	ClC1=C[N]2C(=NC=C2C3=CC=CC(=N3)NC4CNC4)C=C1						1385	Axon Medchem	2017_MIPE5.0_02			NCGC00241410		2.3				31.957	85.393	4.955	0.364	0.413							111.314			125.42	93.463	521.498	519.45
s-ACC_Roper-ACC1-MIPE5.0-CTG48h-1	NCGC00188866-01	ACC1-viability	8.32748	-1.2	-65.979	11.123	FC(F)(F)C1=CC=C2C(SCCCCCO\C3=C\O\C(CN4CCOCC4)=C/C3=O)=CC=NC2=C1						EHT1864	NCGCChem	2017_MIPE5.0_02	-5.0795	0.199	NCGC00188866		4		9.986	5.887	68.681	6.024	1.885	0	0.956							72.003			79.805	11.123	294.655	294.062
s-ACC_Roper-ACC1-MIPE5.0-CTG48h-1	NCGC00345856-01	ACC1-viability	26.3338	-2.4	-46.133	83.443	NC(=O)C1=CN=C(C2=CC=C(C=C2)C3(N)CCC3)C(=C1)C4=CC=CC=C4						SYN-1160	SynKinase	2017_MIPE5.0_02	-4.5795	0.242	AZD-26	AZD-26	2.3		13.331	5.47	49.214	72.884	0.6	0.323	0.429							119.017			132.657	83.443	537.261	541.697
s-ACC_Roper-ACC1-MIPE5.0-CTG48h-1	NCGC00510233-01	ACC1-viability	29.547	-2.4	-99.822	47.22	C[C@H]([C@H]1CC[C@H](CC1)C2=CC=NC3=CC=C(F)C=C23)C(=O)NC4=CC=C(Cl)C=C4						C-1360	ChemGood	2017_MIPE5.0_02	-4.5295		BMS-986205		2.3				81.822	21.037	0.4	0.099	0.686							120.859			129.041	47.22	488.442	495.021
s-ACC_Roper-ACC1-MIPE5.0-CTG48h-1	NCGC00263121-03	ACC1-viability	1.48086	-2.4	-38.554	89.516	CCCCCCCC1=CC=C(CCC2=CC=CC(=C2C(O)=O)O)C=C1						1785	Axon Medchem	2017_MIPE5.0_02	-5.8295		MG-149		1.3			10.115	41.574	82.736	0.3	0.3	0.455							121.29			131.09	89.516	514.578	512.897
s-ACC_Roper-ACC1-MIPE5.0-CTG48h-1	NCGC00387877-01	ACC1-viability	14.8086	-2.2	-63.727	49.807	CN1CC[C@H]([C@@H]1CO)C2=C3OC(=C/C(=O)C3=C(O)C=C2O)\C4=C(Cl)C=C(C=C4)C(F)(F)F						CT -VORU	ChemieTek	2017_MIPE5.0_02	-4.8295		Voruciclib		1.1			5.346	65.355	43.18	1.885	0	0.95							106.907			115.162	49.807	477.031	478.328
s-ACC_Roper-ACC1-MIPE5.0-CTG48h-1	NCGC00344481-01	ACC1-viability	23.47	-2.1	-100.522	5.798	CN[S+]([O-])(=O)C1=CC=C2NC(=O)C(=C\C3=C(CCCN4CCN(C)CC4)C5=C(CCCC5)[NH]3)/C2=C1						PRP01-012	NCGCChem	2017_MIPE5.0_02	-4.6295	0.182	PRP01-012		4		9.301	4.038	109.264	-2.292	4.095	0.002	0.921							98.23			115.062	5.798	440.31	438.984
s-ACC_Roper-ACC1-MIPE5.0-CTG48h-1	NCGC00166323-05	ACC1-viability		4	0	108.41	OC[C@H]1O[C@H](C[C@@H]1O)N2/C=C(C(=O)NC2=O)/C(F)(F)F						S1778	Selleck	2017_MIPE5.0_02			Trifluridine		5				29.836	0										0			123.733	93.897	537.887
s-ACC_Roper-ACC1-MIPE5.0-CTG48h-1	NCGC00263157-02	ACC1-viability		4	-10.584	119.755	CCOC\1=C(/C(=O)NC2=CC=C(OC3=C(Cl)C(=NC=C3)N)C(=C2)F)C(=O)N(\C=C1)C4=CC=C(F)C=C4						S1561	Selleck	2017_MIPE5.0_02			BMS-777607		1.3				23.395	106.919	4.955	0.419	0.347							117.503			121.078	97.683	522.113	521.269
s-ACC_Roper-ACC1-MIPE5.0-CTG48h-1	NCGC00510500-01	ACC1-viability		4	0	79.275	CC[C@H]1[C@@H](COC2=NC=CC3=CC(=C(OC)C=C23)C(N)=O)NC(=O)[C@H]1F						HY-19836	MedChem Express	2017_MIPE5.0_02			PF-06650833		5				41.358	0										0			120.633	79.275	471.777
s-ACC_Roper-ACC1-MIPE5.0-CTG48h-1	NCGC00346645-06	ACC1-viability	37.1975	-2.3	-112.653	35.244	CC[S+]([O-])(=O)C1=CC=CC(=C1)C2=CC(=C(C)C3=C2C4=C([NH]3)N=CC(=C4)C)C(=O)NC5CCN(C)CC5						HY-12201	MedChem Express	2017_MIPE5.0_02	-4.4295		TAK-901		2.3			4.65	92.339	5.696	0.8	0.15	0.623							118.349			127.583	35.244	499.843	517.896
s-ACC_Roper-ACC1-MIPE5.0-CTG48h-1	NCGC00389413-02	ACC1-viability		4	0	109.221	CC1C\2C(O)C3C(N(C)C)C(=O)\C(=C(O)/C3(O)C(=O)C2=C(O)/C4=C1C=CC=C4O)C(N)=O						A8420	APExBIO	2017_MIPE5.0_02			Doxycycline		5				22.864	0										0			110.534	87.669	472.928
s-ACC_Roper-ACC1-MIPE5.0-CTG48h-1	NCGC00346612-06	ACC1-viability		4	0	90.514	N[C@]1(C[S+]([O-])(=O)[C@H]2[C@@H]([C@@H]12)C(O)=O)C(O)=O						HY-50906	MedChem Express	2017_MIPE5.0_02			LY-2140023		5				38.134	0										0			106.944	68.81	428.305
s-ACC_Roper-ACC1-MIPE5.0-CTG48h-1	NCGC00346896-03	ACC1-viability	10.4837	-1.1	-92.371	20.368	CC1(CCCCCCC1)N2CCC(CC2)[N]3C4=C(C=CC=C4)N=C3[C@@H]5CCCNC5						12037	Cayman	2017_MIPE5.0_02	-4.9795		MCOPPB		4			15.003	106.373	18.447	4.955	0.001	0.932							110.818			126.741	20.368	470.289	467.847
s-ACC_Roper-ACC1-MIPE5.0-CTG48h-1	NCGC00177995-10	ACC1-viability		4	-28.103	79.017	OC(=O)\C1=C\N(C2=CC=C(F)C=C2)C3=C(C=C(F)C(=C3)N4CCNCC4)C1=O						HY-B0343A	MedChem Express	2017_MIPE5.0_02			Sarafloxacin hydrochloride		1.3				44.522	96.983	2.406	0.153	0.618							125.086			123.539	79.017	484.516	480.146
s-ACC_Roper-ACC1-MIPE5.0-CTG48h-1	NCGC00347285-06	ACC1-viability	5.25428	-2.4	-65.785	26.171	COCCOC1=N[N](C2=CC=C(NC(=O)CCl)C=C2)C(=N1)C3=CC=C(Cl)C(=C3)Cl						HY-12276	MedChem Express	2017_MIPE5.0_02	-5.2795		MI-2		4			6.737	74.074	25.834	3.132	0.662	0.919							91.619			100.245	26.171	382.902	376.092
s-ACC_Roper-ACC1-MIPE5.0-CTG48h-1	NCGC00185071-01	ACC1-viability		4	-10.782	94.2	N/C1=N/C(=O)C/2=C(NC[C@@H](CNC3=CC=C(C=C3)C(=O)N[C@@H](CCC([O-])=O)C([O-])=O)N2C=O)\N1				N5-Formyl-5,6,7,8-tetrahydropteroyl-L-glutamic acid;FOLINIC ACID CALCIUM SALT;CIPLUS_148853;Levoleucovorin Calcium;CALCIUM N-(P-((((6S)-AMINO-5-FORMYL-1,4,5,6,7,8-HEXAHYDRO-4-OXO-6-PTERIDINYL)METHYL)AMINO)BENZOYL)-L-GLUTAMATE (1:1);5-Formyl-5,6,7,8-tetrahydrofolic acid calcium salt;L-Glutamic acid, N-(4-(((2-amino-5-formyl-1,4,5,6,7,8-hexahydro-4-oxo-6-pteridinyl)methyl)amino)benzoyl)-;LS-71774;C…		F8259	SigmaAldrich	2017_MIPE5.0_02			Calcium folinate		1.3				72.527	98.459	3.132	0.568	0.37							109.242			116.431	43.903	494.19	492.945
s-ACC_Roper-ACC1-MIPE5.0-CTG48h-1	NCGC00016526-16	ACC1-viability	4.68288	-2.2	-62.951	48.71	COC1=C(OC)C2=C(C=C1)C=C3C4=CC5=C(OCO5)C=C4CC[N+]3=C2						1500811	Microsource	2017_MIPE5.0_02	-5.3295		Berberine		1.1			13.031	67.888	43.587	1	0.002	0.92							106.537			116.598	48.71	444.502	444.707
s-ACC_Roper-ACC1-MIPE5.0-CTG48h-1	NCGC00346691-07	ACC1-viability	26.3338	-3	-102.051	19.716	CC1=C(CC2=CC=C(S2)C3=CC=C(F)C=C3)C=C(C=C1)[C@@H]4O[C@H](CO)[C@@H](O)[C@H](O)[C@H]4O						HY-10451	MedChem Express	2017_MIPE5.0_02	-4.5795		Canagliflozin		4			5.074	98.936	11.208	4.504	0	0.984							113.258			118.652	19.716	513.221	514.575
s-ACC_Roper-ACC1-MIPE5.0-CTG48h-1	NCGC00025228-15	ACC1-viability		4	0	85.186	CC(=O)C1=C(O)C(=C(O)C(=C1O)C)CC2=C(O)C(=C3OC(C)(C)\C=C/C3=C2O)C(=O)/C=C/C4=CC=CC=C4						12006	Cayman	2017_MIPE5.0_02			Rottlerin		5				92.065	0										0			93.864	1.799	322.531
s-ACC_Roper-ACC1-MIPE5.0-CTG48h-1	NCGC00165770-04	ACC1-viability		4	-28.538	106.153	COC1=CC=C(NC2=NC(=CC=N2)NCCO)C=C1						3851	Tocris	2017_MIPE5.0_02			Cardiogenol		1.3				37.545	101.017	3.99	0.139	0.636							129.555			128.555	91.01	495.713	496.168
s-ACC_Roper-ACC1-MIPE5.0-CTG48h-1	NCGC00163468-12	ACC1-viability	0.001048	-1.3	-82.268	83.045	CO[C@@]12[C@H](COC(N)=O)C/3=C(N1C[C@@H]4N[C@H]24)/C(=O)/C(=C(N)\C3=O)C						HY-13316	MedChem Express	2017_MIPE5.0_01	-8.9795		Mitomycin C		1.3			6.109	96.445	75.431	4.955	0.057	0.748							157.699			148.344	51.899	377.699	379.256
s-ACC_Roper-ACC1-MIPE5.0-CTG48h-1	NCGC00509944-01	ACC1-viability	33.1523	-2.3	-135.054	32.933	O[C@@H]1CCN(C1)C2=NC=C(C=C2C3=CC=N[NH]3)C(=O)NC4=CC=C(OC(F)(F)Cl)C=C4						C-1325	ChemGood	2017_MIPE5.0_01	-4.4795		Asciminib		2.3				154.851	-16.619	0.9	0.216	0.788							118.435			187.784	32.933	442.218	509.708
s-ACC_Roper-ACC1-MIPE5.0-CTG48h-1	NCGC00346638-03	ACC1-viability	0.001176	-1.1	-107.43	97.241	NC1=CC(=CC=C1)C2=CC3=C([NH]2)N=CN=C3OC4=CC=CC(=C4)O						S1590	Selleck	2017_MIPE5.0_01	-8.9295		TWS-119		1.1			9.191	108.625	103.523	4.955	0.001	0.928							210.953			200.634	92.009	523.972	521.942
s-ACC_Roper-ACC1-MIPE5.0-CTG48h-1	NCGC00379163-01	ACC1-viability	4.68288	-1.2	-77.544	4.862	CCCC1(CCC)CCC2(CCN(CCCN(CC)CC)C2)CC1						4580	Tocris	2017_MIPE5.0_01	-5.3295		Atiprimod		4			80.995	89.663	4.694	3.132	0.031	0.907							82.238			94.525	4.862	308.509	315.352
s-ACC_Roper-ACC1-MIPE5.0-CTG48h-1	NCGC00167466-04	ACC1-viability	0.001864	1.2	30.663	101.451	ClCCN(N=O)C(=O)NC1CCCCC1						S1840	Selleck	2017_MIPE5.0_01	-8.7295		Lomustine		1.3			14.109	35.853	104.645	3.297	0.009	0.865							73.982			111.335	75.482	491.036	491.209
s-ACC_Roper-ACC1-MIPE5.0-CTG48h-1	NCGC00274064-02	ACC1-viability		4	-30.074	70.007	CCCCC(=O)O[C@@]1([C@@H](C)C[C@H]2[C@@H]3CCC/4=C/C(=O)/C=C\[C@]4(C)[C@@]3(F)[C@@H](O)C[C@]12C)C(=O)CO						S1690	Selleck	2017_MIPE5.0_01			Betamethasone valerate		2.3				37.947	65.328	4.955	0.203	0.561							95.401			107.954	70.007	455.43	451.389
s-ACC_Roper-ACC1-MIPE5.0-CTG48h-1	NCGC00346572-02	ACC1-viability		4	23	92.168	CC(C)C1=CC(=C(CC(=O)N[S+]([O-])(=O)OC2=C(C=CC=C2C(C)C)C(C)C)C(=C1)C(C)C)C(C)C						S2187	Selleck	2017_MIPE5.0_01			Avasimibe		1.3				28.829	95.903	4.955	0.138	0.637							72.903			105.733	76.903	456.123	456.336
s-ACC_Roper-ACC1-MIPE5.0-CTG48h-1	NCGC00164600-03	ACC1-viability		4	16.262	49.666	C[C@@H]1CC[C@H]2[C@@H](C)[C@H](OC(=O)CCC(O)=O)O[C@@H]3O[C@@]4(C)CC[C@@H]1[C@@]23OO4						S2265	Selleck	2017_MIPE5.0_01			Artesunate	Artesunate (AS);Artesunate;ARTEMISININUM; Artesunate (AS)	1.3				42.199	81.512	4.955	0.303	0.482							65.249			90.131	47.932	353.653	357.648
s-ACC_Roper-ACC1-MIPE5.0-CTG48h-1	NCGC00351478-06	ACC1-viability	0.186429	1.4	29.064	94.029	COC1=CC2=C(C=C1OCCCN3CCCC3)\N=C(N)/C24CCC4						B4947	APExBIO	2017_MIPE5.0_01	-6.7295		A-366		1.3			11.182	42.812	101.322	1.594	0.023	0.82							72.257			108.979	66.166	416.548	417.914
s-ACC_Roper-ACC1-MIPE5.0-CTG48h-1	NCGC00142598-07	ACC1-viability		4	0	87.163	CC[C@H](CC[C@@H](C)[C@H]1CC[C@H]2[C@@H]3C\C=C/4C[C@@H](O)CC[C@]4(C)[C@H]3CC[C@]12C)C(C)C						S2273	Selleck	2017_MIPE5.0_01			beta-Sitosterol		5				22.612	0										0			96.005	73.393	413.006
s-ACC_Roper-ACC1-MIPE5.0-CTG48h-1	NCGC00507966-01	ACC1-viability	0.002633	-1.3	-93.144	37.483	COC1=C(F)C=C(NC2=NC=C(C=C2C3=NC(=NC(=N3)N)C)C(C)N4CCN(CC4)[S+](C)([O-])=O)C=N1						CT-AMG511	ChemieTek	2017_MIPE5.0_01	-8.5795		AMG-511		4				129.908	38.122	4.955	0.263	0.588							131.266			133.215	3.307	225.585	234.304
s-ACC_Roper-ACC1-MIPE5.0-CTG48h-1	NCGC00162383-05	ACC1-viability	0.000723	-1.3	-87.087	118.867	CN[C@H](CC(C)C)C(=O)N[C@@H]1[C@H](O)C2=CC=C(OC3=CC4=CC(=C3O[C@@H]5O[C@H](CO)[C@@H](O)[C@H](O)[C@H]5O[C@H]6C[C@](C)(N)[C@H](O)[C@H](C)O6)OC7=C(Cl)C=C(C=C7)[C@@H](O)[C@@H]8NC(=O)[C@H](NC(=O)[C@@H]4NC(=O)[C@H](CC(N)=O)NC1=O)C9=CC=C(O)C(=C9)C%10=C(C=C(O)C=C%10O)[C@H](NC8=O)C(O)=O)C(=C2)Cl						HY-17362	MedChem Express	2017_MIPE5.0_01	-9.1407		Vancomycin hydrochloride		1.1			1.723	93.308	109.666	4.955	0.052	0.932							196.753			193.084	99.776	588.804	583.535
s-ACC_Roper-ACC1-MIPE5.0-CTG48h-1	NCGC00262945-03	ACC1-viability	0.417363	3	21.909	114.391	ClC1=CC=C(S1)C(=O)NC[C@H]2CN(C(=O)O2)C3=CC=C(C=C3)N4CCOCC4=O						S3002	Selleck	2017_MIPE5.0_01	-6.3795		Rivaroxaban		1.3			7.226	50.638	101.765	3.132	0.192	0.574							79.855			114.391	63.754	426.953	429.509
s-ACC_Roper-ACC1-MIPE5.0-CTG48h-1	NCGC00507888-01	ACC1-viability	1.66155	-1.2	-79.734	29.019	O[C@H]1CC[C@H](CC1)OC2=CC=CC3=C2N=C(NC4=CC=C5N=C[NH]C5=C4)N=C3						S8392	Selleck	2017_MIPE5.0_01	-5.7795		NCB-1026		4				91.051	28.213	3.929	0	0.977							107.948			117.882	26.832	403.251	400.792
s-ACC_Roper-ACC1-MIPE5.0-CTG48h-1	NCGC00016083-23	ACC1-viability	29.547	-2.4	-100.653	42.26	COC1=C(OC)C=C(CCN(C)CCCC(C#N)(C(C)C)C2=CC(=C(OC)C=C2)OC)C=C1						654	Tocris	2017_MIPE5.0_01	-4.5295		Verapamil		2.3			7.072	100.938	9.96	0.5	0.204	0.547							110.613			143.198	42.26	396.868	458.786
s-ACC_Roper-ACC1-MIPE5.0-CTG48h-1	NCGC00167746-09	ACC1-viability	0.002633	-1.4	-52.427	101.313	COC1=C(Cl)C=C(NC(=O)NC2=NOC(=C2)C)C(=C1)OC						HY-12152	MedChem Express	2017_MIPE5.0_01	-8.5795		PNU-120596		1.3			10.009	94.671	79.472	4.955	0.486	0.42							131.899			132.866	38.196	407.895	410.749
s-ACC_Roper-ACC1-MIPE5.0-CTG48h-1	NCGC00165782-07	ACC1-viability		4	-11.033	105.834	O=C(NC1=CC=C(C=C1)/C2=N/CCN2)\C=C\C3=CC=C(\C=C\C(=O)NC4=CC=C(C=C4)C/5=N/CCN5)C=C3						D1692	SIGMA	2017_MIPE5.0_01			GW-4869		1.3				23.171	102.459	3.065	0.229	0.534							113.492			120.635	97.464	635.03	632.264
s-ACC_Roper-ACC1-MIPE5.0-CTG48h-1	NCGC00509987-01	ACC1-viability	0.083275	1.2	38.768	103.962	CC1=CC=C(NC(=O)[C@H]2CCCN([C@H]2C3=CC=C(NC4CCCC4)C=C3)C(=O)C5=C(C)C=CC=C5F)C=C1C(F)(F)F						HY-17627	MedChem Express	2017_MIPE5.0_01	-7.0795		Avacopan		1.1				41.776	100.388	0.6	0.002	0.913							61.62			103.962	62.186	400.164	402.827
s-ACC_Roper-ACC1-MIPE5.0-CTG48h-1	NCGC00015554-13	ACC1-viability	0.117629	1.4	31.018	110.744	[O-][S+](=O)(N1CCCNCC1)C2=CC=CC3=C(I)C=CC=C23						HY-15417	MedChem Express	2017_MIPE5.0_01	-6.9295		ML-7		1.3			12.486	54.248	110.459	2.044	0.055	0.753							79.441			122.842	68.594	459.131	463.397
s-ACC_Roper-ACC1-MIPE5.0-CTG48h-1	NCGC00016612-13	ACC1-viability	0.00132	-1.1	-86.605	120.592	COC1=NC=NC(=C1OC)N[S+]([O-])(=O)C2=CC=C(N)C=C2						HY-B0439	MedChem Express	2017_MIPE5.0_01	-8.8795		Sulfadoxine		1.3			7.247	96.405	118.985	4.504	0.009	0.867							205.589			198.23	101.824	592.73	593.771
s-ACC_Roper-ACC1-MIPE5.0-CTG48h-1	NCGC00263154-08	ACC1-viability	0.052543	1.2	30.05	78.967	C[C@@H](NC1=CC=CC=C1C(O)=O)C/2=C/C(=C\N3C(=O)/C=C(\N=C23)N4CCOCC4)C						HY-10344	MedChem Express	2017_MIPE5.0_01	-7.2795		AZD-6482		1.3			7.697	41.574	93.066	1.478	0.024	0.842							63.016			95.494	53.92	391.33	392.392
s-ACC_Roper-ACC1-MIPE5.0-CTG48h-1	NCGC00015834-27	ACC1-viability	0.166155	1.4	30.324	80.295	CCC1(C(=O)NCNC1=O)C2=CC=CC=C2						HY-B0339	MedChem Express	2017_MIPE5.0_01	-6.7795		Primidone		1.3			11.629	51.157	95.933	2.406	0.062	0.77							65.609			98.777	47.62	385.99	390.562
s-ACC_Roper-ACC1-MIPE5.0-CTG48h-1	NCGC00167453-04	ACC1-viability		4	10.5	105.434	CCC(C)(OC1=CC=C(C=C1)C2(CCCCC2)C3=CC=C(OC(C)(CC)C(O)=O)C=C3)C(O)=O						B2217	APExBIO	2017_MIPE5.0_01			Clinofibrate		1.3				19.084	104.862	4.449	0.335	0.418							94.362			113.946	94.862	499.707	500.253
s-ACC_Roper-ACC1-MIPE5.0-CTG48h-1	NCGC00024427-09	ACC1-viability		4	24.545	94.32	OC1=CC=C2C[C@H]3N(CC[C@@]45[C@@H](OC1=C24)C(=O)CC[C@@]35O)CC6CC6						HY-76711	MedChem Express	2017_MIPE5.0_01			Naltrexone hydrochloride		1.3				49.533	98.305	4.955	0.067	0.733							73.76			106.798	57.264	412.826	412.55
s-ACC_Roper-ACC1-MIPE5.0-CTG48h-1	NCGC00509985-02	ACC1-viability		4	-23.113	90.305	CONC(=O)NC1=CC=C(C=C1)C2=C(CN(C)CC3=CC=CC=C3)C4=C(S2)N(CC5=C(F)C=CC=C5F)C(=O)N(C4=O)C6=CC=CC=C6						GLXC-04354	Glixx	2017_MIPE5.0_01			Sufugolix		2.3				32.384	89.119	2.72	0.32	0.433							112.233			122.689	90.305	530.998	528.139
s-ACC_Roper-ACC1-MIPE5.0-CTG48h-1	NCGC00263191-02	ACC1-viability	9.34358	-1.1	-94.634	12.858	CC(C)C1=CN=C(NC(=O)[C@@H](C)C2=CC=C(NC(C)=O)C=C2)S1						SYN-1097	SynKinase	2017_MIPE5.0_01	-5.0295		PHA-690509		4			7.065	106.49	12.438	3.297	0	0.975							107.073			119.349	12.858	448.027	445.445
s-ACC_Roper-ACC1-MIPE5.0-CTG48h-1	NCGC00092381-04	ACC1-viability		4	-12.541	89.901	NC1=C2C(=NC=N1)N=C(C=C2C3=CC(=CC=C3)Br)C4=CN=C(C=C4)N5CCOCC5						2372	Tocris	2017_MIPE5.0_01			ABT-702		1.3				24.873	98.811	4.955	0.25	0.51							111.352			114.774	89.901	492.304	489.819
s-ACC_Roper-ACC1-MIPE5.0-CTG48h-1	NCGC00346496-05	ACC1-viability	8.32748	-1.1	-106.755	7.52	CN1CCN(CC1)C2=CC=C(NC3=NC=C(Cl)C(=N3)OC4=CC(=CC=C4)NC(=O)C=C)C=C2	3.05549	1405.3	<1			A10990_CM1	Adooq	2017_MIPE5.0_01	-5.0795		WZ-3146		4			6.141	111.876	-0.484	1.885	0	0.964							106.272			119.395	7.52	427.962	426.62
s-ACC_Roper-ACC1-MIPE5.0-CTG48h-1	NCGC00015061-27	ACC1-viability		4	25.291	101.263	N\C1=N\C2=C(N=C[N]2COCCO)C(=O)N1						HY-17422	MedChem Express	2017_MIPE5.0_01			Aciclovir		1.3				37.39	97.276	1.509	0.068	0.731							71.985			103.59	66.2	419.87	421.334
s-ACC_Roper-ACC1-MIPE5.0-CTG48h-1	NCGC00379012-01	ACC1-viability	14.8086	-2.1	-105.728	17.04	COC1=CC=C(CNC2=C3N=C[N](C(C)C)C3=NC(=N2)N(CCO)CCO)C=C1						HY-15339	MedChem Express	2017_MIPE5.0_01	-4.8295		CVT-313		4			4.445	97.715	-0.744	1.464	0	0.948							104.984			114.755	17.04	438.077	443.019
s-ACC_Roper-ACC1-MIPE5.0-CTG48h-1	NCGC00167982-11	ACC1-viability	9.34358	-2.1	-97.119	17.898	COC1=C2C(=O)C3=C(C(=C4C[C@](O)(C[C@H](O[C@H]5C[C@H](N)[C@H](O[C@H]6CCCCO6)[C@H](C)O5)C4=C3O)C(=O)CO)O)C(=O)C2=CC=C1						A10735	Adooq	2017_MIPE5.0_01	-5.0295		Pirarubicin		4				92.35	3.349	1.222	0.001	0.937							100.468			110.248	17.898	409.974	407.47
s-ACC_Roper-ACC1-MIPE5.0-CTG48h-1	NCGC00370979-01	ACC1-viability	29.547	-2.1	-122.149	22.429	CN\1C(=O)/C(=C(\N=C1NC[C@@H](N)CC2=CC=CC=C2)C3=CC=NC=C3)C4=CC5=C(C=CC=C5)C=C4						3920	Tocris	2017_MIPE5.0_01	-4.5295		AMG-548		4			5.411	100.122	-9.61	1.967	0.007	0.879							112.539			122.551	22.429	484.027	502.693
s-ACC_Roper-ACC1-MIPE5.0-CTG48h-1	NCGC00016706-10	ACC1-viability	0.013198	-1.4	-54.168	84.455	CCCCC1=CC2=C([NH]C(=N2)NC(=O)OC)C=C1						MFCD18910864	SIGMA	2017_MIPE5.0_01	-7.8795		Parbendazole		1.3			11.741	48.789	83.347	0.4	0.055	0.752							137.515			132.894	84.105	479.5	481.626
s-ACC_Roper-ACC1-MIPE5.0-CTG48h-1	NCGC00378902-02	ACC1-viability		4	-32.391	88.129	CC1=C(C(=C([NH]1)\C=C2/C(=O)NC3=C2C=C(F)C=C3)C)C(=O)NCCN4CCCC4						HY-10330A	MedChem Express	2017_MIPE5.0_01			Toceranib		1.3				28.243	80.481	0.3	0.082	0.711							112.872			116.372	88.129	522.118	524.16
s-ACC_Roper-ACC1-MIPE5.0-CTG48h-1	NCGC00263173-05	ACC1-viability		4	-29.18	59.258	CNCC1=CC=C(C=C1)C2=C3CCNC(=O)C4=CC(=CC(=C34)[NH]2)F						S1098	Selleck	2017_MIPE5.0_01			Rucaparib		2.3				42.981	58.879	4.955	0.37	0.376							88.058			102.239	59.258	416.317	412.947
s-ACC_Roper-ACC1-MIPE5.0-CTG48h-1	NCGC00346441-01	ACC1-viability	0.331523	-1.2	-32.45	90.465	ClC1=CC=C(C=C1)C23C[C@@H]4C[C@@H](CC(C4)(C2)C(=O)NCC5=CC=NC=C5)C3						A-1269	ActiveBioChem	2017_MIPE5.0_01	-6.4795	0.329	ABC-294640	ABC-294640	1.3		17.006	15.394	40.311	83.468	0.6	0.018	0.833							115.918			120.742	80.431	486.183	485.978
s-ACC_Roper-ACC1-MIPE5.0-CTG48h-1	NCGC00379339-01	ACC1-viability	0.00132	-1.4	-78.648	122.348	CCCCCCCCCCCCCCCCOCCCO[P](O)(=O)COC(CO)CN1/C=C\C(=N/C1=O)N		<1.2	34.6995			PJM002-071	NCGCChem	2017_MIPE5.0_01	-8.8795		Brincidofovir		1.3			6.166	83.311	110.792	4.095	0.137	0.873							189.439			181.27	97.959	550.809	552.695
s-ACC_Roper-ACC1-MIPE5.0-CTG48h-1	NCGC00345782-02	ACC1-viability	0.020918	-1.1	-124.276	8.689	ClC1=CC=C(OCCCCCCN\C(NC2=CC=NC=C2)=N/C#N)C=C1						11021	Cayman	2017_MIPE5.0_01	-7.6795		GMX-1778		4			9.316	143.672	18.746	1.1	0	0.96							143.022			152.361	8.689	268.766	269.065
s-ACC_Roper-ACC1-MIPE5.0-CTG48h-1	NCGC00016017-20	ACC1-viability	13.1982	-2.2	-101.105	56.404	COC1=CC2=NC=NC(=C2C=C1OC)NC3=CC=CC(=C3)Cl						1800	Bio Vision	2017_MIPE5.0_01	-4.8795		AG-1478		1.3			8.656	98.579	32.517	0.6	0.013	0.851							133.622			154.983	56.404	558.173	556.301
s-ACC_Roper-ACC1-MIPE5.0-CTG48h-1	NCGC00263150-04	ACC1-viability		4	-17.01	103.972	CC(=O)NC1=CC=C(OC[C@](C)(O)C(=O)NC2=CC(=C(C=C2)[N+]([O-])=O)C(F)(F)F)C=C1						HY-12023	MedChem Express	2017_MIPE5.0_01			Andarine		1.3				35.604	97.382	4.955	0.218	0.545							114.392			126.238	90.634	519.02	520.613
s-ACC_Roper-ACC1-MIPE5.0-CTG48h-1	NCGC00015191-21	ACC1-viability		4	0	104.226	CN1C(C2=CC=C(Cl)C=C2)[S+]([O-])(=O)CCC1=O						HY-B0353	MedChem Express	2017_MIPE5.0_01			Chlormezanone		5				36.459	0										0			138.523	102.064	553.152
s-ACC_Roper-ACC1-MIPE5.0-CTG48h-1	NCGC00238452-05	ACC1-viability	11.7629	-2.4	-32.846	74.925	C[N]1C=C(C2=CC=CC=C12)\C3=C(\C(=O)NC3=O)C4=C[N](C5CCN(CC5)CC6=NC=CC=C6)C7=C4C=CC=C7						1682	Axon Medchem	2017_MIPE5.0_01	-4.9295		Enzastaurin		1.3			6.822	48.48	73.643	2.188	0.154	0.618							106.489			123.406	74.925	494.181	490.811
s-ACC_Roper-ACC1-MIPE5.0-CTG48h-1	NCGC00346492-03	ACC1-viability		4	-11.769	108.51	CC1=CC=C(C=C1)[S+]([O-])(=O)NC2=NC3=CC=CC=C3N=C2NC4=CC5=NSN=C5C=C4						SYN-1127	SynKinase	2017_MIPE5.0_01			XL-147		1.3				34.129	103.718	4.955	0.364	0.384							115.486			127.309	93.179	557.94	554.83
s-ACC_Roper-ACC1-MIPE5.0-CTG48h-1	NCGC00390693-06	ACC1-viability	0.007422	-1.4	-37.998	85.154	CC1=CC=C(C=C1)[S+]([O-])(=O)NC2=CC(=CC=C2C)C3=CC=C(S3)C#N						HY-16191	MedChem Express	2017_MIPE5.0_01	-8.1295		ELR-510444		1.3			10.69	43.123	94.467	0.4	0.204	0.561							132.465			128.277	85.154	505.901	504.251
s-ACC_Roper-ACC1-MIPE5.0-CTG48h-1	NCGC00346822-02	ACC1-viability	18.6429	-2.4	-59.256	47.163	OC1=CC=C(C=C1)C/2=C/C3=C(OC2)C=C(O)C=C3						D7446	SIGMA	2017_MIPE5.0_01	-4.7295		Idronoxil		2.3			9.499	64.105	37.586	1.416	0.097	0.69							96.841			111.267	47.163	436.127	435.496
s-ACC_Roper-ACC1-MIPE5.0-CTG48h-1	NCGC00167565-02	ACC1-viability	0.033152	1.4	40.908	95.26	CN1C(CC\2=C\C(=N\NC(N)=O)C(=O)\C=C12)[S]([O-])(=O)=O						S3000	Selleck	2017_MIPE5.0_01	-7.4795		Carbazochrome sodium sulfonate		1.3			5.155	77.894	94.298	4.955	0.34	0.681							53.391			102.156	24.262	382.304	386.067
s-ACC_Roper-ACC1-MIPE5.0-CTG48h-1	NCGC00263200-02	ACC1-viability	11.7629	-2.1	-94.66	24.695	CC1=NC(=NC(=C1)NC2=CC(=CC=N2)NC(=O)C3=C(Cl)C=CC=C3Cl)N						SYN-1128	SynKinase	2017_MIPE5.0_01	-4.9295		RO495		4			4.654	94.283	14.89	1.627	0.001	0.941							109.549			118.978	24.695	456.722	464.238
s-ACC_Roper-ACC1-MIPE5.0-CTG48h-1	NCGC00378942-03	ACC1-viability	0.074219	1.2	30.492	57.517	FC1=CC2=C3[N](CCN(CC3=C1)C(=O)N4CCCCC4)C=C2C/5=C(C(=O)NC5=O)\C6=CN=C7C=CC=C[N]67						A-1239	ActiveBioChem	2017_MIPE5.0_01	-7.1295		LY-2090314		1.3			7.745	57.123	103.709	3.99	0.029	0.829							73.217			114.64	57.517	433.081	437.808
s-ACC_Roper-ACC1-MIPE5.0-CTG48h-1	NCGC00025251-08	ACC1-viability		4	-21.549	68.122	CN(CCOC1=CC=C(C[C@H](NC2=CC=CC=C2C(=O)C3=CC=CC=C3)C(O)=O)C=C1)C4=CC=CC=N4						1664	Tocris	2017_MIPE5.0_01			GW-1929		1.3				61.101	76.552	4.955	0.624	0.668							98.101			108.245	47.144	437.391	435.183
s-ACC_Roper-ACC1-MIPE5.0-CTG48h-1	NCGC00090759-05	ACC1-viability	0.002633	-1.1	-81.353	72.681	N[Pt](N)(Cl)Cl						S1166	Selleck	2017_MIPE5.0_01	-8.5795		Cisplatin		1.3			16.455	95.927	96.663	0.7	0.041	0.778							178.016			168.609	72.681	527.992	526.042
s-ACC_Roper-ACC1-MIPE5.0-CTG48h-1	NCGC00387089-01	ACC1-viability		4	19.976	93.585	BrC1=CC=C(CN([N]2C=NN=C2)C3=CC=C(C=C3)C#N)C=C1						3278	Tocris	2017_MIPE5.0_01			YM-511		1.3				33.556	96.316	0.8	0.134	0.641							76.34			102.142	68.586	412.834	414.482
s-ACC_Roper-ACC1-MIPE5.0-CTG48h-1	NCGC00024901-04	ACC1-viability	0.001864	-1.1	-86.128	106.664	CN(C)CCN(C)CCC1=CC=C(Cl)C(=C1)Cl						956	Tocris	2017_MIPE5.0_01	-8.7295		BD-1047		1.3			132.667	84.5	111.198	1.464	0.01	0.864							197.326			189.276	104.776	573.854	574.335
s-ACC_Roper-ACC1-MIPE5.0-CTG48h-1	NCGC00249661-03	ACC1-viability	0.001176	-1.3	-105.015	83.604	CC1=CC=C(C=C1)[N]2C(=CC(=C2C)C3=NN=C4CCCCC[N]34)C	1.68373	191.955	>47			DYD019-035	NCGCChem	2017_MIPE5.0_01	-8.9295		NCGC00249661		1.3			24.985	123.401	113.714	4.955	0.058	0.746							218.728			207.005	83.604	575.43	570.379
s-ACC_Roper-ACC1-MIPE5.0-CTG48h-1	NCGC00253439-03	ACC1-viability	0.002633	-1.2	-53.651	107.631	CCC1=CC(=C(OC)C=C1N2CCC(CC2)N3CCN(CC3)[S+](C)([O-])=O)NC4=NC(=CC=N4)C5=C(N=C6C=CC=C[N]56)C7=CC(=C(OC)C=C7)C(=O)NC8=C(F)C=CC=C8F						S1093	Selleck	2017_MIPE5.0_01	-8.5795		GSK-1904529A		1.3			5.621	57.734	99.012	0.9	0.047	0.766							152.664			146.937	89.203	508.584	512.155
s-ACC_Roper-ACC1-MIPE5.0-CTG48h-1	NCGC00017236-16	ACC1-viability		4	-13.918	91.755	OC1=CC2=C(C(=O)\C=C(/O2)C3=CC=CC=C3)C(=C1O)O						N1858	APExBIO	2017_MIPE5.0_01			Baicalein		1.3				34.409	92.748	4.955	0.364	0.383							106.666			116.31	81.901	458.387	455.901
s-ACC_Roper-ACC1-MIPE5.0-CTG48h-1	NCGC00248196-04	ACC1-viability		4	-17.865	112.259	CC1(C)CC(O)CC(C)(C)N1[O]						S2910	Selleck	2017_MIPE5.0_01			Tempol		1.3				22.725	103.168	4.955	0.044	0.799							121.033			121.788	99.062	517.127	517.065
s-ACC_Roper-ACC1-MIPE5.0-CTG48h-1	NCGC00016480-20	ACC1-viability		4	-17.308	85.882	OC1=CC=C(C=C1)\C2=C(O)\C(=O)C3=C(O2)C=C(O)C=C3O						NP156	Enzo	2017_MIPE5.0_01			Kaempferol		1.3				37.193	85.414	4.955	0.428	0.307							102.722			123.075	85.882	481.425	482.375
s-ACC_Roper-ACC1-MIPE5.0-CTG48h-1	NCGC00094112-11	ACC1-viability	0.001176	-1.4	-65.787	38.428	O\N=C1\C(NC2=CC=CC=C12)=C3\C(=O)NC4=CC(=CC=C34)Br						HY-10580	MedChem Express	2017_MIPE5.0_01	-8.9295		BIO		1.3			12.096	112.65	94.302	4.504	0.331	0.42							160.09			151.078	38.428	479.994	468.228
s-ACC_Roper-ACC1-MIPE5.0-CTG48h-1	NCGC00181796-03	ACC1-viability	0.081148	1.4	35.03	116.467	C[C@@H](O)[C@@H](CO)NC(=O)[C@@H]1CSSC[C@H](NC(=O)[C@H](N)CC2=CC=CC=C2)C(=O)N[C@@H](CC3=CC=CC=C3)C(=O)N[C@H](CC4=C[NH]C5=CC=CC=C45)C(=O)N[C@@H](CCCCN)C(=O)N[C@@H]([C@@H](C)O)C(=O)N1						DL309	Enzo	2017_MIPE5.0_01	-7.0907		Octreotide		1.3			2.134	61.419	106.582	0.9	0.155	0.617							71.552			116.467	55.047	460.856	463.095
s-ACC_Roper-ACC1-MIPE5.0-CTG48h-1	NCGC00274171-10	ACC1-viability		4	0	84.142	NCC(=O)NC1=CC(=CN=C1)\C2=N\N/3C(=O)\C=C(/N=C3S2)N4CCNCC4						JKJ031-018	NCGCChem	2017_MIPE5.0_01			RUC-4		5				87.37	0										0			88.084	0.714	268.564
s-ACC_Roper-ACC1-MIPE5.0-CTG48h-1	NCGC00263220-07	ACC1-viability	0.007422	-1.1	-80.689	27.07	C\C=C1/NC(=O)[C@H]2CSSCC\C=C/[C@H](CC(=O)N[C@H](C(C)C)C(=O)N2)OC(=O)[C@@H](NC1=O)C(C)C						DCAPI1434	DC Chemicals	2017_MIPE5.0_01	-8.1295		Romidepsin		4			5.693	77.234	30.891	0.8	0	0.975							111.58			104.303	27.07	235.177	234.424
s-ACC_Roper-ACC1-MIPE5.0-CTG48h-1	NCGC00159455-27	ACC1-viability	0.00132	-1.1	-83.831	101.086	COC1=CC2=NC=NC(=C2C=C1OCCCN3CCOCC3)NC4=CC=C(F)C(=C4)Cl						HY-50895A	MedChem Express	2017_MIPE5.0_01	-8.8795		Gefitinib		1.3			12.899	95.131	111.879	4.095	0.03	0.801							195.71			187.223	92.092	561.689	559.25
s-ACC_Roper-ACC1-MIPE5.0-CTG48h-1	NCGC00408796-01	ACC1-viability	0.00034	-1.1	-81.584	106.022	CN1CCN(CC1)C(=O)[C@@H]2[C@@H]3CC[C@@H](O3)[C@@H]2C(O)=O						GLXC-03710	Glixx	2017_MIPE5.0_01	-9.4682		EMPM		1.3			13.491	83.243	107.891	1.464	0.036	0.789							189.474			181.299	98.056	628.341	629.318
s-ACC_Roper-ACC1-MIPE5.0-CTG48h-1	NCGC00351608-02	ACC1-viability	0.934358	-1.1	-105.849	20.076	CCOC1=CC=CC=C1N\2C(=O)C3=C(C=CC=C3)\N=C2C(C)N4CCN(CC4)C(=O)COC5=CC=C(Cl)C=C5						S7242	Selleck	2017_MIPE5.0_01	-6.0295		Erastin		4			8.063	113.167	10.842	0.9	0.001	0.941							116.691			133.243	20.076	373.335	376.544
s-ACC_Roper-ACC1-MIPE5.0-CTG48h-1	NCGC00378974-02	ACC1-viability	18.6429	-2.1	-93.998	24.249	C[N]1C=C(C=N1)C2=CC(=CC=N2)OC3=C(F)C=C(NC(=O)C4(CC4)C(=O)NC5=CC=CC=C5)C(=C3)F						HY-15240	MedChem Express	2017_MIPE5.0_01	-4.7295		DCC-2618		4			4.814	103.292	17.277	4.095	0.001	0.938							111.274			127.541	24.249	498.948	495.501
s-ACC_Roper-ACC1-MIPE5.0-CTG48h-1	NCGC00389459-01	ACC1-viability	0.525428	-2.4	-36.321	70.548	CC(C)C(N)C(=O)OCC(CO)OC[N]1C=NC2=C1N\C(=N/C2=O)N						B1864	APExBIO	2017_MIPE5.0_01	-6.2795		Cymeval		1.3			3.756	43.264	68.051	0.3	0.254	0.505							104.372			113.813	70.548	425.616	424.849
s-ACC_Roper-ACC1-MIPE5.0-CTG48h-1	NCGC00188943-09	ACC1-viability	0.186429	1.2	33.165	107.997	OC(=O)C/1=C/C(=O)NC(=O)N1						HY-N0157	MedChem Express	2017_MIPE5.0_01	-6.7295		Orotic acid		1.3			7.039	57.83	96.852	1.222	0.034	0.793							63.687			107.997	50.167	381.922	386.674
s-ACC_Roper-ACC1-MIPE5.0-CTG48h-1	NCGC00372509-03	ACC1-viability		4	-19.209	113.868	CCNC(=O)NC1=NC=C(S1)C2=NC(=NC(=C2)C3=C(C)C=C(OC)C=C3C)C4=CN=CC=N4						1949	Axon Medchem	2017_MIPE5.0_01			BMS-4		1.3				29.206	85.07	4.955	0.364	0.413							104.278			114.143	84.938	481.882	480.016
s-ACC_Roper-ACC1-MIPE5.0-CTG48h-1	NCGC00346642-04	ACC1-viability		4	28.433	73.963	CC1=C(C(=C([NH]1)/C=C/2C(=O)NC3=C2C=C(C=C3)[S+]([O-])(=O)CC4=C(Cl)C=CC=C4Cl)C)C(=O)N5CCC[C@@H]5CN6CCCC6						S1070	Selleck	2017_MIPE5.0_01			PHA-665752		1.3				61.93	87.507	0.3	0.668	0.322							59.074			85.916	23.987	334.078	331.154
s-ACC_Roper-ACC1-MIPE5.0-CTG48h-1	NCGC00386380-02	ACC1-viability	0.001864	-1.4	-43.627	93.477	O=C1SN(C(=O)N1CC2=CC=CC=C2)C3=C4C=CC=CC4=CC=C3						B1539	APExBIO	2017_MIPE5.0_01	-8.7295		Tideglusib		1.3			21.438	83.981	92.942	3.99	0.395	0.468							136.569			134.622	50.641	462.155	462.95
s-ACC_Roper-ACC1-MIPE5.0-CTG48h-1	NCGC00345809-03	ACC1-viability	0.033152	-1.1	-108.975	9.302	CC(C)C1=N[N](C\2=C1C(=O)N\C(=N2)CC3=CC=C(OCCO)C=C3)C4=C(Cl)C=CC=C4Cl						21195	Cayman	2017_MIPE5.0_01	-7.4795		RGB-286147		4				117.765	13.034	1.989	0	0.993							122.01			127.068	9.302	240.664	240.147
s-ACC_Roper-ACC1-MIPE5.0-CTG48h-1	NCGC00370919-02	ACC1-viability	0.041736	-3	-17.961	90.58	OC1=CC(=C2OC(=NC2=C1)C3=CC=C(O)C(=C3)F)C=C						1898	Axon Medchem	2017_MIPE5.0_01	-7.3795		Prinaberel		1.3			11.082	36.862	105.481	1.331	0.202	0.563							123.442			127.441	90.58	540.613	538.112
s-ACC_Roper-ACC1-MIPE5.0-CTG48h-1	NCGC00371443-05	ACC1-viability	0.001048	-1.3	-103.146	21.922	CCOC(=O)C1=CC=NC(=C1)CNCC(=O)N(CC)CCN(C)C						M60192-b_cm2	XcessBio	2017_MIPE5.0_01	-8.9795		KDM5-C70		4			11.993	132.408	63.763	4.955	0.127	0.65							166.909			154.33	21.922	338.183	327.397
s-ACC_Roper-ACC1-MIPE5.0-CTG48h-1	NCGC00511354-01	ACC1-viability	0.001481	-1.4	-67.074	82.427	CC(C)(O)[C@@H]1CC[C@H](CC1)NC2=N[N]3C(=NC=C3C4=CC(=CC=C4)C(F)(F)F)C=C2						GLXC-05022	Glixx	2017_MIPE5.0_01	-8.8295		TP-3654		1.3				86.409	86.005	4.095	0.065	0.736							153.079			148.22	61.81	433.684	432.652
s-ACC_Roper-ACC1-MIPE5.0-CTG48h-1	NCGC00263694-01	ACC1-viability		4	-17.16	106.975	OC(=O)C1=CC=CC=C1C(=O)NC2=CC=C(C=C2)C3=CC=CC=C3	>30	3.48929	>47			DYD08-093	NCGCChem	2017_MIPE5.0_01			Kartogenin		1.3				34.062	102.467	4.955	0.127	0.65							119.626			130.222	96.16	514.336	514.836
s-ACC_Roper-ACC1-MIPE5.0-CTG48h-1	NCGC00023193-11	ACC1-viability		4	0	123.296	CC1(C)O[C@@H]2C[C@H]3[C@@H]4CCC/5=C/C(=O)/C=C\[C@]5(C)[C@@]4(F)[C@@H](O)C[C@]3(C)[C@@]2(O1)C(=O)CO						HY-B0636	MedChem Express	2017_MIPE5.0_01			Triamcinolone acetonide		5				30.258	0										0			132.293	102.034	550.995
s-ACC_Roper-ACC1-MIPE5.0-CTG48h-1	NCGC00346500-08	ACC1-viability	0.417363	-1.2	-58.984	7.094	CN(/N=C/C1=CN=C2C=CC(=C[N]12)Br)[S+]([O-])(=O)C3=C(C)C=CC(=C3)[N+]([O-])=O						HY-13281	MedChem Express	2017_MIPE5.0_01	-6.3795		PIK-75		4			5.363	75.056	13.29	3.99	0	0.964							72.275			82.15	7.094	225.866	223.962
s-ACC_Roper-ACC1-MIPE5.0-CTG48h-1	NCGC00345825-02	ACC1-viability		4	-22.774	84.05	FC(F)C1=N[N](C(=C1)C2=CN=C(NC(=O)C3CC3)S2)C4=C(Cl)C=CC=C4Cl						SYN-1023	SynKinase	2017_MIPE5.0_01			BMS-3		1.3				43.213	89.06	4.955	0.091	0.697							111.834			123.006	79.794	500.836	497.608
s-ACC_Roper-ACC1-MIPE5.0-CTG48h-1	NCGC00389624-01	ACC1-viability		4	-23.185	107.411	CC(C)C1=NN=C(C)[N]1C2CC3CCC(C2)N3CCC(NC(=O)C4CCC(F)(F)CC4)C5=CC=CC=C5						A8311	APExBIO	2017_MIPE5.0_01			Celsentri (Maraviroc)		1.3				38.917	97.552	4.504	0.287	0.5							120.738			120.238	81.321	478.057	476.241
s-ACC_Roper-ACC1-MIPE5.0-CTG48h-1	NCGC00346477-02	ACC1-viability	1.66155	-1.3	-146.825	9.987	C[C@H](NC(=O)C(=O)NC1=CC=CC=C1C(C)(C)C)C(=O)N[C@@H](CC(O)=O)C(=O)COC2=C(F)C(=CC(=C2F)F)F						HY-10396	MedChem Express	2017_MIPE5.0_01	-5.7795		Emricasan		4			3.827	126.573	-22.922	0.4	0.208	0.783							123.903			136.56	9.987	328.027	349.11
s-ACC_Roper-ACC1-MIPE5.0-CTG48h-1	NCGC00181170-09	ACC1-viability		4	13.409	99.613	C[N]1C(=NC2=C1C=CC(=C2)N(CCCl)CCCl)CCCC(O)=O						HY-B0077	MedChem Express	2017_MIPE5.0_01			Bendamustine		1.3				43.691	101.276	3.512	0.664	0.739							87.866			108.365	64.674	474.598	474.409
s-ACC_Roper-ACC1-MIPE5.0-CTG48h-1	NCGC00389197-01	ACC1-viability	0.033152	-1.1	-159.889	34.897	COC1=CC=CC(=N1)C2=C(C=CC(=C2)F)C3CC4=C(C(=NC(=N4)N)C)C(=O)N3						B4797	APExBIO	2017_MIPE5.0_01	-7.4795		HSP-990		1.1			7.253	132.798	20.126	0.4	0	0.947							180.015			166.735	33.937	378.806	383.308
s-ACC_Roper-ACC1-MIPE5.0-CTG48h-1	NCGC00263181-10	ACC1-viability		4	16.211	83.386	CC[N]1C(=NC2=C(N=CC(=C12)OC[C@H]3CCCNC3)C#CC(C)(C)O)C4=NON=C4N						HY-10249	MedChem Express	2017_MIPE5.0_01			GSK-690693		1.3				35.103	84.859	4.955	0.32	0.433							68.648			88.787	53.683	369.11	371.451
s-ACC_Roper-ACC1-MIPE5.0-CTG48h-1	NCGC00092288-05	ACC1-viability		4	-19.837	104.633	CC1=CC=C2\N=C/3N(CC[C@@]3(O)C(=O)C2=C1)C4=CC=CC=C4						S7099	Selleck	2017_MIPE5.0_01			(-)-Blebbistatin		1.3				36.949	105.222	0.8	0.328	0.424							125.059			135.394	98.445	537.037	538.613
s-ACC_Roper-ACC1-MIPE5.0-CTG48h-1	NCGC00015092-11	ACC1-viability	0.001864	-1.2	-47.875	104.882	NCCCCCC(O)=O						S1671	Selleck	2017_MIPE5.0_01	-8.7295		Aminocaproic acid		1.3			13.765	57.968	102.102	4.095	0.005	0.89							149.977			148.773	90.805	508.838	508.459
s-ACC_Roper-ACC1-MIPE5.0-CTG48h-1	NCGC00507887-01	ACC1-viability		4	0	4.247	FC(F)(F)OC1=CC=C(C=C1)C(=O)NCCC(=O)N[C@@H]2CCCC3=C2C=CC=C3						S8382	Selleck	2017_MIPE5.0_01			ML-390		5				73.9	0										0			75.296	1.396	149.32
s-ACC_Roper-ACC1-MIPE5.0-CTG48h-1	NCGC00390670-01	ACC1-viability	5.8954	-2.2	-102.101	46.28	CC1=NN=C(C[C@@H]2\C=C(C3=CC=C(Cl)C=C3)/C4=CC=CC=C4[N]5C(=NN=C25)C)O1						HY-12421	MedChem Express	2017_MIPE5.0_01	-5.2295		BAY-356		1.3			7.5	83.689	19.5	0.3	0.043	0.774							121.601			129.97	46.28	432.843	436.792
s-ACC_Roper-ACC1-MIPE5.0-CTG48h-1	NCGC00263122-02	ACC1-viability		4	-17.333	111.522	C1CC2=C(C1)C(=N[NH]2)C3=N[NH]N=N3						1576	Axon Medchem	2017_MIPE5.0_01			MK-0354		1.3				33.849	107.669	1.885	0.15	0.623							125.001			136.489	102.641	543.75	544.051
s-ACC_Roper-ACC1-MIPE5.0-CTG48h-1	NCGC00507847-01	ACC1-viability		4	24.255	75.583	CC(C)OC1=CC=C(C=C1C#N)C2=NC(=NO2)C3=CC=CC4=C3CC[C@@H]4NCCO						S7952	Selleck	2017_MIPE5.0_01			Ozanimod		1.3				42.242	88.43	4.449	0.082	0.71							64.174			100.58	58.338	370.211	367.448
s-ACC_Roper-ACC1-MIPE5.0-CTG48h-1	NCGC00381605-01	ACC1-viability	0.001176	-1.1	-117.28	95.792	C[N]1C=C(C2=CC=CC=C12)/C3=C(/C(=O)NC3=O)C4=C[N](C)C5=CC(=CC=C45)[N+]([O-])=O	4.05271					AGN-PC-0LQ2UY	Angene	2017_MIPE5.0_01	-8.9295		MKC-1		1.3			8.759	128.88	120.279	4.955	0.01	0.865							237.559			224.671	95.792	611.128	604.714
s-ACC_Roper-ACC1-MIPE5.0-CTG48h-1	NCGC00016410-25	ACC1-viability	0.00132	-1.1	-91.847	95.001	[NH]1C2=C(C=CC=C2)N=C1C3=CSC=N3						HY-B0263	MedChem Express	2017_MIPE5.0_01	-8.8795		Thiabendazole		1.3			21.309	101.377	110.613	4.955	0.02	0.827							202.46			196.378	95.001	556.785	554.544
s-ACC_Roper-ACC1-MIPE5.0-CTG48h-1	NCGC00509993-01	ACC1-viability		4	0	90.906	CC(C)(NC(=O)O[C@@H]1CN2CCC1CC2)C3=CSC(=N3)C4=CC=C(F)C=C4						HY-16743	MedChem Express	2017_MIPE5.0_01			Ibiglustat		5				31.06	0										0			118.184	87.124	479.084
s-ACC_Roper-ACC1-MIPE5.0-CTG48h-1	NCGC00159406-15	ACC1-viability	0.074219	1.2	34.112	100.338	NC[C@H](O)C1=CC=C(O)C(=C1)O						1500436	Microsource	2017_MIPE5.0_01	-7.1295		Noradrenaline bitartrate monohydrate		1.3			8.213	50.791	102.069	1.539	0.013	0.849							67.957			105.856	55.065	421.007	423.132
s-ACC_Roper-ACC1-MIPE5.0-CTG48h-1	NCGC00015257-18	ACC1-viability	0.00132	-1.4	-47.166	97.127	CCOC(=O)C(C)(C)OC1=CC=C(Cl)C=C1						1503429	Microsource	2017_MIPE5.0_01	-8.8795		Clofibrate		1.3			24.921	64.95	91.577	4.504	0.18	0.587							138.743			134.738	69.788	451.343	452.084
s-ACC_Roper-ACC1-MIPE5.0-CTG48h-1	NCGC00509942-01	ACC1-viability	0.005895	-1.4	-68.058	81.914	FC1=CC2=C([NH]C=C2C3CC(=O)NC3=O)C=C1						C-1264	ChemGood	2017_MIPE5.0_01	-8.2295		EOS-200271		1.3				72.346	82.058	0.6	0.511	0.847							150.115			143.35	71.004	465.419	467.131
s-ACC_Roper-ACC1-MIPE5.0-CTG48h-1	NCGC00179363-05	ACC1-viability		4	-7.844	104.001	C[C@H](CCC(O)=O)[C@H]1CC[C@H]2[C@@H]3[C@@H](O)C[C@@H]4C[C@H](O)CC[C@]4(C)[C@H]3CC[C@]12C						S1643	Selleck	2017_MIPE5.0_01			Ursodiol		1.3				19.152	104.303	3.132	0.409	0.331							112.147			120.346	101.194	518.523	516.927
s-ACC_Roper-ACC1-MIPE5.0-CTG48h-1	NCGC00510231-01	ACC1-viability	0.001481	-1.2	-76.135	83.612	C[C@]12CCCN1C/C3=N/NC(=O)C4=CC(=CC5=C4C3=C2[NH]5)F				Pamiparib		C-1286	ChemGood	2017_MIPE5.0_01	-8.8295		GDC-0077		1.3				88.259	100.911	4.095	0.037	0.787							177.045			171.871	83.612	510.772	506.9
s-ACC_Roper-ACC1-MIPE5.0-CTG48h-1	NCGC00346714-02	ACC1-viability	0.468289	-2.1	-139.445	47.676	CC(C)NC[C@@H](C(=O)N1CCN(CC1)C2=C3[C@H](C)C[C@@H](O)C3=NC=N2)C4=CC=C(Cl)C=C4						M60066-5s	XcessBio	2017_MIPE5.0_01	-6.3295		Ipatasertib		1.3			7.748	107.68	26.14	0.2	0.036	0.787							165.585			155.356	47.676	487.159	487.023
s-ACC_Roper-ACC1-MIPE5.0-CTG48h-1	NCGC00015705-13	ACC1-viability		4	-13.628	83.339	CC12CC3CC(C)(C1)CC(N)(C3)C2						B3308	APExBIO	2017_MIPE5.0_01			Memantine hydrochloride		1.3				21.181	88.568	4.955	0.129	0.649							102.196			104.52	83.339	436.772	436.062
s-ACC_Roper-ACC1-MIPE5.0-CTG48h-1	NCGC00480786-02	ACC1-viability	0.001176	-1.1	-118.208	118.554	CC1=C(N=C2C=CC(=CC2=C1C(O)=O)F)C3=CC=C(C=C3)C4=CC=CC=C4F						DC9236	DC Chemicals	2017_MIPE5.0_01	-8.9295		Brequinar		1.1			17.756	118.802	118.415	4.955	0.003	0.909							236.623			225.337	106.535	595.43	595.966
s-ACC_Roper-ACC1-MIPE5.0-CTG48h-1	NCGC00386398-03	ACC1-viability	0.240852	-2.1	-197.355	23.803	CN(C)C[C@@H]1CC[C@H](CC1)NC2=C(C=NC3=CC=C(N=C23)C4=CC(=C(O)C(=C4)Cl)Cl)C(C)=O						GLXC-05730	Glixx	2017_MIPE5.0_01	-6.6182		OTS-167		4			8.436	167.25	-19.682	0.3	0.01	0.864							177.673			191.053	23.803	490.883	504.428
s-ACC_Roper-ACC1-MIPE5.0-CTG48h-1	NCGC00345828-07	ACC1-viability	0.001176	-1.2	-60.361	95.527	CC(C)(C)C1=NC2=C([NH]1)C3=CC=C(F)C=C3C4=C2\C=C/NC4=O						HY-14435	MedChem Express	2017_MIPE5.0_01	-8.9295		Pyridone 6		1.3			15.428	62.629	99.492	4.955	0.006	0.88							159.852			153.615	90.986	493.748	491.907
s-ACC_Roper-ACC1-MIPE5.0-CTG48h-1	NCGC00263129-31	ACC1-viability	16.6155	-2.1	-106.614	7.862	CC(=O)C\1=C(/C)C2=CN=C(NC3=CC=C(C=N3)N4CCNCC4)N=C2N(C5CCCC5)C1=O						HY-A0065	MedChem Express	2017_MIPE5.0_01	-4.7795		Palbociclib		4			4.62	110.644	0.334	2.048	0	0.96							106.948			118.506	7.862	461.284	459.958
s-ACC_Roper-ACC1-MIPE5.0-CTG48h-1	NCGC00346573-02	ACC1-viability	0.002955	-1.1	-110.247	84.969	CNC(=O)CN1CCC(CC1)OC2=C(OC)C=C3N=CN=C(NC4=C(F)C(=CC=C4)Cl)C3=C2						S2192	Selleck	2017_MIPE5.0_01	-8.5295		Sapitinib		1.3			9.615	110.137	86.722	0.7	0.016	0.84							196.969			186.506	76.369	501.311	503.941
s-ACC_Roper-ACC1-MIPE5.0-CTG48h-1	NCGC00242492-04	ACC1-viability	7.42187	-2.4	-68.802	64.993	C\C(=C/C(=O)NC1=C(C=CC=C1)C(O)=O)C2=CC3=CC=CC=C3C=C2						S1186	Selleck	2017_MIPE5.0_01	-5.1295		BIBR-1532		1.3			7.714	52.666	48.492	0.2	0.257	0.502							117.294			117.659	64.993	451.39	451.171
s-ACC_Roper-ACC1-MIPE5.0-CTG48h-1	NCGC00181131-08	ACC1-viability		4	-12.495	99.866	C[C@H]1CCC[C@@]2(C)O[C@H]2C[C@H](OC(=O)C[C@H](O)C(C)(C)C(=O)[C@H](C)[C@H]1O)\C(C)=C\C3=CSC(=N3)C						HY-17029	MedChem Express	2017_MIPE5.0_01			Epothilone B		1.3				24.886	91.02	4.955	0.219	0.576							103.515			112.655	87.769	467.08	463.774
s-ACC_Roper-ACC1-MIPE5.0-CTG48h-1	NCGC00015887-06	ACC1-viability	0.014809	-1.4	-34.784	105.229	CC(NCCC1=CC=C(O)C=C1)C(O)C2=CC=C(O)C=C2						B1347	APExBIO	2017_MIPE5.0_01	-7.8295		Ritodrine hydrochloride		1.3			10.752	49.73	101.658	4.449	0.108	0.674							136.442			141.415	91.685	523.471	532.449
s-ACC_Roper-ACC1-MIPE5.0-CTG48h-1	NCGC00015558-16	ACC1-viability	2.09177	-2.3	-111.689	55.039	CC(C)NCC(O)C1=CC(=C(O)C=C1)O						S2566	Selleck	2017_MIPE5.0_01	-5.6795		Isoprenaline hydrochloride		1.3			7.799	86.24	32.894	0.2	0.11	0.672							144.583			141.279	55.039	486.657	483.281
s-ACC_Roper-ACC1-MIPE5.0-CTG48h-1	NCGC00164634-07	ACC1-viability		4	-14.692	106.796	OC(=O)CCNC(=O)C1=CC=C(C=C1)\N=N\C2=CC=C(O)C(=C2)C(O)=O						HY-B0667	MedChem Express	2017_MIPE5.0_02			Balsalazide disodium		1.3				22.66	107.275	4.095	0.363	0.384							121.967			120.967	98.307	519.101	519.871
s-ACC_Roper-ACC1-MIPE5.0-CTG48h-1	NCGC00242477-02	ACC1-viability		4	-33.65	68.117	CCCCOCCOC1=C(C)SC(=N1)C2=CC=C(C(O)=O)C(=C2)F						4046	Tocris	2017_MIPE5.0_02			AC-261066		1.3				24.708	58.728	0.2	0.06	0.744							92.378			88.378	63.67	366.893	367.82
s-ACC_Roper-ACC1-MIPE5.0-CTG48h-1	NCGC00263239-03	ACC1-viability		4	-27.571	87.8	COCCNCCC[N]1C2=NC=NC(=C2C(=C1C(=O)CF)C3=CC=C(C)C=C3)N						CS-0648	Chemscene	2017_MIPE5.0_02			FMK		2.3				40.81	86.925	4.449	0.157	0.614							114.496			128.61	87.8	537.491	537.365
s-ACC_Roper-ACC1-MIPE5.0-CTG48h-1	NCGC00263114-01	ACC1-viability		4	9.693	105.147	COC1=CC=C2[C@@H]([C@@H](CCC2=C1)CN(C)CC(O)=O)C3=CC=CC=C3						Axon 1563	ChemAxon	2017_MIPE5.0_02			SCH-900435	Org-25935;SCH-900435	1.3				26.116	102.886	4.955	0.308	0.447							93.192			106.507	80.391	487.29	487.492
s-ACC_Roper-ACC1-MIPE5.0-CTG48h-1	NCGC00167403-06	ACC1-viability	11.7629	-2.2	-79.488	46.702	C[N]1N=C(C)C=C1NC2=NC=C3CN(C(=O)N(C)C3=N2)C4=C(C)C=CC(=C4)NC(=O)C5=CC=CC(=C5)C(F)(F)F						10009557	Cayman	2017_MIPE5.0_02	-4.9295		Pluripotin		1.3			4.548	77.759	30.159	0.9	0.006	0.881							109.647			124.461	46.702	467.995	467.356
s-ACC_Roper-ACC1-MIPE5.0-CTG48h-1	NCGC00347956-02	ACC1-viability		4	-22.353	87.544	CCCCCNC(=O)N1CCC(CN(CC2=CC=C(S2)[N+]([O-])=O)CC3=CC=C(Cl)C=C3)C1						M66049-2s	XcessBio	2017_MIPE5.0_02			SR-9011		1.3				28.809	87.735	4.955	0.142	0.632							110.088			116.353	87.544	508.527	515.707
s-ACC_Roper-ACC1-MIPE5.0-CTG48h-1	NCGC00346648-05	ACC1-viability	37.1975	-3	-124.746	15.163	CC[N]1C=C(C2=C3C=C([NH]C3=NC=C2)C4=CC=CC(=C4)CN(C)C)C(=N1)C5=CC=C(NC(=O)N(C)C)C=C5						HY-70044	MedChem Express	2017_MIPE5.0_02	-4.4295		GSK-1070916A		4			5.39	99.958	-16.168	4.955	0	0.975							108.578			115.122	15.163	495.827	495.826
s-ACC_Roper-ACC1-MIPE5.0-CTG48h-1	NCGC00018296-15	ACC1-viability	13.1982	-2.4	-95.578	26.661	CC1=CC=CC(=C1)CN2CCN(CC2)C(C3=CC=CC=C3)C4=CC=C(Cl)C=C4						HY-B0349	MedChem Express	2017_MIPE5.0_02	-4.8795		Meclizine hydrochloride		4			74.156	84.935	6.659	1	0.064	0.899							102.237			111.597	26.661	421.608	425.73
s-ACC_Roper-ACC1-MIPE5.0-CTG48h-1	NCGC00346719-03	ACC1-viability		4	0	94.477	C[C@]\1(CCS\C(=N1)N)C2=CC(=C(F)C=C2F)C3=CN=CN=C3						2225	Axon Medchem	2017_MIPE5.0_02			LY-2811376		5				21.219	0										0			109.661	88.442	477.835
s-ACC_Roper-ACC1-MIPE5.0-CTG48h-1	NCGC00024309-20	ACC1-viability		4	-6.7	93.009	COC1=CC=C(C=C1)[C@@H]2SC3=CC=CC=C3N(CCN(C)C)C(=O)[C@@H]2OC(C)=O						685	Tocris	2017_MIPE5.0_02			Diltiazem hydrochloride		1.3				16.926	94.104	4.955	0.354	0.396							100.804			109.397	92.471	473.456	473.48
s-ACC_Roper-ACC1-MIPE5.0-CTG48h-1	NCGC00347950-07	ACC1-viability	7.42187	-1.1	-96.713	18.823	CC1=NC=CC(=C1)C2=NC=C(CC(=O)NC3=NC=C(C=C3)C4=NC=CN=C4)C=C2C						HY-17545	MedChem Express	2017_MIPE5.0_02	-5.1295		LGK-974		4			5.477	96.139	9.958	1.826	0	0.965							106.67			114.962	18.823	429.015	431.715
s-ACC_Roper-ACC1-MIPE5.0-CTG48h-1	NCGC00021191-15	ACC1-viability		4	0	95.904	CC(=O)OCC(=O)[C@@]1(O)CC[C@H]2[C@@H]3CCC/4=C/C(=O)CC[C@]4(C)[C@H]3C(=O)C[C@]12C						HY-17461A	MedChem Express	2017_MIPE5.0_02			Cortisone acetate		5				31.005	0										0			122.186	91.181	531.324
s-ACC_Roper-ACC1-MIPE5.0-CTG48h-1	NCGC00271713-05	ACC1-viability	29.547	-2.2	-79.263	44.047	FC(F)(F)[C@]1(OC(=O)NC2=CC=C(Cl)C=C12)C#CC3CC3						GLXC-04867	Glixx	2017_MIPE5.0_02	-4.5295		Efavirenz		2.1			11.786	67.112	24.342	2.406	0.002	0.916							103.605			111.16	44.047	471.155	474.763
s-ACC_Roper-ACC1-MIPE5.0-CTG48h-1	NCGC00509947-01	ACC1-viability		4	24.256	118.444	COCCNC1=CC(=NC=C1C#N)NC(=O)N2CCCC3=CC(=C(C=O)N=C23)CN4CCN(C)CC4=O						C-1366	ChemGood	2017_MIPE5.0_02			NVP-FGF-401		2.3				32.014	120.977	3.297	0.231	0.531							96.721			118.444	86.43	551.994	555.893
s-ACC_Roper-ACC1-MIPE5.0-CTG48h-1	NCGC00522633-01	ACC1-viability	9.34358	-1.1	-96.832	24.565	C[C@H]1C[C@@H]2OC(=O)C(=C)[C@H]2C\C=C1\C=C\C(C)=O						GLXC-13186	Glixx	2017_MIPE5.0_02	-5.0295		Xanthatin		4				94.748	13.005	1.826	0.001	0.94							109.838			119.313	24.565	449.607	456.033
s-ACC_Roper-ACC1-MIPE5.0-CTG48h-1	NCGC00346449-02	ACC1-viability	3.71975	-1.2	-78.183	16.684	ClC1=CC=C(CCCOC/2=N/NC(=O)C(=C2NCC3=CN=CC=C3)/Br)C=C1						1482	Axon Medchem	2017_MIPE5.0_02	-5.4295		Parogrelil		4			7.171	86.677	16.511	3.512	0.001	0.929							94.694			103.362	16.684	358.054	366.271
s-ACC_Roper-ACC1-MIPE5.0-CTG48h-1	NCGC00160421-04	ACC1-viability		4	0	114.474	COC1=C(OC)C=C2C3CC(=O)C(CC(C)C)CN3CCC2=C1						AC3264	Enzo	2017_MIPE5.0_02			Tetrabenazine		5				28.441	0										0			122.31	93.868	505.977
s-ACC_Roper-ACC1-MIPE5.0-CTG48h-1	NCGC00386423-05	ACC1-viability	7.42187	-2.1	-121.947	14.265	NC[C@@](O)(C1=CC=C(Cl)C=C1)C2=CC=C(C=C2)C3=C[NH]N=C3						M15888	AdvChemBlocks	2017_MIPE5.0_02	-5.1295		AT-13148		4				112.394	-1.47	0.8	0	0.977							120.477			126.659	14.265	462.845	464.485
s-ACC_Roper-ACC1-MIPE5.0-CTG48h-1	NCGC00263203-06	ACC1-viability		4	0	110.835	CO[C@@H](C(=O)N1CC2=C(C1)C(=N[NH]2)NC(=O)C3=CC=C(C=C3)N4CCN(C)CC4)C5=CC=CC=C5						HY-10179	MedChem Express	2017_MIPE5.0_02			Danusertib		5				35.121	0										0			129.053	93.932	539.352
s-ACC_Roper-ACC1-MIPE5.0-CTG48h-1	NCGC00263161-11	ACC1-viability		4	0	110.083	OCC[N]1C=C(C=N1)C2=CN=C3N=N[N](CC4=CC=C5N=CC=CC5=C4)C3=N2	>30	97.46				GLXC-90210	Glixx	2017_MIPE5.0_02			PF-04217903		5				19.248	0										0			110.083	90.835	496.515
s-ACC_Roper-ACC1-MIPE5.0-CTG48h-1	NCGC00250407-05	ACC1-viability	0.148086	-1.4	-40.074	93.739	C[N]1C(=NC2=CC(=CC=C12)OC3=CC(=NC=C3)C4=NC(=C[NH]4)C(F)(F)F)NC5=CC=C(C=C5)C(F)(F)F						HY-10248	MedChem Express	2017_MIPE5.0_02	-6.8295		CHIR-265		1.3			8.458	73.318	57.525	3.132	0.507	0.451							97.599			105.796	32.478	368.8	367.59
s-ACC_Roper-ACC1-MIPE5.0-CTG48h-1	NCGC00346886-09	ACC1-viability	0.009344	1.4	61.508	67.468	COC1=CC=C(C=C1)C(=O)CC2(O)C(=O)NC3=C(Cl)C=CC(=C23)Cl						GLXC-90037	Glixx	2017_MIPE5.0_02	-8.0295		YK-4-279		1.3			10.603	92	77.011	3.99	0.364	0.897							15.503			91.915	-0.085	304.01	302.912
s-ACC_Roper-ACC1-MIPE5.0-CTG48h-1	NCGC00390623-02	ACC1-viability	3.71975	-2.3	-90.964	11.557	C1CCN(C1)CCOC2=C3COC/C=C/COCC4=CC=CC(=C4)C/5=N/C(=N\C(=C3)C=C2)N/C=C5						HY-16379	MedChem Express	2017_MIPE5.0_02	-5.4295		Pacritinib		4			8.01	107.567	11.965	3.132	0.432	0.898							102.93			119.124	11.557	386.575	391.639
s-ACC_Roper-ACC1-MIPE5.0-CTG48h-1	NCGC00485481-02	ACC1-viability	33.1523	-2.1	-124.227	19.01	ClC1=C2C(=CC=C1)CN(C3=CC=CC(=C3)C(=O)N4CCC5(CCN(CC5)C6=CC=NC=C6)CC4)C2=O						HY-15043	MedChem Express	2017_MIPE5.0_02	-4.4795		ELN-441958		4				101.825	-13.574	1	0.022	0.821							110.653			120.835	19.01	471.681	480.993
s-ACC_Roper-ACC1-MIPE5.0-CTG48h-1	NCGC00387472-01	ACC1-viability	5.25428	-2.4	-90.235	23.673	CC1=NC(=CC=C1)C2=N[NH]C=C2C3=CC(=C(F)C=C3)C4=C[N](CCO)N=C4						5288	Tocris	2017_MIPE5.0_02	-5.2795		R-268712		4			6.623	70.275	1.185	0.2	0.186	0.581							91.421			93.948	23.673	283.651	285.487
s-ACC_Roper-ACC1-MIPE5.0-CTG48h-1	NCGC00015919-17	ACC1-viability		4	0	99.634	CC(C)NCC(O)C1=CC=C(N[S+](C)([O-])=O)C=C1						HY-B0437	MedChem Express	2017_MIPE5.0_02			Sotalol		5				17.452	0										0			117.086	99.634	529.822
s-ACC_Roper-ACC1-MIPE5.0-CTG48h-1	NCGC00185916-05	ACC1-viability		-3	0	75.436	NC1=CC(=CC=C1)[S+]([O-])(=O)N2CCCN(CC2)[S+]([O-])(=O)C3=CC4=C(OCCO4)C=C3						MBB17-039	NCGCChem	2017_MIPE5.0_02			DASA-58	NCGC00185916;NCGC00185916	5				46.94	0										0			122.376	75.436	516.277
s-ACC_Roper-ACC1-MIPE5.0-CTG48h-1	NCGC00522572-01	ACC1-viability		4	23.307	99.397	C[N]1N=CC(=C1N2CC[C@@H](N)[C@H](F)CC2)NC(=O)C3=C(N)SC(=N3)C4=C(F)C=CC=C4F						HY-16976	MedChem Express	2017_MIPE5.0_02			GDC-0339		1.3				25.793	126.372	0.9	0.159	0.643							103.065			121.576	95.783	525.47	526.036
s-ACC_Roper-ACC1-MIPE5.0-CTG48h-1	NCGC00346962-03	ACC1-viability	0.406703	-1.1	-92.418	11.218	C[N]1C=C(C=N1)C2=CC=C3N=CC\4=C(N(C(=O)\C=C4)C5=CC6=C(CCN6C(=O)C=C)C=C5)C3=C2						HY-80003	MedChem Express	2017_MIPE5.0_02	-6.3907		HMSL10077		4			8.947	101.346	14.012	2.333	0	0.981							106.429			112.564	11.218	348.836	350.601
s-ACC_Roper-ACC1-MIPE5.0-CTG48h-1	NCGC00094571-10	ACC1-viability		4	16.103	97.898	CCN(C(=O)\C=C\C)C1=CC=CC=C1C						1505271	Microsource	2017_MIPE5.0_02			Crotamiton		2.3				17.757	100.727	0.7	0.325	0.429							84.623			97.898	80.141	416.583	417.832
s-ACC_Roper-ACC1-MIPE5.0-CTG48h-1	NCGC00346096-02	ACC1-viability		4	0	101.098	CC/1=C(/C(CC(=O)N1)C2=CC=C(C=C2)C(F)(F)F)C(=O)NC3=C(F)C=C4[NH]N=CC4=C3						S1474	Selleck	2017_MIPE5.0_02			GSK-429286A	GSK429286A	5				18.239	0										0			107.804	89.565	476.738
s-ACC_Roper-ACC1-MIPE5.0-CTG48h-1	NCGC00161410-03	ACC1-viability	23.47	-2.2	-68.097	58.953	CCC1=C(O)C=C(O)C(=C1)C2=N[NH]C(=C2C3=CC4=C(OCCO4)C=C3)C						2435	Tocris	2017_MIPE5.0_02	-4.6295		CCT-018159		2.3			5.279	65.477	49.786	1.464	0.021	0.824							117.883			124.431	58.953	528.609	537.674
s-ACC_Roper-ACC1-MIPE5.0-CTG48h-1	NCGC00346739-06	ACC1-viability		4	0	114.865	CCOC(=O)NC1=CC=C(NCC2=CC=C(F)C=C2)C=C1N						HY-15471	MedChem Express	2017_MIPE5.0_02			Retigabine		5				18.739	0										0			124.443	105.704	542.586
s-ACC_Roper-ACC1-MIPE5.0-CTG48h-1	NCGC00015264-24	ACC1-viability	18.6429	-2.2	-80.006	27.954	CN(C)CCCN1C2=C(CCC3=C1C=C(Cl)C=C3)C=CC=C2						HY-B0457	MedChem Express	2017_MIPE5.0_02	-4.7295		Clomipramine hydrochloride		4			71.877	89.688	26.298	2.333	0.001	0.935							106.304			117.643	27.954	472.541	474.635
s-ACC_Roper-ACC1-MIPE5.0-CTG48h-1	NCGC00521942-01	ACC1-viability	5.67834	-2.4	-44.918	74.904	CC1(C)CCC2(CC1)N[C@H]([C@H](C3=C(F)C(=NC=C3)Cl)[C@]24C(=O)NC5=C4C=CC(=C5)Cl)C(=O)N[C@@H]6CC[C@H](OC6)C(N)=O						CT-DS3032	ChemieTek	2017_MIPE5.0_02	-5.2458		Milademetan		1.3				51.578	67.058	0.8	0.103	0.68							111.976			126.482	74.904	501.494	502.615
s-ACC_Roper-ACC1-MIPE5.0-CTG48h-1	NCGC00188429-03	ACC1-viability		4	-10.255	99.841	OC(=O)C(=O)NC1=CC(=CC=C1)C2=NN=N[NH]2						A10034	Adooq	2017_MIPE5.0_02			Acitazanolast		1.3				25.658	109.882	4.955	0.29	0.466							120.138			125.499	99.841	546.909	545.373
s-ACC_Roper-ACC1-MIPE5.0-CTG48h-1	NCGC00378579-06	ACC1-viability		4	0	95.94	CN[C@@H](C)C(=O)N[C@@H](C1CCCCC1)C(=O)N2CCC[C@H]2C3=NC(=CS3)C(=O)C4=CC=C(F)C=C4						HY-15518	MedChem Express	2017_MIPE5.0_02			LCL-161		5				20.735	0										0			116.675	95.94	524.507
s-ACC_Roper-ACC1-MIPE5.0-CTG48h-1	NCGC00378840-01	ACC1-viability	18.1668	-3	-108.556	23.385	CC1=C2N=C(NC3=CC=C(OCCN4CCCC4)C=C3)N=NC2=CC(=C1)C5=CC(=CC=C5Cl)OC(=O)C6=CC=CC=C6						HY-10186	MedChem Express	2017_MIPE5.0_02	-4.7407		TG-100801		4			5.293	93.889	-2.26	4.955	0.003	0.902							106.296			117.274	23.385	491.903	494.574
s-ACC_Roper-ACC1-MIPE5.0-CTG48h-1	NCGC00160396-04	ACC1-viability	10.4837	-1.2	-74.275	25.602	COc1ccc(cc1)C(=O)c3c4ccccc4n(CCN2CCOCC2)c3C						CR110	Enzo	2017_MIPE5.0_02	-4.9795	0.244	Pravadoline	Pravadoline;Win-48098; Pravadoline	4		13.154	11.369	74.406	18.292	1.885	0	0.944						Tox21_111785_1	92.567			100.008	25.602	389.348	393.367
s-ACC_Roper-ACC1-MIPE5.0-CTG48h-1	NCGC00159518-02	ACC1-viability	37.1975	-3	-109.466	23.216	[Na+].Cc3c(OCCCOC)ccnc3CS(=O)c1[n-]c2ccccc2n1				LS-172365;CIPLUS_660920;LS-172366;E3810;Sodium Rabeprazole;E-3810;rabeprazolum;Sodium rabeprazole;HS_13;E 3810;CIPLUS_196951;rabeprazole sodium;RABEPRAZOLE SODIUM;2-((4-(3-methoxypropoxy)-3-methylpyridin-2-yl)methylsulfinyl)-1H-benzimidazole;Aciphex;1H-Benzimidazole, 2-(((4-(3-methoxypropoxy)-3-methyl-2-pyridinyl)methyl)sulfinyl)-, sodium salt;2-[[[4-??3-Methoxypropoxy??-3-methylpyridin-2-yl]meth…		KS-1101	Bionet	2017_MIPE5.0_02	-4.4295	0.243	Rabeprazole	; ; Pariet;RABEPRAZOLE SODIUM;Rabeprazole sodium; Rabeprazole sodium; Sodium rabeprazole; Aciphex; Sodium Rabeprazole	4		12.354	4.594	89.727	-5.496	0.9	0.108	0.674						Tox21_111736	103.97			112.943	23.216	447.775	454.622
s-ACC_Roper-ACC1-MIPE5.0-CTG48h-1	NCGC00346508-12	ACC1-viability		4	22.5	66.272	NC1=NC2=NC(=C(N=C2C(=N1)N)C3=CC(=CC=C3)O)C4=CC=CC(=C4)O						HY-10111	MedChem Express	2017_MIPE5.0_02			TG-100115		1.3				34.614	102.952	0.3	0.136	0.671							80.452			100.886	66.272	447.647	448.02
s-ACC_Roper-ACC1-MIPE5.0-CTG48h-1	NCGC00378919-01	ACC1-viability	37.1975	-3	-48.87	48.299	NC(=O)[C@H]1CCS[C@@H]2C[C@]3(CCCN3C(=O)CC4=CC=C(NC(=O)COC5=CC=C(Cl)C=C5Cl)C=C4)C(=O)N12						HY-50937	MedChem Express	2017_MIPE5.0_02	-4.4295		ST-2825		2.3			3.627	48.744	36.28	4.955	0.061	0.742							85.15			97.043	48.299	399.783	399.081
s-ACC_Roper-ACC1-MIPE5.0-CTG48h-1	NCGC00017223-05	ACC1-viability	9.34358	-1.4	-27.422	63.562	C[C@@H]1CC[C@@]2(CC[C@]3(C)\C(=C/C[C@@H]4[C@@]5(C)CC[C@H](O)C(C)(C)[C@@H]5CC[C@@]34C)[C@@H]2[C@H]1C)C(O)=O						10072	Cayman	2017_MIPE5.0_02	-5.0295		Ursolic acid		1.3			8.727	37.246	60.792	4.955	0.034	0.793							88.214			96.609	59.363	402.447	403.835
s-ACC_Roper-ACC1-MIPE5.0-CTG48h-1	NCGC00505919-02	ACC1-viability	26.3338	-3	-38.178	71.876	CN1CCN(CCOC2=C(Cl)C(=C(C=C2)C3=C(SC4=C3C(=NC=N4)O[C@@H](CC5=CC=CC=C5OCC6=CC=N[N]6CC(F)(F)F)C(O)=O)C7=CC=C(F)O7)C)CC1						CT-S63845	ChemieTek	2017_MIPE5.0_02	-4.5795		S63845		2.3				48.02	69.011	4.504	0.021	0.825							107.19			119.896	71.876	506.286	504.083
s-ACC_Roper-ACC1-MIPE5.0-CTG48h-1	NCGC00263104-06	ACC1-viability	10.4837	-1.1	-107.253	6.762	COC1=CC2=C(C=C1OCCCN3CCOCC3)N=CC=C2OC4=CC=C(NC(=O)C5(CC5)C(=O)NC6=CC=C(F)C=C6)C=C4F						CT-XL880	ChemieTek	2017_MIPE5.0_02	-4.9795		Foretinib		4			4.472	118.381	5.953	4.955	0	0.972							113.206			125.143	6.762	468.623	468.88
s-ACC_Roper-ACC1-MIPE5.0-CTG48h-1	NCGC00178529-07	ACC1-viability		4	-11.552	110.864	C[C@H]1COC2=C3N1\C=C(C(O)=O)/C(=O)C3=CC(=C2N4CCN(C)CC4)F						HY-B0330	MedChem Express	2017_MIPE5.0_02			Levofloxacin		1.3				22.413	106.894	4.955	0.395	0.347							118.446			121.482	99.069	522.289	522.187
s-ACC_Roper-ACC1-MIPE5.0-CTG48h-1	NCGC00346706-07	ACC1-viability	1.86429	-2.4	-41.81	91.197	CCCCOC1=CC=C(C=C1)C(=O)NC2=C(F)C=C(F)C=C2						HY-15393	MedChem Express	2017_MIPE5.0_02	-5.7295		VU0357121		1.3			14.909	34.77	82.156	0.2	0.256	0.504							123.966			125.966	91.197	514.208	515.629
s-ACC_Roper-ACC1-MIPE5.0-CTG48h-1	NCGC00347947-04	ACC1-viability		4	-15.778	97.969	CCOC(=O)\C1=C(/C)N\C2=C(C1C3=CC=C(C=C3)C4=CC=CC=C4)\C(=O)CC(C)(C)C2						5068	Tocris	2017_MIPE5.0_02			ITD-1		1.3				34.18	111.849	4.955	0.405	0.336							127.627			132.075	97.895	552.499	549.064
s-ACC_Roper-ACC1-MIPE5.0-CTG48h-1	NCGC00345496-08	ACC1-viability		4	0	90.535	NC1=NC2=C([NH]C=N2)C(=N1)OCC3=CC(=CS3)Br						HY-13668	MedChem Express	2017_MIPE5.0_02			Lomeguatrib		5				31.899	0										0			121.154	89.256	515.82
s-ACC_Roper-ACC1-MIPE5.0-CTG48h-1	NCGC00250409-02	ACC1-viability	16.6155	-2.1	-85.842	16.658	CC(C)C[C@H](NC(=O)C1=CC2=CC=CC=C2S1)C(=O)N3CCN(CC3)C(=O)[C@H](CO)N[S+]([O-])(=O)C4=CC=C(Cl)C=C4Cl						G0798	SIGMA	2017_MIPE5.0_02	-4.7795		GSK-1016790A		4			3.361	97.54	15.006	3.065	0	0.953							100.848			114.198	16.658	444.545	443.055
s-ACC_Roper-ACC1-MIPE5.0-CTG48h-1	NCGC00167767-12	ACC1-viability	9.34358	-1.1	-90.096	20.12	O=C(N1CCC(CC1)N2CCCC2)C3=CC=C(NC4=NC=CC(=N4)C5=CC6=C(S5)C=CC=C6)C=C3						HY-13687	MedChem Express	2017_MIPE5.0_02	-5.0295		IKK-16		4			8.183	95.233	17.155	4.955	0	0.968							107.251			115.352	20.12	446.053	449.174
s-ACC_Roper-ACC1-MIPE5.0-CTG48h-1	NCGC00016332-04	ACC1-viability		4	0	94.582	CC1=CC/2=C(C=C1C)N(C[C@@H](O)[C@@H](O)[C@@H](O)CO)C/3=N/C(=O)NC(=O)C3=N2						1505347	Microsource	2017_MIPE5.0_02			Riboflavin		5				28.767	0										0			118.403	89.636	480.869
s-ACC_Roper-ACC1-MIPE5.0-CTG48h-1	NCGC00015823-23	ACC1-viability		4	-14.76	79.844	CN1\C(=C(\O)C2=C(C=CC=C2)[S+]1([O-])=O)C(=O)NC3=CC=CC=N3						1500491	Microsource	2017_MIPE5.0_02			Piroxicam		2.3				18.485	76.051	4.955	0.313	0.443							90.811			98.33	79.844	432.468	433.429
s-ACC_Roper-ACC1-MIPE5.0-CTG48h-1	NCGC00242057-03	ACC1-viability		4	-16.871	88.411	COC1=CC=C(C=C1)C2=C(C3=CC=C(NC(=O)NC4=C(F)C=CC(=C4)C(F)(F)F)C=C3)C5=C(O2)N=CN=C5N						AOB4188	Aobious	2017_MIPE5.0_02			GW-768505A		1.3				22.128	96.668	4.955	0.171	0.631							113.539			110.539	88.411	469.065	468.09
s-ACC_Roper-ACC1-MIPE5.0-CTG48h-1	NCGC00346671-06	ACC1-viability		4	0	83.204	COC1=CC(=C(C=C1C2=CC=C(C=C2CN3[C@@H](C)[C@H](OC3=O)C4=CC(=CC(=C4)C(F)(F)F)C(F)(F)F)C(F)(F)F)C(C)C)F						HY-12090	MedChem Express	2017_MIPE5.0_01			Anacetrapib		5				21.294	0										0			100.013	78.719	421.478
s-ACC_Roper-ACC1-MIPE5.0-CTG48h-1	NCGC00346549-08	ACC1-viability	18.6429	-2.1	-120.456	17.142	ClC1=CC=C(C=C1)C2(CCNCC2)C3=CC=C(C=C3)C4=C[NH]N=C4	>30	3.6	>50			HY-12059	MedChem Express	2017_MIPE5.0_01	-4.7295		AT-7867		4			11.589	97.914	-14.191	0.6	0.003	0.91							106.265			115.056	17.142	418.737	420.298
s-ACC_Roper-ACC1-MIPE5.0-CTG48h-1	NCGC00093354-13	ACC1-viability	1.66155	1.4	52.63	109.942	NC(=O)C1=CC=CN=C1						S1899	Selleck	2017_MIPE5.0_01	-5.7795		Niacinamide		1.3			10.306	50.264	121.083	0.4	0.086	0.705							68.453			110.753	60.49	415.196	417.396
s-ACC_Roper-ACC1-MIPE5.0-CTG48h-1	NCGC00346724-02	ACC1-viability	20.9177	-2.1	-89.607	29.723	C[C@@H]\1COC(=N1)\NC2=CC3=C(C=C2)N=CN=C3NC4=CC(=C(OCC5=NC=CS5)C=C4)Cl						S2755	Selleck	2017_MIPE5.0_01	-4.6795		Varlitinib tosylate		4			4.997	91.762	22.957	4.095	0	0.951							112.564			121.485	29.723	509.191	507.883
s-ACC_Roper-ACC1-MIPE5.0-CTG48h-1	NCGC00344588-08	ACC1-viability	0.00132	-1.1	-117.095	70.141	COC1=CC2=C(C=C1C3=C(C)ON=C3C)N=CC4=C2N([C@H](C)C5=CC=CC=N5)C(=O)N4						S2780_cm1	Selleck	2017_MIPE5.0_01	-8.8795		I-BET151		1.3			9.499	129.387	94.724	4.095	0.041	0.777							211.819			199.527	70.141	489.799	485.303
s-ACC_Roper-ACC1-MIPE5.0-CTG48h-1	NCGC00167805-03	ACC1-viability		4	-15.975	106.557	CC(=O)OCCN1C(=O)C2=C(C)N=C3C=CC(=CC3=C2C1=O)[S+]([O-])(=O)N4CCOCC4						2636	Tocris	2017_MIPE5.0_01			Ivachtin		1.3				63.186	106.475	0.7	0.462	0.71							122.45			166.24	103.054	547.23	549.825
s-ACC_Roper-ACC1-MIPE5.0-CTG48h-1	NCGC00091112-15	ACC1-viability	2.63338	-1.2	-59.372	17.967	CN(C)C1=CC=C(C=C1)C(C2=CC=C(C=C2)N(C)C)=C/3\C=C/C(/C=C3)=[N+](C)C						HY-B0324A	MedChem Express	2017_MIPE5.0_01	-5.5795		Methylrosaniline chloride		4			58.18	76.808	20.124	1.885	0.008	0.873							79.496			94.774	17.967	306.201	306.159
s-ACC_Roper-ACC1-MIPE5.0-CTG48h-1	NCGC00016438-06	ACC1-viability	0.001481	-1.2	-78.548	102.645	CNNCC1=CC=C(C=C1)C(=O)NC(C)C						S1995	Selleck	2017_MIPE5.0_01	-8.8295		Procarbazine hydrochloride		1.1			16.578	83.205	103.002	4.504	0.001	0.939							181.55			177.37	94.166	516.583	517.133
s-ACC_Roper-ACC1-MIPE5.0-CTG48h-1	NCGC00168109-05	ACC1-viability		4	21.357	92.583	COC1=N[N](C2=CC=C(NC(=O)CSC3=CC=CC=C3)C=C2)C(=N1)C4=CC=C5OCOC5=C4						S7685	Selleck	2017_MIPE5.0_01			Secin H3		1.3				69.965	96.537	3.132	0.254	0.587							75.18			113.836	43.871	407.789	413.263
s-ACC_Roper-ACC1-MIPE5.0-CTG48h-1	NCGC00263639-13	ACC1-viability	7.42187	-2.2	-70.963	30.868	CC(=O)NC1=CC=C(C=C1)C(=O)NC2=C(N)C=CC=C2						HY-50934	MedChem Express	2017_MIPE5.0_01	-5.1295		Tacedinaline		1.1			6.083	74.956	26.752	1.509	0.001	0.929							97.715			105.824	30.868	412.767	409.555
s-ACC_Roper-ACC1-MIPE5.0-CTG48h-1	NCGC00249685-09	ACC1-viability	37.1975	-2.4	-75.439	80.721	CN1CCN(CC1)C2=CC3=C([NH]C(=N3)C/4=C(\N)C5=C(F)C=CC=C5NC4=O)C=C2						HY-50905	MedChem Express	2017_MIPE5.0_01	-4.4295		Dovitinib		2.3			4.901	94.59	50.452	0.4	0.299	0.687							125.891			175.311	80.721	485.488	544.174
s-ACC_Roper-ACC1-MIPE5.0-CTG48h-1	NCGC00025219-10	ACC1-viability	26.3338	-2.3	-164.156	31.43	CC(C)[C@H](CO)NC1=NC(=C2N=C[N](C(C)C)C2=N1)NC3=CC(=CC=C3)Cl						HY-18299A	MedChem Express	2017_MIPE5.0_01	-4.5795		Purvalanol A		2.3			5.205	134.554	-11.627	0.3	0.083	0.708							152.529			165.984	31.43	550.527	554.272
s-ACC_Roper-ACC1-MIPE5.0-CTG48h-1	NCGC00093828-12	ACC1-viability		4	-22.5	88.447	[O-][N+](=[O])C1=CC=C(C=C1)C2=NC(=C([NH]2)C3=CC=NC=C3)C4=CC=C([F])C=C4						HY-10578	MedChem Express	2017_MIPE5.0_01			PD-169316		1.3				31.87	84.23	0.8	0.382	0.362							106.73			120.1	88.23	498.039	493.69
s-ACC_Roper-ACC1-MIPE5.0-CTG48h-1	NCGC00351549-05	ACC1-viability	0.014809	-1.4	-33.425	106.843	OC(=O)CCNC1=CC(=NC(=N1)C2=CC=CN=C2)N3CCC4=C(CC3)C=CC=C4						HY-15648A	MedChem Express	2017_MIPE5.0_01	-7.8295		GSK-J2		1.3			8.572	47.587	103.894	1.331	0.162	0.608							137.318			142.077	94.49	537.9	542.385
s-ACC_Roper-ACC1-MIPE5.0-CTG48h-1	NCGC00161327-10	ACC1-viability	16.6155	-2.4	-65.596	3.43	C[C@H](CCCC(C)(C)O)[C@H]1CC[C@H]2C(/CCC[C@]12C)=C/C=C3/C[C@@H](O)C[C@H](O)C3=C						HY-10002	MedChem Express	2017_MIPE5.0_01	-4.7795		Calcitriol		4			7.862	82.798	5.394	3.929	0.056	0.75							70.99			86.228	3.43	314.062	309.989
s-ACC_Roper-ACC1-MIPE5.0-CTG48h-1	NCGC00346557-02	ACC1-viability	0.00132	-1.2	-73.088	75.224	OC1=CC=C(C=C1)[C@@H]2OC3=C(C=C(O)C=C3)[C@@H]4CCC[C@H]24						S1598	Selleck	2017_MIPE5.0_01	-8.8795		Erteberel		1.3			17.834	89.257	96.467	4.955	0.011	0.859							169.555			164.48	75.224	485.385	481.879
s-ACC_Roper-ACC1-MIPE5.0-CTG48h-1	NCGC00499786-01	ACC1-viability	13.1982	-2.1	-107.522	11.482	COCCOC(=O)N1CCN(C(C1)C(=O)NO)[S+]([O-])(=O)C2=CC(=C(OC3=CC=C(Cl)C=C3)C(=C2)F)F						T16012	TruePharmaChem	2017_MIPE5.0_01	-4.8795		XL-784		4				109.082	3.379	1.989	0	0.98							110.901			120.564	11.482	470.639	468.636
s-ACC_Roper-ACC1-MIPE5.0-CTG48h-1	NCGC00014650-04	ACC1-viability	0.009344	-1.2	-39.44	99.037	CO[C@@H]1/C=C/C=C(C)/CC2=CC(=C(Cl)C(=C2)OC)N(C)C(=O)C[C@H](OC(=O)C(C)C)[C@]3(C)O[C@@H]3[C@H](C)[C@@H]4C[C@@]1(O)NC(=O)O4						DC8241	DC Chemicals	2017_MIPE5.0_01	-8.0295		Ansamitocin P3		1.3			5.893	48.408	96.544	1.331	0.036	0.788							135.984			140.825	92.417	504.904	507.147
s-ACC_Roper-ACC1-MIPE5.0-CTG48h-1	NCGC00510484-01	ACC1-viability	0.005895	-1.3	-92.441	83.696	CC[C@@H](OC1=CC=CC(=C1)CN(CCCOC2=CC=C(OC)C=C2)C3=NC4=CC=CC=C4O3)C(O)=O						HY-17618	MedChem Express	2017_MIPE5.0_01	-8.2295		Pemafibrate		1.1				96.887	97.454	0.8	0.271	0.943							189.895			180.583	83.696	561.967	559.134
s-ACC_Roper-ACC1-MIPE5.0-CTG48h-1	NCGC00507855-03	ACC1-viability	6.61475	-1.1	-115.233	9.764	CN1CCN(CC1)C2=CC=C(NC3=NC4=C(C(=C[NH]4)C)C(=N3)C5=CC(=CC=C5)CC#N)C=C2F						GLXC-09295	Glixx	2017_MIPE5.0_01	-5.1795		SGI-7079		4				119.785	2.338	1.627	0	0.979							117.571			129.55	9.764	457.475	462.509
s-ACC_Roper-ACC1-MIPE5.0-CTG48h-1	NCGC00250401-11	ACC1-viability	0.832748	-1.1	-85.751	18.533	CN1CC[C@H]([C@@H](O)C1)C2=C(O)C=C(O)C3=C2O\C(=C/C3=O)C4=CC=CC=C4Cl						HY-10005	MedChem Express	2017_MIPE5.0_01	-6.0795		Flavopiridol		4			6.73	101.079	17.718	2.333	0	0.971							103.47			119.612	18.533	346.024	344.938
s-ACC_Roper-ACC1-MIPE5.0-CTG48h-1	NCGC00263196-01	ACC1-viability	0.00132	-1.2	-63.827	109.589	CC(C)(C)C1=CC(=C(NC(=O)NC2=CC3=C([NH]N=C3)C=C2)S1)C(O)=O						SYN-1132	SynKinase	2017_MIPE5.0_01	-8.8795	0.488	S6K-18	S6K-18	1.3		24.767	6.421	69.566	111.016	4.504	0.028	0.807							174.843			169.299	99.733	550.611	549.725
s-ACC_Roper-ACC1-MIPE5.0-CTG48h-1	NCGC00015513-20	ACC1-viability		4	20.984	98.693	NCCC1=C[NH]C=N1						1500331	Microsource	2017_MIPE5.0_01			Histamine dihydrochloride		1.3				32.428	97.186	3.512	0.05	0.76							76.202			101.794	69.366	415.657	418.446
s-ACC_Roper-ACC1-MIPE5.0-CTG48h-1	NCGC00181016-19	ACC1-viability		4	-14.401	110.278	CC1=C(C=C2C(=C1)C(C)(C)CCC2(C)C)C(=C)C3=CC=C(C=C3)C(O)=O						5819	Tocris	2017_MIPE5.0_01			Bexarotene		1.3				25.37	96	4.955	0.182	0.616							110.4			118.437	93.067	508.555	504.778
s-ACC_Roper-ACC1-MIPE5.0-CTG48h-1	NCGC00378460-08	ACC1-viability		4	0	97.81	CN(C)C1=CC(=CC=C1)C\2=C\3C(=O)N(NC3=C/C(=O)N2C)C4=CC=CC=C4Cl						HY-12298	MedChem Express	2017_MIPE5.0_01			GKT-137831		5				19.604	0										0			116.769	97.166	513
s-ACC_Roper-ACC1-MIPE5.0-CTG48h-1	NCGC00181306-04	ACC1-viability		4	0	75.788	CC(C)(C)OC(=O)N[C@@H](c1ccccc1)[C@@H](O)C(=O)O[C@H]5C[C@@]6(O)[C@@H](OC(=O)c2ccccc2)[C@H]4[C@@](C)([C@@H](O)C[C@H]3OC[C@]34OC(C)=O)C(=O)[C@H](O)C(=C5C)C6(C)C						J60174	Alfa Aesar	2017_MIPE5.0_01			Docetaxel	Docetaxolum; Docetaxel Hydrate; ; AE-docetaxel;DOCETAXEL; 5 Docetaxel; Docetaxel hydrate; Docetaxel Anhydrous; Docetaxel Trihydrate; Docetaxel;Docetaxel; Taxoltere metro	5				86.223	0									Tox21_112781_1	0			93.739	7.515	302.118
s-ACC_Roper-ACC1-MIPE5.0-CTG48h-1	NCGC00378943-01	ACC1-viability	20.9177	-2.3	-101.138	38.04	NC(=O)C1=CC=CC=C1NC2=NC(=NC=C2)NC3=CC=CC(=C3)O						HY-15737	MedChem Express	2017_MIPE5.0_01	-4.6795		DB-07268		2.3			4.132	156.017	17.134	1.692	0.229	0.867							118.272			194.058	38.04	464.572	523.709
s-ACC_Roper-ACC1-MIPE5.0-CTG48h-1	NCGC00345804-10	ACC1-viability	0.033152	-1.4	-43.631	16.911	C[N]1C=NC2=C(F)C(=C(C=C12)C(=O)NOCCO)NC3=CC=C(Br)C=C3F						GLXC-04704	Glixx	2017_MIPE5.0_01	-7.4795		ARRY-162		4			8.45	81.412	35.579	1.464	0.689	0.38							79.21			86.376	4.964	242.165	242.135
s-ACC_Roper-ACC1-MIPE5.0-CTG48h-1	NCGC00015163-09	ACC1-viability	0.00132	-1.3	-85.111	96.099	Cl.Oc1ccc(CNNC(=O)C(N)CO)c(O)c1O						1500137	Microsource	2017_MIPE5.0_01	-8.8795	0.677	Benserazide	; ; Benserazida; Benserazide Hcl; Ro 8-0576-12; Ro 8-0576-7;Benserazide hydrochloride; Benserazide hydrochloride; Ro 8-0576;BENSERAZIDE HYDROCHLORIDE; Benseraszide; Ro 4460; Ro 4 460	1.1		34.504	5.928	94.838	111.843	4.955	0.055	0.919						Tox21_110573_1	196.954			190.938	96.099	561.929	558.779
s-ACC_Roper-ACC1-MIPE5.0-CTG48h-1	NCGC00345816-01	ACC1-viability		4	28.447	98.144	CC(C)C[C@H](CC(O)=O)C(=O)N[C@@H](CC1=C[NH]C2=C1C=CC=C2)C(=O)N[C@@H](C)C3=CC=CC=C3						sc-203978	SantaCruz Bio	2017_MIPE5.0_01			GM-1489	GM-1489	1.3				53.034	104.692	3.512	0.063	0.739							76.245			118.297	65.264	433.248	435.621
s-ACC_Roper-ACC1-MIPE5.0-CTG48h-1	NCGC00016611-11	ACC1-viability	0.186429	1.4	32.396	81.89	CCCCOC1=CC=C(CC(=O)NO)C=C1						S3023	Selleck	2017_MIPE5.0_01	-6.7295		Bufexamac		1.3			11.472	49.554	108.846	0.8	0.147	0.656							76.45			113.924	64.37	443.79	446.139
s-ACC_Roper-ACC1-MIPE5.0-CTG48h-1	NCGC00016107-09	ACC1-viability	0.00372	-1.1	-131.738	75.841	CC(C)N(CCC(=O)C1=CC=C2C=CC=CC2=C1)CC3=CC=CC=C3						S8004	Selleck	2017_MIPE5.0_01	-8.4295		ZM-39923		1.3			41.301	134.017	90.851	0.6	0.017	0.838							222.589			209.857	75.841	556.692	557.969
s-ACC_Roper-ACC1-MIPE5.0-CTG48h-1	NCGC00390724-02	ACC1-viability	0.014809	-1.1	-89.907	69.627	O=C1NNC2=C3C(=NC(=N2)CN4CC5=C(C4)C=CC=C5)C=CC=C13						HY-12418	MedChem Express	2017_MIPE5.0_01	-7.8295		E-7449		1.1			11.145	95.05	84.265	0.5	0.002	0.918							174.172			164.677	69.627	537.403	535.058
s-ACC_Roper-ACC1-MIPE5.0-CTG48h-1	NCGC00346660-03	ACC1-viability	0.002347	-1.2	-71.808	98.868	CC(=O)O[C@@]12CO[C@@H]1C[C@H](O)[C@]3(C)[C@@H]2[C@H](OC(=O)C4=CC=CC=C4)[C@]5(O)C[C@H](O)/C(=C(/[C@@H](O)C3=O)C5(C)C)C						HY-16565	MedChem Express	2017_MIPE5.0_01	-8.6295		10-Deacetylbaccatin		1.3			5.396	68.682	96.566	0.9	0.017	0.837							168.374			161.742	93.061	506.916	510.025
s-ACC_Roper-ACC1-MIPE5.0-CTG48h-1	NCGC00345792-02	ACC1-viability	33.1523	-3	-86.297	10.783	OB1OCC2=CC(=CC=C12)OC3=CC=C(C=C3)C#N						CT-AN2728	ChemieTek	2017_MIPE5.0_01	-4.4795		AN-2728		4			7.158	86.51	-3.004	4.955	0.024	0.817							83.293			97.294	10.783	383.267	379.735
s-ACC_Roper-ACC1-MIPE5.0-CTG48h-1	NCGC00015649-08	ACC1-viability		4	-19.81	103.411	COc2nc(C)nc(Cl)c2NC1=NCCN1						Prestw-1016	Prestwick	2017_MIPE5.0_01			Moxonidine hydrochloride hydrate	Zint; ; Moxon; MOXONIDINE HCl; Cynt;Moxonidine; Moxonidine; Lilly brand of moxonidine; Physiotens; Normatens;Moxonidine hydrochloride; Moxonidine hydrochloride	2.3				29.453	80.726	1.539	0.371	0.404						Tox21_110190_1	100.536			113.647	84.194	468.376	464.619
s-ACC_Roper-ACC1-MIPE5.0-CTG48h-1	NCGC00183109-05	ACC1-viability	1.86429	-2.4	-36.417	99.154	CC(C)C1=NN=C(C)N1C2CC3CCC(C2)N3CC[C@H](NC(=O)C4CCC(F)(F)CC4)C5=CC=CC=C5						AC3169	Enzo	2017_MIPE5.0_01	-5.7295		Maraviroc		1.3			9.073	34.724	93.168	0.3	0.122	0.657							129.585			133.878	99.154	561.379	558.998
s-ACC_Roper-ACC1-MIPE5.0-CTG48h-1	NCGC00509991-01	ACC1-viability	37.1975	-3	-132.789	25.143	C1CC(CCN1)CCC2=CC(=NC3=CC=CC=C23)C4=CC=CC=C4						HY-100140	MedChem Express	2017_MIPE5.0_01	-4.4295		Pipequaline		4				153.157	-21.111	2.902	0.168	0.926							111.678			178.3	25.143	455.033	508.44
s-ACC_Roper-ACC1-MIPE5.0-CTG48h-1	NCGC00357427-09	ACC1-viability	0.001048	1.4	30.927	86.468	NCCOC1=CC(=NC(=C1)C(=O)NC2=NC3=CC=CC=C3C(=C2)OCCN)C(=O)NC4=NC5=CC=CC=C5C(=C4)OCCN						HY-15176A	MedChem Express	2017_MIPE5.0_01	-8.9795		Pyridostatin		1.3			4.43	45.563	101.66	4.955	0.288	0.499							70.733			120.852	75.289	480.183	482.399
s-ACC_Roper-ACC1-MIPE5.0-CTG48h-1	NCGC00016456-20	ACC1-viability	0.002633	-1.1	-101.631	52.567	OC1=CC2=C(C(=C1)O)C(=O)\C=C(/O2)C3=CC=CC=C3						NP051	Enzo	2017_MIPE5.0_01	-8.5795		Chrysine		1.3			12.832	106.755	68.367	0.9	0.011	0.858							169.997			159.322	52.567	397.086	397.232
s-ACC_Roper-ACC1-MIPE5.0-CTG48h-1	NCGC00017369-07	ACC1-viability	0.066148	-1.4	-45.399	16.88	COC1=CC=C(C=C1)C/2=C/OC3=C(C(=CC(=C3)O)O)C2=O				CIPLUS_206980;NCGC00022428-03;NCGC00022428-05;genistein 4-methyl ether;BIOCHANIN A;LS-39601;1 Biochanin A;biochanin A;5,7-dihydroxy-4'-methoxyisoflavone;Genistein 4'-methyl ether;5,7-Dihydroxy-4'-methoxyisoflavone;LS-173688;Biochanin A;biochanin A, 14C-labeled;		NP-034	BIOMOL	2017_MIPE5.0_01	-7.1795	0.469	Biochanin A	BIOCHANIN A;Biochanin A (4-Methylgenistein);Biochanin A	4		25.248	9.436	78.042	37.034	1.331	0.637	0.62							82.432			89.716	11.674	266.815	265.61
s-ACC_Roper-ACC1-MIPE5.0-CTG48h-1	NCGC00345492-06	ACC1-viability	23.47	-2.1	-123.018	20.758	COC1=CC=C(C[N]2C=CC3=C2C=C(C=C3)C(=O)NO)C=C1						S2012	Selleck	2017_MIPE5.0_01	-4.6295		PCI-34051		4			7.28	128.561	-1.566	1.1	0.029	0.804							121.453			149.319	20.758	523.927	524.591
s-ACC_Roper-ACC1-MIPE5.0-CTG48h-1	NCGC00015439-20	ACC1-viability	0.001176	1.2	41.348	115.636	CCOC(=O)C1=C2CN(C)C(=O)C3=C(C=CC(=C3)F)[N]2C=N1						HY-B0009	MedChem Express	2017_MIPE5.0_01	-8.9295		Flumazenil		1.3			13.838	50.498	101.937	4.955	0.044	0.773							60.588			115.636	65.138	478.355	480.637
s-ACC_Roper-ACC1-MIPE5.0-CTG48h-1	NCGC00390592-01	ACC1-viability	0.004683	-1.4	-75.964	84.647	NC(=O)[C@@H](CC1CC1)[C@@H](CCC(F)(F)F)C(=O)N[C@H]2\N=C(C3=CC=CC=C3)/C4=CC=CC(=C4NC2=O)F						HY-12419	MedChem Express	2017_MIPE5.0_01	-8.3295		BMS-983970		1.3			7.323	86.962	98.506	0.9	0.587	0.878							174.47			166.672	79.711	542.659	539.702
s-ACC_Roper-ACC1-MIPE5.0-CTG48h-1	NCGC00510691-01	ACC1-viability		4	25.968	99.484	[O-][N+](=O)C1=C(OCC2CC(CC3=CC=CC=C3)C(=O)O2)C=CC=C1						S8317	Selleck	2017_MIPE5.0_01			3-BDO		1.3				42.586	101.518	1.478	0.088	0.701							75.55			103.373	60.788	411.573	413.25
s-ACC_Roper-ACC1-MIPE5.0-CTG48h-1	NCGC00189144-02	ACC1-viability	0.002633	-1.4	-59.671	81.499	COC1=C(OCCCN2CCCCC2)C=C3N=C(N=C(NC4CCN(CC4)C5CCCCC5)C3=C1)N6CCCN(CC6)C(C)C						4342	Tocris	2017_MIPE5.0_01	-8.5795		UNC-0646		1.3			12.375	73.204	102.211	1	0.071	0.726							161.882			154.702	81.499	534.24	530.03
s-ACC_Roper-ACC1-MIPE5.0-CTG48h-1	NCGC00390548-02	ACC1-viability		4	-15.29	95.938	CC(C)[C@@H]1NC(=O)[C@H](C)NC(=O)[C@H](CC2=CN=C[NH]2)NC(=O)[C@H](CSSC[C@H](NC1=O)C(N)=O)NC(C)=O						HY-13541A	MedChem Express	2017_MIPE5.0_01			Exherin		1.3				33.581	91.216	4.955	0.358	0.39							106.506			120.262	86.681	500.752	500.697
s-ACC_Roper-ACC1-MIPE5.0-CTG48h-1	NCGC00166294-08	ACC1-viability		4	-20.814	86.533	C[C@H]1CN(C[C@@H](C)N1)C2=C(F)C3=C(C(=C2F)N)C(=O)\C(=C/N3C4CC4)C(O)=O						HY-B0308	MedChem Express	2017_MIPE5.0_01			Sparfloxacin		1.3				36.558	90.814	4.955	0.216	0.548							111.628			123.091	86.533	512.099	508.453
s-ACC_Roper-ACC1-MIPE5.0-CTG48h-1	NCGC00486892-01	ACC1-viability		4	-9.486	99.884	CC(C)C/1=C(NC2=C(C=N[N]2C1=O)C#N)\C3=CC=CC=C3	>30	9.91	>41			BTM024-079	NCGCChem	2017_MIPE5.0_01			CPI-455		1.3				21.187	98.391	4.955	0.191	0.576							107.877			116.493	95.305	496.757	494.837
s-ACC_Roper-ACC1-MIPE5.0-CTG48h-1	NCGC00242598-10	ACC1-viability	0.001176	-1.4	-46.315	105.567	C1C[N]2N=C(C3=CC=CC=N3)C(=C2C1)C4=C5C=CC(=CC5=NC=C4)OCCN6CCOCC6						HY-12075	MedChem Express	2017_MIPE5.0_01	-8.9295		LY-2109761		1.3			13.654	66.637	97.645	4.955	0.306	0.447							143.959			138.623	71.986	479.081	479.85
s-ACC_Roper-ACC1-MIPE5.0-CTG48h-1	NCGC00390775-03	ACC1-viability	0.148086	1.4	31.762	109.205	CC/1=C/2C[C@H]3C(=C)CCC[C@]3(C)/C=C2OC1=O						HY-N0201	MedChem Express	2017_MIPE5.0_01	-6.8295		Atractylenolide I		1.3			25.869	62.847	95.122	4.955	0.071	0.727							63.36			109.205	46.358	379.658	385.811
s-ACC_Roper-ACC1-MIPE5.0-CTG48h-1	NCGC00386370-01	ACC1-viability	0.417363	-1.2	-45.954	41.561	CC(C)[N]1C(=NC2=C1N=C(N=C2C3=CN=C(N)N=C3)N4CCOCC4)C						S7016	Selleck	2017_MIPE5.0_01	-6.3795		VS-5584		1.1			5.909	60.167	47.201	3.99	0.001	0.925							93.154			101.436	41.269	352.427	351.601
s-ACC_Roper-ACC1-MIPE5.0-CTG48h-1	NCGC00378793-02	ACC1-viability	0.002347	-1.3	-90.805	103.592	CCOC1=CC=C(C=C1)N2C(=O)C3=CC=CN=C3/N=C2/[C@@H](C)N(CC4=CC=CN=C4)C(=O)CC5=CC=C(F)C(=C5)C(F)(F)F						HY-15320	MedChem Express	2017_MIPE5.0_01	-8.6295		NBI-74330		1.3			9.796	103.187	94.666	0.7	0.102	0.682							185.47			175.151	71.964	515.945	520.452
s-ACC_Roper-ACC1-MIPE5.0-CTG48h-1	NCGC00484067-03	ACC1-viability	4.68288	-1.1	-170.499	16.699	CN1CCN(CC1)C2=CC(=C(C=C2)C(=O)NC3=N[NH]C4=C3C=C(CC5=CC(=CC(=C5)F)F)C=C4)NC6CCOCC6						S7998	Selleck	2017_MIPE5.0_01	-5.3295		Entrectinib		4			6.225	146.982	-21.516	0.4	0.024	0.816							148.982			163.68	16.699	469.65	485.235
s-ACC_Roper-ACC1-MIPE5.0-CTG48h-1	NCGC00510692-02	ACC1-viability	2.09177	-2.3	-119.969	60.357	C[C@H]1CNC(=O)C2=C3N=C(N[C@H](C)C4=C(O1)C=CC(=C4)F)C=C[N]3N=C2						C-1409	ChemGood	2017_MIPE5.0_01	-5.6795		TPX-0005		1.3				92.646	36.269	0.2	0.101	0.683							156.238			153.003	60.357	522.64	523.611
s-ACC_Roper-ACC1-MIPE5.0-CTG48h-1	NCGC00510442-01	ACC1-viability	0.004683	-1.4	-60.434	71.911	CC1=CN=C(C=C1)C2=NC=C(C)C=C2						513040	SIGMA	2017_MIPE5.0_01	-8.3295		Abametapir		1.1				74.811	74.312	1.372	0.682	0.915							134.746			129.934	55.124	404.982	406.077
s-ACC_Roper-ACC1-MIPE5.0-CTG48h-1	NCGC00378630-01	ACC1-viability		4	21.703	82.162	COC1=CC(=CC=C1)NC2=NC=N[N]3C=CC(=C23)CN4CC[C@@H](N)[C@H](O)C4						HY-10333	MedChem Express	2017_MIPE5.0_01			BMS-690514		1.3				40.327	93.579	4.955	0.184	0.614							71.875			96.439	56.112	398.899	403.475
s-ACC_Roper-ACC1-MIPE5.0-CTG48h-1	NCGC00163700-14	ACC1-viability	0.083275	-1.4	-34.384	106.52	CC[C@]1(O)C[C@H]2CN(CCC3=C([NH]C4=C3C=CC=C4)[C@@](C2)(C(=O)OC)C5=CC6=C(C=C5OC)N(C=O)[C@H]7[C@](O)([C@H](OC(C)=O)[C@]8(CC)\C=C/CN9CC[C@]67[C@H]89)C(=O)OC)C1						S1241	Selleck	2017_MIPE5.0_01	-7.0795		Vincristine sulfate		1.3				42.897	89.68	0.5	0.082	0.739							124.064			131.582	88.685	503.922	502.423
s-ACC_Roper-ACC1-MIPE5.0-CTG48h-1	NCGC00167521-07	ACC1-viability	0.001662	-1.1	-93.03	109.705	COC1=CC=C2[NH]C(=NC2=N1)[S+]([O-])CC3=C(C)C(=C(C)C=N3)OC	20.3039	131.09	33.9301			DL169	Enzo	2017_MIPE5.0_01	-8.7795		Tenatoprazole		1.3				101.561	106.568	4.095	0.01	0.86							199.598			195.535	93.975	541.981	542.381
s-ACC_Roper-ACC1-MIPE5.0-CTG48h-1	NCGC00187906-15	ACC1-viability	0.041736	-1.1	-107.929	53.742	OC1=CC(=CC=C1)C2=NC3=C(OC4=C3C=CC=N4)C(=N2)N5CCOCC5						270460	Enzo	2017_MIPE5.0_01	-7.3795		PI-103		1.1			8.722	96.939	42.234	0.4	0.002	0.912							150.163			142.857	45.918	400.876	404.753
s-ACC_Roper-ACC1-MIPE5.0-CTG48h-1	NCGC00389632-06	ACC1-viability	0.00132	-1.2	-64.183	96.968	ClC\1=C(/CN2CCCC2=N)NC(=O)NC1=O						HY-A0063	MedChem Express	2017_MIPE5.0_01	-8.8795		Tipiracil		1.3			10.399	69.399	101.457	4.955	0.033	0.794							165.64			161.08	91.681	504.883	503.654
s-ACC_Roper-ACC1-MIPE5.0-CTG48h-1	NCGC00347952-11	ACC1-viability	0.005254	-1.1	-183.857	19.632	CC(=N/NC(=S)N1CCC1)\C2=NC=CC=C2						HY-18634	MedChem Express	2017_MIPE5.0_01	-8.2795		NSC-319726		4			20.383	176.109	26.1	0.9	0.001	0.926							209.957			194.108	17.999	291.89	293.334
s-ACC_Roper-ACC1-MIPE5.0-CTG48h-1	NCGC00179504-05	ACC1-viability	1.17629	-2.2	-46.291	86.909	COC1=C(O)C(=CC(=C1)[C@H]2[C@@H]3[C@H](COC3=O)[C@H](O[C@@H]4O[C@@H]5CO[C@@H](C)O[C@H]5[C@H](O)[C@H]4O)C6=C2C=C7OCOC7=C6)OC						Prestw-396	Prestwick	2017_MIPE5.0_01	-5.9295	0.194	Etoposide	Etoposide, (5S)-Isomer; ;Etoposide (VP-16); EI24 protein, human;Etoposide; Etoposide; Etoposide Phosphate; Etoposido; Lastet	1.3		10.073	3.685	32.676	74.156	0.3	0.007	0.879							120.447			117.214	84.538	491.595	491.763
s-ACC_Roper-ACC1-MIPE5.0-CTG48h-1	NCGC00389328-02	ACC1-viability	0.209177	1.4	29.375	88.997	NC1=NC(=NC2=C1N=C[N]2C3OC(CO[P](O)(O)=O)C(O)C3O)F						1763	Bio Vision	2017_MIPE5.0_01	-6.6795		Fludarabine		1.3			3.588	40.235	97.572	1.464	0.011	0.857							68.197			103.142	62.908	399.263	397.682
s-ACC_Roper-ACC1-MIPE5.0-CTG48h-1	NCGC00351607-02	ACC1-viability	4.17363	-2.1	-174.815	19.627	CN1CCN(CC1)CC2=CC=C(NC(=O)C3=CC=C(C)C(=C3)C#CC4=CN=C5[NH]N=CC5=C4)C=C2C(F)(F)F						S7194	Selleck	2017_MIPE5.0_01	-5.3795		GZD-824		4			6.964	142.706	-26.039	0.3	0.031	0.799							148.776			162.333	19.627	441.026	446.531
s-ACC_Roper-ACC1-MIPE5.0-CTG48h-1	NCGC00015977-06	ACC1-viability		4	-17.849	93.495	OC(=O)C1CCCN(CCC=C(C2=CC=CC=C2)C3=CC=CC=C3)C1						1081	Tocris	2017_MIPE5.0_01			SKF-89976A		1.3				34.348	99.27	2.72	0.243	0.517							117.119			127.843	93.495	539.81	533.869
s-ACC_Roper-ACC1-MIPE5.0-CTG48h-1	NCGC00262608-11	ACC1-viability	14.8086	-2.1	-103.284	17.288	CN1CCN(CC1)C2=CC=C(NC3=NC=C(C)C(=N3)NC4=CC(=CC=C4)[S+]([O-])(=O)NC(C)(C)C)C=C2						HY-10410	MedChem Express	2017_MIPE5.0_01	-4.8295		TG-101209		4			4.448	104.09	6.001	1.692	0	0.964							109.285			121.378	17.288	466.388	466.744
s-ACC_Roper-ACC1-MIPE5.0-CTG48h-1	NCGC00263177-04	ACC1-viability	4.68288	-2.1	-130.232	17.203	COC1=C(OCCCCCCC(=O)NO)C=C2C(=NC=NC2=C1)NC3=CC(=CC=C3)C#C						S1194	Selleck	2017_MIPE5.0_01	-5.3295		CUDC-101		4			5.042	111.884	-11.775	0.5	0	0.951							118.458			129.087	17.203	407.208	406.252
s-ACC_Roper-ACC1-MIPE5.0-CTG48h-1	NCGC00015962-25	ACC1-viability	14.8086	-2.4	-40.513	74.843	OC1=CC=C(C=C1)C2=NC(=C([NH]2)C3=CC=C(F)C=C3)C4=CC=NC=C4						HY-10295	MedChem Express	2017_MIPE5.0_01	-4.8295		SB-202190		1.3			7.802	42.84	66.866	1.01	0.059	0.745							107.378			117.684	74.843	492.581	489.958
s-ACC_Roper-ACC1-MIPE5.0-CTG48h-1	NCGC00263565-06	ACC1-viability	0.104837	1.4	35.478	111.761	CC[C@]12CC[C@H]3[C@@H](CCC/4=C/C(=O)CC[C@H]34)[C@@H]1\C=C/[C@@]2(O)C#C						HY-B0110	MedChem Express	2017_MIPE5.0_01	-6.9795		Gestodene		1.3			18.662	62.149	110.198	4.955	0.098	0.687							74.72			120.161	58.012	449.555	453.946
s-ACC_Roper-ACC1-MIPE5.0-CTG48h-1	NCGC00386948-01	ACC1-viability	1.48086	-2.4	-49.399	60.013	CC#C[C@@H](CC(O)=O)C1=CC=C(OCC2=CC(=CC=C2)C3=CC=C(C=C3)C(F)(F)F)C=C1						2405	Axon Medchem	2017_MIPE5.0_01	-5.8295		AMG-837		1.3			12.502	48.351	53.127	0.3	0.064	0.738							102.525			108.365	60.013	406.316	402.972
s-ACC_Roper-ACC1-MIPE5.0-CTG48h-1	NCGC00386231-04	ACC1-viability	0.014809	-1.4	-42.763	86.103	C[N]1N=NC(=N1)N(CC2=CC(=CC(=C2)C(F)(F)F)C(F)(F)F)[C@H]3CCCN(C[C@H]4CC[C@@H](CC4)C(O)=O)C5=C3C=C(C)C=C5C						HY-13327	MedChem Express	2017_MIPE5.0_01	-7.8295		Evacetrapib (LY2484595)		1.3			8.95	59.387	88.316	0.4	0.163	0.888							131.079			145.489	86.103	488.833	490.001
s-ACC_Roper-ACC1-MIPE5.0-CTG48h-1	NCGC00166413-09	ACC1-viability	0.013198	-1.2	-33.212	96.857	C[C@@H]1CCN([C@H](C1)C(O)=O)C(=O)[C@H](CCCNC(N)=N)N[S+]([O-])(=O)C2=CC=CC3=C2NCC(C)C3						HY-B0375A	MedChem Express	2017_MIPE5.0_01	-7.8795		Argatroban		1.3			4.287	47.765	96.227	1.627	0.028	0.806							129.439			133.716	85.951	501.648	503.46
s-ACC_Roper-ACC1-MIPE5.0-CTG48h-1	NCGC00091835-15	ACC1-viability	0.001481	-1.3	-94.655	50.621	CN(CCCl)CCCl						AC3170	Enzo	2017_MIPE5.0_01	-8.8295		Chlormethine		1.3			264.356	142.768	105.158	4.095	0.131	0.645							199.814			193.389	50.621	545.13	532.63
s-ACC_Roper-ACC1-MIPE5.0-CTG48h-1	NCGC00015256-17	ACC1-viability		4	22.107	97.159	CCN(CC)CCCC(C)NC1=CC=NC2=C1C=CC(=C2)Cl						S4157	Selleck	2017_MIPE5.0_01			Chloroquine		1.3				38.356	94.221	1.464	0.201	0.564							72.114			97.737	59.382	463.689	465.955
s-ACC_Roper-ACC1-MIPE5.0-CTG48h-1	NCGC00344053-04	ACC1-viability		4	0	104.985	C1CCC(CC1)[N]2C=NC3=C2N=C(OC4=CC=CC5=C4C=CC=C5)N=C3NC6=CC=C(C=C6)N7CCOCC7						S3042	Selleck	2017_MIPE5.0_01			Purmorphamine		5				18.646	0										0			106.587	87.941	480.967
s-ACC_Roper-ACC1-MIPE5.0-CTG48h-1	NCGC00263231-01	ACC1-viability	0.033152	1.4	45.34	69.513	COC1=CC=C(C=C1)C2=C(C)[NH]N=C2C3=CC=C(O)C=C3O						PDHK RIKEN	NCGCChem	2017_MIPE5.0_01	-7.4795	0.467	PDHK RIKEN	PDHK RIKEN	1.4		25.233	9.532	80.269	45.751	4.955	0.651	0.471							0.411			80.134	-0.135	140.041	145.424
s-ACC_Roper-ACC1-MIPE5.0-CTG48h-1	NCGC00016246-10	ACC1-viability	1.86429	-2.3	-214.388	20.859	ClC1=CC=C(NC(=N)NC(=N)NCCCCCCNC(=N)NC(=N)NC2=CC=C(Cl)C=C2)C=C1						MS-01500177	Microsource	2017_MIPE5.0_01	-5.7295	0.231	Chlorhexidine	Corsodyl ICI; Chlorhexidine base; Anticataracticum; Arlacide H; Lisium; 8 Chlorhexidine Base; Hibiclens; Tubilicid blue label; Hexidine; Curasept ADS 220; Clorhexidina;Chlorhexidine; Eludril; Instillagel; Hibisol; Trisdine; A, Sebidi; Sebidin A; Chlorhexidine; Gibitan; Hibident; Progaron; ; Anticataracticum tablet; Perio Chip; Chlorhexamed; Tubilicid red label;CHLORHEXIDINE; Tubilicid; Acetate, C…	4		11.333	3.281	163.655	-21.691	0.2	0.077	0.717							192.697			184.514	20.859	511.286	514.714
s-ACC_Roper-ACC1-MIPE5.0-CTG48h-1	NCGC00386518-01	ACC1-viability	0.001481	-1.1	-109.292	47.714	CCCCCC1=CC(O)=C([C@@H]2C=C(C)CC[C@H]2C(C)=C)C(O)=C1						1234	Axon Medchem	2017_MIPE5.0_01	-8.8295		Cannabidiol		1.3			21.769	143.052	88.627	4.095	0.047	0.767							197.919			190.767	47.714	466.572	457.364
s-ACC_Roper-ACC1-MIPE5.0-CTG48h-1	NCGC00386723-01	ACC1-viability		4	0	96.467	CNC1=NC(=NC(=N1)C)N[C@H]2CCC[C@H](C2)C(=O)NCC3=CC=C(C=C3C(F)(F)F)C#N						2220	Axon Medchem	2017_MIPE5.0_01			GSK-2256294A		5				29.891	0										0			124.909	95.018	497.017
s-ACC_Roper-ACC1-MIPE5.0-CTG48h-1	NCGC00499351-01	ACC1-viability	0.001176	-1.1	-95.423	123.458	CC(C)C[C@H](NC(=O)N1CCN(CC2=C(C)N=C[NH]2)C(=O)[C@@H]1CC3=CC=CC=C3)C(O)=O						GGTI-2418	WuXi	2017_MIPE5.0_01	-8.9295		GGTI-2418		1.3			7.521	96.251	115.845	4.955	0.005	0.889							211.268			201.894	105.643	575.808	578.455
s-ACC_Roper-ACC1-MIPE5.0-CTG48h-1	NCGC00351594-01	ACC1-viability	0.001176	-1.1	-80.793	115.04	OC(=O)CC(N1C(=S)SC(/C1=O)=C2\C(=O)NC3=C2C=C(Br)C=C3)C(O)=O						197345	EMD Chemicals	2017_MIPE5.0_01	-8.9295		BCL6 Inhibitor	BCL6 Inhibitor	1.1			7.195	85.514	114.42	4.955	0.003	0.904							195.214			186.765	101.251	569.321	568.293
s-ACC_Roper-ACC1-MIPE5.0-CTG48h-1	NCGC00167328-03	ACC1-viability	0.001481	-1.1	-84.912	117.353	CCOC(=O)[C@H]1O[C@@H]1C(=O)N[C@@H](CC(C)C)C(=O)NCCC(C)C						S7393	Selleck	2017_MIPE5.0_01	-8.8295		Aloxistatin		1.3			9.09	93.715	112.8	4.095	0.004	0.893							197.711			192.083	98.368	566.2	566.566
s-ACC_Roper-ACC1-MIPE5.0-CTG48h-1	NCGC00015159-22	ACC1-viability	0.00132	-1.1	-84.136	88.785	CC(C)NCC(O)COC1=CC=C(CCOCC2CC2)C=C1						HY-B0381	MedChem Express	2017_MIPE5.0_01	-8.8795		Betaxolol		1.3			17.472	85.198	97.681	4.095	0.013	0.85							181.818			173.337	88.139	492.936	491.08
s-ACC_Roper-ACC1-MIPE5.0-CTG48h-1	NCGC00510268-01	ACC1-viability	0.742187	-1.2	-53.228	43.606	C[C@@H]1COCCN1C2=NC3=C(N=CC=C3C(=C2)C4=CC=N[N]4C)C5=CC=N[NH]5						CT-BAY189	ChemieTek	2017_MIPE5.0_01	-6.1295		BAY-1895344		1.1				66.632	47.177	1	0.001	0.929							100.405			110.238	43.606	387.798	384.962
s-ACC_Roper-ACC1-MIPE5.0-CTG48h-1	NCGC00344515-02	ACC1-viability	0.001662	-1.2	-71.752	72.678	ClC1=CC2=C(C=C1)C(=CC=N2)N3CCN(CCCN4CCN(CC4)C5=C6C=CC(=CC6=NC=C5)Cl)CC3						C7874	SIGMA	2017_MIPE5.0_01	-8.7795	0.326	Piperaquine	Piperaquine; Piperaquine	1.1		16.392	20.638	82.27	84.969	4.955	0	0.946							156.721			154.948	72.678	432.934	430.49
s-ACC_Roper-ACC1-MIPE5.0-CTG48h-1	NCGC00507871-01	ACC1-viability		4	20.023	118.323	COC1=CC=C(OC2=N[N]3C(=CN=C3C(=C2)NCCC(F)(F)F)C4=CC(=C(C=C4)C(=O)NC5CC5)C)C(=C1F)F						S8215	Selleck	2017_MIPE5.0_01			BAY-1217389		2.3				30.68	119.413	3.132	0.354	0.395							99.389			118.323	87.643	486.838	486.481
s-ACC_Roper-ACC1-MIPE5.0-CTG48h-1	NCGC00161703-03	ACC1-viability	0.934358	-1.1	-188.528	16.494	COC1=CC=CC2=C1C(=NC(=N2)C3=CC=CS3)NN4C(=O)\C=C(C)/C4=O	4.25974	353.45	>54			DYD029-046	NCGCChem	2017_MIPE5.0_01	-6.0295		SPC-839		4			7.134	151.428	-22.878	0.3	0.004	0.898							165.651			167.922	16.494	422.99	428.713
s-ACC_Roper-ACC1-MIPE5.0-CTG48h-1	NCGC00263234-01	ACC1-viability		4	-13.066	95.026	CCCCC1=CC=C(N[S+]([O-])(=O)C2=CC=C(C)C(=C2)C(=O)N3CCN(CC3)C4=CC=CC(=C4C)C)C=C1						IDH-001	NCGCChem	2017_MIPE5.0_01			IDH-001	IDH-001	1.3				25.848	97.317	4.955	0.174	0.595							110.383			116.176	90.328	526.982	527.618
s-ACC_Roper-ACC1-MIPE5.0-CTG48h-1	NCGC00390223-01	ACC1-viability		4	-19.566	96.256	N#CC1=CC=C(C=C1)C2CCCC3=CN=C[N]23						A11088	Adooq	2017_MIPE5.0_01			Fadrozole		1.3				44.385	98.144	4.955	0.626	0.324							117.71			132.207	87.822	503.017	505.17
s-ACC_Roper-ACC1-MIPE5.0-CTG48h-1	NCGC00346623-04	ACC1-viability	0.013198	-1.2	-30.444	113.491	COC1=C2C(=NC=C2C(=O)C(=O)N3CCN(C[C@H]3C)C(=O)C4=CC=CC=C4)[NH]C=C1						HY-14134	MedChem Express	2017_MIPE5.0_01	-7.8795		BMS-378806		1.3			8.234	43.68	107.171	4.955	0.04	0.779							137.615			141.983	98.303	544.744	552.171
s-ACC_Roper-ACC1-MIPE5.0-CTG48h-1	NCGC00482810-01	ACC1-viability	11.7629	-1.2	-72.247	17.246	COC1=NC(=CC=C1CNCCNC(C)=O)OCC2=C(C)C(=CC=C2)C3=CC=CC=C3						DC8381	DC Chemicals	2017_MIPE5.0_01	-4.9295		BMS-202		4			6.792	92	18.288	4.955	0.009	0.868							90.535			109.247	17.246	390.086	387.618
s-ACC_Roper-ACC1-MIPE5.0-CTG48h-1	NCGC00159418-07	ACC1-viability	0.001864	-1.4	-40.04	122.938	F\C1=C\N(C2CCCO2)C(=O)NC1=O						B1474	APExBIO	2017_MIPE5.0_01	-8.7295		Tegafur		1.3			14.861	48.8	102.772	4.955	0.066	0.763							142.812			142.192	93.392	512.352	508.143
s-ACC_Roper-ACC1-MIPE5.0-CTG48h-1	NCGC00187983-01	ACC1-viability	37.1975	-3	-113.772	19.056	O=C(NCC1=CC=CC=C1)C2=CSC(=N2)NC3=CC=NC=N3						XJB04-071	NCGCChem	2017_MIPE5.0_01	-4.4295	0.276	Thiazovivin		4		14.222	4.096	155.736	-14.895	4.045	0.267	0.871							98.877			174.792	19.056	400.846	451.875
s-ACC_Roper-ACC1-MIPE5.0-CTG48h-1	NCGC00389300-01	ACC1-viability		4	23.446	53.447	CC1=C(C=CC=C1O)C(=O)NC(CSC2=CC=CC=C2)C(O)CN3CC4CCCCC4CC3C(=O)NC(C)(C)C						A3653	APExBIO	2017_MIPE5.0_01			Nelfinavir		1.3				52.71	95.23	4.955	0.177	0.622							71.784			106.157	53.447	405.626	407.691
s-ACC_Roper-ACC1-MIPE5.0-CTG48h-1	NCGC00483135-03	ACC1-viability	1.04837	-1.2	-52.847	80.151	CC1=NOC2=C1C3=CC=CC=C3C(=N[C@H]2CC(N)=O)C4=CC=C(Cl)C=C4						CT-C0610_cm2	ChemieTek	2017_MIPE5.0_01	-5.9795		CPI-0610		1.3				48.043	70.657	0.4	0.023	0.82							123.504			127.808	79.766	495.335	496.926
s-ACC_Roper-ACC1-MIPE5.0-CTG48h-1	NCGC00378621-01	ACC1-viability		4	25.738	89.076	C[C@@H]\1/N=C(/N)NC(=N1)\N(C)C						HY-14771A	MedChem Express	2017_MIPE5.0_01			Imeglimin		1.3				49.297	97.403	4.955	0.073	0.724							71.665			110.63	61.334	406.558	408.83
s-ACC_Roper-ACC1-MIPE5.0-CTG48h-1	NCGC00015121-25	ACC1-viability	0.013198	-1.4	-25.774	103.473	CC(COC1=CC=CC=C1)N(CCCl)CC2=CC=CC=C2						HY-B0431A	MedChem Express	2017_MIPE5.0_01	-7.8795		Phenoxybenzamine hydrochloride		1.3			62.685	36.971	107.585	4.955	0.015	0.843							133.359			135.859	98.887	549.401	548.482
s-ACC_Roper-ACC1-MIPE5.0-CTG48h-1	NCGC00247878-08	ACC1-viability	0.011763	-1.3	-80.866	17.992	CCNC(=O)C1=NOC(=C1C2=CC=C(CN3CCOCC3)C=C2)C4=C(O)C=C(O)C(=C4)C(C)C						HY-10215_CM1	MedChem Express	2017_MIPE5.0_01	-7.9295		NVP-AUY922		4			7.331	85.325	25.387	0.7	0.559	0.912							106.252			98.281	12.956	226.404	224.449
s-ACC_Roper-ACC1-MIPE5.0-CTG48h-1	NCGC00263208-09	ACC1-viability		4	0	58.703	CC(C)C1=CC=CC=C1CC2=CC(=C(O)C(=C2O)O)C(=O)NC3=CC=C(C=C3)[S+]([O-])(=O)C4=C(C=CC=C4)C(C)(C)C						HY-12020	MedChem Express	2017_MIPE5.0_01			TW-37		5				94.418	0										0			95.507	1.089	293.312
s-ACC_Roper-ACC1-MIPE5.0-CTG48h-1	NCGC00345802-09	ACC1-viability	18.6429	-2.4	-41.216	42.577	ONC(=O)CCCCCCNC(=O)C1=CN=C(N=C1)N(C2=CC=CC=C2)C3=CC=CC=C3						HY-16026	MedChem Express	2017_MIPE5.0_01	-4.7295		ACY-1215		2.3			4.397	53.394	38.404	1.989	0.251	0.508							79.62			95.971	42.577	363.69	363.479
s-ACC_Roper-ACC1-MIPE5.0-CTG48h-1	NCGC00509996-01	ACC1-viability		4	-14.228	84.453	COC(=O)\C1=C(C)\N=C(N[C@@H]1C2=CC=C(F)C=C2Cl)\C3=NC=C(F)C=C3F						HY-100029B	MedChem Express	2017_MIPE5.0_01			Vadadustat		1.3				21.608	82.665	1.644	0.326	0.427							96.893			106.061	84.453	459.227	457.023
s-ACC_Roper-ACC1-MIPE5.0-CTG48h-1	NCGC00386260-02	ACC1-viability	13.1982	-2.2	-92.986	19.113	BrC1=CC(=CC=C1)NC2=NC=NC3=CC=C(NC(=O)C=C)C=C23						A2024	APExBIO	2017_MIPE5.0_01	-4.8795		PD-168393		4			7.282	75.788	-3.691	0.8	0.001	0.934							89.295			94.901	19.113	360.019	359.9
s-ACC_Roper-ACC1-MIPE5.0-CTG48h-1	NCGC00250412-08	ACC1-viability	18.6429	-2.4	-103.764	47.278	CC1=C(C)C2=C(S1)[N]3C(=NN=C3[C@H](CC(=O)OC(C)(C)C)/N=C2/C4=CC=C(Cl)C=C4)C						4499	Tocris	2017_MIPE5.0_01	-4.7295		JQ1		2.1			6.808	127.437	14.145	0.6	0.128	0.923							117.909			174.715	47.278	432.459	488.81
s-ACC_Roper-ACC1-MIPE5.0-CTG48h-1	NCGC00015155-14	ACC1-viability	26.3338	-3	-74.408	15.784	CC(C)COCC(CN(CC1=CC=CC=C1)C2=CC=CC=C2)N3CCCC3						4117	Tocris	2017_MIPE5.0_01	-4.5795		Bepridil		4			28.966	84.406	8.859	4.095	0.068	0.73							83.267			100.19	15.784	377.914	378.182
s-ACC_Roper-ACC1-MIPE5.0-CTG48h-1	NCGC00346945-06	ACC1-viability	0.007422	-1.4	-47.99	75.198	COC1=CC=C(C=C1OC)C2=CC3=NC=C[N]3C(=N2)NC4=NC=CC=C4C(N)=O						HY-14985	MedChem Express	2017_MIPE5.0_01	-8.1295		BAY61-3606		1.3			6.963	45.908	77.525	0.4	0.123	0.655							125.516			121.106	75.198	435.57	436.006
s-ACC_Roper-ACC1-MIPE5.0-CTG48h-1	NCGC00263186-04	ACC1-viability	7.42187	-1.1	-81.678	16.348	CN1CCC(CC1)CNC2=N[N]3C(=NC=C3C4=CC=CC(=C4)OC(F)(F)F)C=C2						S2198	Selleck	2017_MIPE5.0_01	-5.1295		SGI-1776		4			9.362	94.432	18.077	4.095	0	0.969							99.755			110.78	16.348	412.859	412.997
s-ACC_Roper-ACC1-MIPE5.0-CTG48h-1	NCGC00090752-04	ACC1-viability	0.2347	-1.4	-35.297	12.386	C\C1=C(/C=C/C(C)=C/C=C/C(C)=C/C(=O)NC2=CC=C(O)C=C2)C(C)(C)CCC1				4-HPR;NCGC00090752-03;NCGC00090752-06;NCGC00090752-05;NCGC00090752-08;LS-177208;fenretinidum;NCGC00090752-07;MCN-R-1967;MCNR196;CIPLUS_186933;4-HYDROXYPHENYLRETINAMIDE;Retinamide;NCGC00015516-01;4 Hydroxyphenylretinamid;Fenretinide, 13-cis-Isomer;N-(4-Hydroxyphenyl)retinamide;4-Hydroxyphenylretinamide;Fenretinide;Retinoic acid p-hydroxyanilide;CIPLUS_728212;fenretinide;LS-282;N-(4-Hydroxyphenyl)-…		GR103	BIOMOL	2017_MIPE5.0_01	-6.6295	0.314	Fenretinide	ST-602;NSC-374551;SYT-101;McN-R-1967; Fenretinide;Fenretinide	4		16.927	13.412	71.432	29.042	4.955	0.533	0.739							64.339			76.873	5.442	232.171	228.055
s-ACC_Roper-ACC1-MIPE5.0-CTG48h-1	NCGC00095042-08	ACC1-viability		4	-10.825	106.669	S=[P](N1CC1)(N2CC2)N3CC3						MS-01503324	Microsource	2017_MIPE5.0_02			ThioTEPA	;Thiotepa; THIOTEPA;Tris(aziridinyl)phosphine sulfide;Thio-TEPA; Thiofozil; Thio-Tep; ; Tiotepa; Tiofosyl; Tris(aziridinyl)phosphine sulfide; Tiofosfamid; Thio Tep; Tespamin; Thiopeta; Tespa; Girostan; Tiofozil;THIOTEPA; Thiotef; Thio-TEPA; Tio-tef	1.3				23.521	96.024	4.955	0.372	0.404							106.849			114.599	91.078	495.724	495.335
s-ACC_Roper-ACC1-MIPE5.0-CTG48h-1	NCGC00486904-01	ACC1-viability	2.63338	-1.1	-95.121	37.572	O=C(NCCCNC1=C(C=NC(=N1)NC2=CC=C(C=C2)N3CCOCC3)C4CC4)C5CCC5						5067	Tocris	2017_MIPE5.0_02	-5.5795		MRT-68601 hydrochloride		4			6.097	97.063	13.329	0.9	0.03	0.801							108.45			118.156	21.094	378.583	396.359
s-ACC_Roper-ACC1-MIPE5.0-CTG48h-1	NCGC00479249-03	ACC1-viability		4	-20.627	66.106	CC(C)(O)CNC1=NC(=NC(=N1)NC2=CC(=NC=C2)C(F)(F)F)C3=CC=CC(=N3)C(F)(F)F						CT-AG221	ChemieTek	2017_MIPE5.0_02			Enasidenib		1.3				34.205	80.183	4.955	0.286	0.471							100.811			100.311	66.106	402.034	398.938
s-ACC_Roper-ACC1-MIPE5.0-CTG48h-1	NCGC00387801-02	ACC1-viability	37.1975	-3	-85.209	41.416	CC(C)[C@@H](C[S+]([O-])(=O)C(C)C)N1[C@@H]([C@H](C[C@](C)(CC(O)=O)C1=O)C2=CC=CC(=C2)Cl)C3=CC=C(Cl)C=C3						HY-12296	MedChem Express	2017_MIPE5.0_02	-4.4295		AMG-232		2.3			4.823	81.474	20.83	4.955	0.063	0.739							106.039			122.89	41.416	492.832	491.893
s-ACC_Roper-ACC1-MIPE5.0-CTG48h-1	NCGC00415059-02	ACC1-viability		4	0	69.489	CC(C)N1C(=O)N(C)C(=O)C2=C1SC(=C2C(=O)N3C[C@](C)(O)CO3)CC4=C(C)[NH]N=C4C(F)(F)F						HY-12750	MedChem Express	2017_MIPE5.0_02			AZD-3965		5				33.134	0										0			102.623	69.489	430.536
s-ACC_Roper-ACC1-MIPE5.0-CTG48h-1	NCGC00346665-01	ACC1-viability		4	0	101.66	CN1[C@H]2CC(O)C[C@@H]1[C@H]3O[C@@H]23						S2545	Selleck	2017_MIPE5.0_02			Scopine	Scopine	5				18.327	0										0			108.025	89.697	459.738
s-ACC_Roper-ACC1-MIPE5.0-CTG48h-1	NCGC00159356-02	ACC1-viability		4	0	97.075	O=C5CC[C@H]4C(CC[C@@H]2[C@@H]4CC[C@]3(C)[C@@H](OC(=O)CCc1ccccc1)CC[C@@H]23)=C5				Nandroloni phenylpropionas;ESTR-4-EN-3-ONE, 17-(1-OXO-3-PHENYLPROPOXY)-, (17.BETA.);nortestosterone phenylpropionate;CIPLUS_149019;LS-64857;Nandrolone Phenpropionate;Nandrolone decanoate;Durabolin;NANDROLONE PHENPROPIONATE;LS-171982;norandrolone phenylpropionate;Nandrolone phenpropionate;NANDROLONE PHENYLPROPIONATE;Durabolin-50;Nerobolyl;nandrolone phenpropionate;19-nortestosterone phenylpropiona…		PHAR048161	Pharmeks	2017_MIPE5.0_02			Nandrolone phenylpropionate	; Nerobolil; Durabolin-50; Fenobolin; Nerobolyl; Nandrolone decanoate;Durabolin; Nandrolone phenpropionate	5				26.464	0									Tox21_113342	0			105.903	79.439	461.09
s-ACC_Roper-ACC1-MIPE5.0-CTG48h-1	NCGC00346431-02	ACC1-viability	33.1523	-2.4	-46.489	59.926	CN(CC#C)C/C1=C/C2=CC=CC=C2OC3=CC=CC=C13						2966	Tocris	2017_MIPE5.0_02	-4.4795		Omigapil		2.3			35.636	38.249	47.686	0.8	0.197	0.569							94.175			98.175	59.926	418.755	430.323
s-ACC_Roper-ACC1-MIPE5.0-CTG48h-1	NCGC00346571-07	ACC1-viability	13.1982	-2.2	-77.97	24.023	CC(C)[C@@H](N(CCCN)C(=O)C1=CC=C(C)C=C1)C/2=C(\CC3=CC=CC=C3)C(=O)C4=C(O2)C=C(Cl)C=C4						HY-12069	MedChem Express	2017_MIPE5.0_02	-4.8795		SB-743921		4			6.709	92.694	24.397	3.929	0.001	0.938							102.367			116.717	24.023	447.68	445.939
s-ACC_Roper-ACC1-MIPE5.0-CTG48h-1	NCGC00346747-02	ACC1-viability	14.8086	-2.2	-49.221	62.538	CC(O)(C#CC1=CC2=C(CCN2C3=NC(=NC=C3Cl)N)C=C1)C4=NC=CS4	8.5	1874.57	4.11332			PRP02-095	NCGCChem	2017_MIPE5.0_02	-4.8295	0.246	NCGC00346747		1.3		12.135	4.145	56.992	61.711	3.929	0.018	0.832							110.931			119.53	62.538	493.808	506.925
s-ACC_Roper-ACC1-MIPE5.0-CTG48h-1	NCGC00347936-06	ACC1-viability	29.547	-2.2	-100.553	33.735	[O-][S+](=O)(N1CCCCCC1)C2=CC(=CC=C2)C(=O)NC3=CC=CC(=C3)Br						1857	Bio Vision	2017_MIPE5.0_02	-4.5295		Ak-7		2.3			6.242	85.981	7.395	1.885	0.011	0.859							107.949			119.716	33.735	486.198	486.883
s-ACC_Roper-ACC1-MIPE5.0-CTG48h-1	NCGC00346725-06	ACC1-viability		4	-27.467	83.553	CNC(=O)C1=CC=C(C=C1F)N2C(=S)N(C(=O)C23CCC3)C4=CN=C(C#N)C(=C4)C(F)(F)F						HY-16060	MedChem Express	2017_MIPE5.0_02			Apalutamide		2.3				30.695	79.142	4.955	0.118	0.661							106.609			114.248	83.553	505.072	505.886
s-ACC_Roper-ACC1-MIPE5.0-CTG48h-1	NCGC00386721-01	ACC1-viability		4	-21.732	111.983	C[C@@H]1CCN(C[C@@H]1N(C)C2=C3C=C[NH]C3=NC=N2)C(=O)N4CCCC4						2217	Axon Medchem	2017_MIPE5.0_02			PF-956980		1.3				23.527	98.255	4.955	0.249	0.542							119.987			115.987	92.461	477.316	476.703
s-ACC_Roper-ACC1-MIPE5.0-CTG48h-1	NCGC00167356-11	ACC1-viability	0.001176	1.4	30.117	107.453	CN1C(=O)\C(=C(/N=C1/C(C)(C)NC(=O)C2=NN=C(C)O2)C(=O)NCC3=CC=C(F)C=C3)[O-]						GLXC-90212	Glixx	2017_MIPE5.0_02	-8.9295		Raltegravir		1.3				34.268	109.294	4.955	0.083	0.709							79.177			116.946	82.677	518.062	518.547
s-ACC_Roper-ACC1-MIPE5.0-CTG48h-1	NCGC00481546-01	ACC1-viability		4	20.268	118.099	CC[S+]([O-])(=O)N1CCC(CC1)[C@@H](C)[N]2C(=C(\C(O)=N\CC3=C(OC)C=C(C)N=C3O)C4=CC=CC=C24)C						B4678	APExBIO	2017_MIPE5.0_02			CPI-169 racemate		1.3				22.566	122.589	0.8	0.125	0.653							102.321			118.099	95.533	508.72	509.275
s-ACC_Roper-ACC1-MIPE5.0-CTG48h-1	NCGC00242051-10	ACC1-viability	0.005895	1.4	67.661	57.785	COC1=CC=C(COC2=C(OC)C=C(CC3=C(N)N=C(N)N=C3)C=C2)C=C1						HY-10917	MedChem Express	2017_MIPE5.0_02	-8.2295		GW-2580		1.1			7.792	85.154	69.877	3.065	0.296	0.927							2.215			85	-0.155	275.953	276.7
s-ACC_Roper-ACC1-MIPE5.0-CTG48h-1	NCGC00024563-11	ACC1-viability	0.001481	1.2	74.551	104.194	CN1C(=O)COC2=C(C=C(Cl)C=C12)C(=O)NC3CN4CCC3CC4						HY-B0068	MedChem Express	2017_MIPE5.0_02	-8.8295		Azasetron hydrochloride		1.3			14.246	82.988	102.703	4.095	0.011	0.86							28.153			115.94	32.951	470.973	472.301
s-ACC_Roper-ACC1-MIPE5.0-CTG48h-1	NCGC00165873-03	ACC1-viability	18.1668	-3	-61.918	29.836	ClC1=CC2=C([NH]C3=C2C=CN=C3)C(=C1)NC(=O)C4=CC=CN=C4						4569	Tocris	2017_MIPE5.0_02	-4.7407		PS-1145		4			6.699	61.844	16.044	4.955	0.184	0.582							77.963			91.68	29.836	372.05	370.632
s-ACC_Roper-ACC1-MIPE5.0-CTG48h-1	NCGC00263126-04	ACC1-viability		4	-19.986	95.279	COC1=C(OC)C=C(CCN2CCN(CCCC3=CC=CC=C3)CC2)C=C1						HY-13510	MedChem Express	2017_MIPE5.0_02			Cutamesine hydrochloride		1.3				30.315	95.198	4.955	0.183	0.585							115.184			125.595	95.279	540.551	541.63
s-ACC_Roper-ACC1-MIPE5.0-CTG48h-1	NCGC00346808-03	ACC1-viability	16.6155	-2.2	-75.474	39.7	NC(=O)C1=CC(=CC=C1)C2=NC=NC(=C2)NC3=CC=C(OC(F)(F)F)C=C3	>30	>1126	<1			AED003-034	NCGCChem	2017_MIPE5.0_02	-4.7795		GNF-2	GNF 2	2.3			5.297	82.473	34.073	2.406	0.006	0.88							109.546			122.173	39.7	487.872	489.043
s-ACC_Roper-ACC1-MIPE5.0-CTG48h-1	NCGC00507856-01	ACC1-viability	16.6155	-2.1	-123.92	21.285	COC1=CC(=CC(=C1CN2CCCC[C@H]2C(O)=O)OC)OCC3=C(C)C(=CC=C3)C4=CC=CC=C4						S7911	Selleck	2017_MIPE5.0_02	-4.7795		PD-1/PD-L1 Inhibitor 1		4				101.574	-11.219	1	0.007	0.876							112.701			122.858	21.285	443.804	465.986
s-ACC_Roper-ACC1-MIPE5.0-CTG48h-1	NCGC00164571-04	ACC1-viability		4	-15	103.486	C[C@]12CCC3[C@@H](CC[C@H]4NC(=O)\C=C/[C@]34C)[C@@H]1CC[C@@H]2C(=O)NC5=CC(=CC=C5C(F)(F)F)C(F)(F)F						S1202	Selleck	2017_MIPE5.0_02			Dutasteride		1.3				32.631	102.736	4.955	0.396	0.346							117.736			136.117	103.486	556.518	556.065
s-ACC_Roper-ACC1-MIPE5.0-CTG48h-1	NCGC00378941-04	ACC1-viability		4	-20.003	91.63	OC(=O)CCCCN(CCC1=C(OCC2=CC=C(CCC3=CC=CC=C3)C=C2)C=CC=C1)CC4=CC=C(C=C4)C(O)=O						HY-14181	MedChem Express	2017_MIPE5.0_02			Cinaciguat		1.3				27.502	96.001	3.512	0.173	0.596							116.004			115.004	87.502	471.051	469.079
s-ACC_Roper-ACC1-MIPE5.0-CTG48h-1	NCGC00346482-01	ACC1-viability		4	0	90.229	[O-][S+](=O)(CCSSCC[S+]([O-])(=O)O[Na])O[Na]						S1201	Selleck	2017_MIPE5.0_02			Mesna disulfide	Dimesna	5				28.308	0										0			114.589	86.281	469.183
s-ACC_Roper-ACC1-MIPE5.0-CTG48h-1	NCGC00346640-05	ACC1-viability	1.04837	-1.2	-71.917	44.013	CC1(C)CC2=C(C(=NN2C3=CC=C(C(N)=O)C(NC4CCC(CC4)OC(=O)CN)=C3)C(F)(F)F)C(=O)C1						HY-10213	MedChem Express	2017_MIPE5.0_02	-5.9795		PF-04929113		1.3				71.244	30.888	0.6	0.004	0.898							102.806			109.93	38.686	362.115	369.135
s-ACC_Roper-ACC1-MIPE5.0-CTG48h-1	NCGC00356803-11	ACC1-viability		4	-16.634	104.694	CC(C)N(CCCNC(=O)NC1=CC=C(C=C1)C(C)(C)C)C[C@H]2O[C@H]([C@H](O)[C@@H]2O)[N]3C=CC4=C3N=CN=C4N						A4170	APExBIO	2017_MIPE5.0_02			EPZ004777		1.3				26.802	108.505	4.955	0.196	0.569							125.139			129.496	102.694	536.695	534.174
s-ACC_Roper-ACC1-MIPE5.0-CTG48h-1	NCGC00345846-01	ACC1-viability	20.9177	-2.3	-103.587	16.416	CC1=C(NC2=CC=CC(=C2)[S+]([O-])(=O)NC(C)(C)C)N=C(NC3=CC=C(CN4CCOCC4)C=C3)N=C1						SYN-1106	SynKinase	2017_MIPE5.0_02	-4.6795	0.178	TG-46	TG-46	4		9.162	3.726	99.603	2.472	1.885	0.111	0.836							106.059			116.02	16.416	445.385	465.18
s-ACC_Roper-ACC1-MIPE5.0-CTG48h-1	NCGC00390606-01	ACC1-viability		4	-23.346	95.346	COC1=CC=C(C=C1)C(=O)C2CCN(CC2)CC(=O)N(CC3CC3)C\C4=N\C5=C(\COCC5)C(=O)N4						HY-13990	MedChem Express	2017_MIPE5.0_02			TNKS-656		1.3				30.705	100.095	1.478	0.202	0.563							123.441			119.441	88.736	494.535	492.809
s-ACC_Roper-ACC1-MIPE5.0-CTG48h-1	NCGC00346955-02	ACC1-viability	8.32748	-1.2	-78.264	22.654	COC1=CC(=CC=C1NC(=O)C2=CC3=C(C=CC=C3)[N]2C)C4=N[N](C5CCC(CC5)N6CCN(CC6)C(C)=O)C7=NC=NC(=C47)N						1698	Axon Medchem	2017_MIPE5.0_02	-5.0795		A-770041		4				87.348	23.004	4.955	0	0.972							101.267			110.002	22.654	418.058	426.643
s-ACC_Roper-ACC1-MIPE5.0-CTG48h-1	NCGC00354729-02	ACC1-viability	9.34358	-1.1	-90.826	22.433	CCN1CCN(CC1)CC2=CC=C(NC(=O)NC3=CC=C(OC4=NC=NC(=C4)NC)C=C3)C=C2C(F)(F)F						HY-15002	MedChem Express	2017_MIPE5.0_02	-5.0295		AST-487		4			5.308	92.467	14.213	2.253	0	0.948							105.039			114.9	22.433	436.418	438.119
s-ACC_Roper-ACC1-MIPE5.0-CTG48h-1	NCGC00389251-02	ACC1-viability	33.1523	-2.1	-109.394	24.157	COC1=C(NC2=NC=CC(=N2)C3=C[N](C)C4=C3C=CN=C4)C=CC(=C1)N5CCN(C)CC5						5232	Tocris	2017_MIPE5.0_02	-4.4795		AZ-191		4			6.27	89.667	-4.536	1	0.033	0.795							104.857			113.824	24.157	450.581	459.213
s-ACC_Roper-ACC1-MIPE5.0-CTG48h-1	NCGC00345819-01	ACC1-viability		4	-20.408	97.482	C[C@]12CC[C@H]3[C@@H](CCC4=C3C=CC(=C4)O)[C@@H]1[C@@H](O)[C@@H](O)[C@@H]2O						E668450	Toronto Research	2017_MIPE5.0_02			Estetrol	Estetrol	1.3				27.423	100.914	3.512	0.194	0.573							121.322			120.322	92.899	493.652	492.848
s-ACC_Roper-ACC1-MIPE5.0-CTG48h-1	NCGC00015647-31	ACC1-viability		4	0	113.063	COC(=O)NC1=NC2=C([NH]1)C=CC(=C2)C(=O)C3=CC=CS3						HY-13520	MedChem Express	2017_MIPE5.0_02			Nocodazole		5				32.771	0										0			120.356	87.585	495.809
s-ACC_Roper-ACC1-MIPE5.0-CTG48h-1	NCGC00343768-05	ACC1-viability	6.61475	-1.2	-68.105	49.429	CC1=NC=C(NC(=O)NC2=C(OC[C@@H]3CNCCO3)C=C(C)C(=C2)Br)N=C1						HY-14720	MedChem Express	2017_MIPE5.0_02	-5.1795		Rabusertib		1.1			5.312	75.319	45.341	1.885	0.002	0.917							113.446			124.748	49.429	485.992	485.042
s-ACC_Roper-ACC1-MIPE5.0-CTG48h-1	NCGC00378600-02	ACC1-viability		4	-25.5	98.3	CN1CC[C@H](C[C@@H]1C2=NC3=CC=CC=C3[NH]2)NC(=O)NC4=CC=C(C=C4)C#N						S7160	Selleck	2017_MIPE5.0_02			Glasdegib		1.3				23.333	90.407	0.2	0.417	0.322							115.907			111.907	88.574	485.26	486.641
s-ACC_Roper-ACC1-MIPE5.0-CTG48h-1	NCGC00346829-02	ACC1-viability		4	0	93.529	CCO[P](=O)(OCC)C(C)NC(=O)N(CCCl)N=O						HY-B0733	MedChem Express	2017_MIPE5.0_02			Fotemustine		5				21.997	0										0			109.705	87.707	487.911
s-ACC_Roper-ACC1-MIPE5.0-CTG48h-1	NCGC00344625-13	ACC1-viability		4	22.384	90.318	OC(=O)CNC(=O)\C1=C(/O)C2=CC=CC=C2N(CC3=CC=CC=C3)C1=O						GLXC-01838	Glixx	2017_MIPE5.0_02			IOX2		1.3				39.374	102.981	4.955	0.113	0.698							80.596			108.284	68.91	441.054	445.698
s-ACC_Roper-ACC1-MIPE5.0-CTG48h-1	NCGC00485875-01	ACC1-viability		4	0	81.375	NC\1=N\C(=O)N(\C=C1)[C@H]\2[C@H](O)[C@H](O)C(=C2F)\CO						HY-15228	MedChem Express	2017_MIPE5.0_02			Fluorocyclopentenylcytosine		5				35.538	0										0			86.274	50.736	336.011
s-ACC_Roper-ACC1-MIPE5.0-CTG48h-1	NCGC00386428-07	ACC1-viability		4	-21.925	73.442	C[N]1C=C(N=C1C2CCN(CC2)C3=NC=NC4=C3C=N[NH]4)C5=CC=C(F)C(=C5)C(F)(F)F						HY-12493A	MedChem Express	2017_MIPE5.0_02			LY-2584702		1.3				41.85	94.182	4.955	0.421	0.315							116.106			115.291	73.442	470.871	466.041
s-ACC_Roper-ACC1-MIPE5.0-CTG48h-1	NCGC00016229-20	ACC1-viability		4	0	99.29	CCC\C1=C\C(=O)NC(=S)N1						HY-B0346	MedChem Express	2017_MIPE5.0_02			Propylthiouracil		5				19.13	0										0			106.072	86.942	467.452
s-ACC_Roper-ACC1-MIPE5.0-CTG48h-1	NCGC00250380-10	ACC1-viability	0.093436	-1.2	-63.561	63.602	CN1\C=N/C2=CC=C(NC3=CC(=CC=C3C)NC(=O)C4=CC(=CC=C4)C(C)(C)C#N)C=C2C1=O						HY-11004	MedChem Express	2017_MIPE5.0_02	-7.0295		AZ-628		1.3			7.196	57.782	63.545	0.3	0.026	0.811							127.106			121.384	63.602	444.828	444.226
s-ACC_Roper-ACC1-MIPE5.0-CTG48h-1	NCGC00163505-09	ACC1-viability	26.3338	-2.1	-117.085	10.117	COC1=CC=C2[N](CCCN(C)C)C=C(C2=C1)C/3=C(/C(=O)NC3=O)C4=C[NH]C5=C4C=CC=C5						HY-13689	MedChem Express	2017_MIPE5.0_02	-4.5795		Go-6983		4			5.763	118.679	-0.747	4.095	0.003	0.904							116.338			128.796	10.117	513.888	524.493
s-ACC_Roper-ACC1-MIPE5.0-CTG48h-1	NCGC00092372-12	ACC1-viability		4	-10.49	108.117	CN1C(=O)C(CC2=C[NH]C3=C2C=CC=C3)NC1=S						GLXC-12010	Glixx	2017_MIPE5.0_02			Necrostatin-1		1.3				22.54	104.851	4.955	0.267	0.492							115.34			124.639	102.099	542.593	541.543
s-ACC_Roper-ACC1-MIPE5.0-CTG48h-1	NCGC00246968-07	ACC1-viability		4	-7.554	85.56	CCCC1=NC(=C([N]1CC2=CC=C(C=C2)C3=CC=CC=C3C4=N[NH]N=N4)C(O)=O)C(C)(C)O						HY-17004	MedChem Express	2017_MIPE5.0_02			Olmesartan		1.3				17.939	89.423	4.955	0.412	0.328							96.977			101.288	83.348	436.394	435.312
s-ACC_Roper-ACC1-MIPE5.0-CTG48h-1	NCGC00346707-05	ACC1-viability	37.1975	-2.4	-99.64	26.899	NC(=O)N1CCC(CC1)CC(=O)N2CCC(CC2)[C@H]3C4=C(CCC5=C3C(=CC(=C5)Cl)Br)C=C(Br)C=N4						HY-15136	MedChem Express	2017_MIPE5.0_02	-4.4295		Lonafarnib		4			5.563	97.166	0.51	0.9	0.158	0.613							100.15			124.066	26.899	439.529	440.313
s-ACC_Roper-ACC1-MIPE5.0-CTG48h-1	NCGC00345784-11	ACC1-viability	9.34358	-1.1	-103.293	22.162	CN(C)C[C@@H](NC(=O)N1CC2=C([NH]N=C2NC3=C4SC=CC4=NC(=N3)C)C1(C)C)C5=CC=CC=C5						HY-13007	MedChem Express	2017_MIPE5.0_02	-5.0295		PF-3758309		4			4.923	97.631	6.736	1.464	0.003	0.903							110.029			119.792	22.162	433.338	450.627
s-ACC_Roper-ACC1-MIPE5.0-CTG48h-1	NCGC00510495-01	ACC1-viability	14.8086	-2.2	-84.324	25.252	CCCCCCCOC1=CC=C(CCC(N)(CO)CO)C=C1C(F)(F)F						HY-16734A	MedChem Express	2017_MIPE5.0_02	-4.8295		Amiselimod hydrochloride		4				92.382	18.191	2.188	0.001	0.931							102.515			117.634	25.252	445.928	446.539
s-ACC_Roper-ACC1-MIPE5.0-CTG48h-1	NCGC00522107-03	ACC1-viability	0.001864	-1.4	-31.263	81.33	CONC(=O)NC1=CC=C(C=C1)C2=C(CN(C)C)C3=C(S2)N(CC4=C(F)C=CC=C4F)C(=O)N(C3=O)C5=CC=C(OC)N=N5						HY-16474_cm2	MedChem Express	2017_MIPE5.0_02	-8.7295		Relugolix		1.3				46.711	71.831	4.449	0.38	0.364							103.095			102.266	55.555	354.477	356.611
s-ACC_Roper-ACC1-MIPE5.0-CTG48h-1	NCGC00263131-05	ACC1-viability	5.25428	-1.2	-64.826	36.302	FC(F)(F)C1=CN=C(OC2=CC(=CC=C2)CC3CCN(CC3)C(=O)NC4=CC=CN=C4)C=C1						A4374	APExBIO	2017_MIPE5.0_02	-5.2795		PF-3845		1.1			7.827	76.736	33.302	2.333	0	0.943							98.128			111.167	34.431	406.376	408.18
s-ACC_Roper-ACC1-MIPE5.0-CTG48h-1	NCGC00018261-09	ACC1-viability	8.32748	-1.2	-79.928	17.109	C1CCC(CC1)C(CC2CCCCN2)C3CCCCC3						1503227	Microsource	2017_MIPE5.0_02	-5.0795		Perhexiline		4			41.875	86.845	16.007	4.955	0	0.968							95.935			103.954	17.109	397.847	399.734
s-ACC_Roper-ACC1-MIPE5.0-CTG48h-1	NCGC00475744-02	ACC1-viability	0.29547	-1.2	-65.712	40.369	C[C@H]1COCCN1C2=NC(=NC(=C2)C3(CC3)[S+]([O-])(=O)C4CC4)C5=CC=C(NC(=S)NCCO)C=C5						5615	Tocris	2017_MIPE5.0_02	-6.5295		AZD-3147		1.1			5.591	56.925	32.722	0.4	0.001	0.923							98.434			97.293	40.369	325.044	324.423
s-ACC_Roper-ACC1-MIPE5.0-CTG48h-1	NCGC00347067-04	ACC1-viability	0.58954	-1.2	-72.445	15.746	N[S+]([O-])(=O)C1=CC=C(NC/2=C/C(=O)C3=CC=CC=C3C2=O)C=C1						GLXC-03936	Glixx	2017_MIPE5.0_02	-6.2295		KUC111774N		4			5.541	84.484	16.287	2.048	0	0.956							88.732			100.23	15.746	289.798	286.825
s-ACC_Roper-ACC1-MIPE5.0-CTG48h-1	NCGC00163128-17	ACC1-viability		4	0	23.938	CCC1=CN=C(CCOC2=CC=C(CC3SC(=O)NC3=O)C=C2)C=C1						1504401	Microsource	2017_MIPE5.0_02			Pioglitazone hydrochloride		4				51.055	0										0			53.417	2.362	112.312
s-ACC_Roper-ACC1-MIPE5.0-CTG48h-1	NCGC00161834-01	ACC1-viability		4	-27.109	93.024	[H][C@@]12CC3OC(CCC)O[C@@]3(C(=O)CO)[C@@]1(C)CC(O)[C@@]4([H])[C@@]2([H])CCC5=CC(=O)C=C[C@]45C				budesonidum;budesonide;(11b,16a)-16,17-[Butylidenebis(oxy)]-11,21-dihydroxypregna-1,4-diene-3,20-dione;NCGC_Prestw-518;6 Budesonide;NCGC00015165-01;NCGC00015165-03;Pulmicort;Budesonidum;dexbudesonidum;budesonide sulphotransferase;NCGC00016862-01;CIPLUS_205192;CIPLUS_180950;CIPLUS_205193;Horacort;Budesonide;testosterone sulfotransferase;LS-175261;BUDESONIDE;LS-175262;NCGC00089747-02;NCGC00089747-0…		B7777	SigmaAldrich	2017_MIPE5.0_02			Budesonide	; Horacort; Budesonido; Pulmicort;Budesonide; Budesonide, (S)-Isomer; Rhinocort; 6 Budesonide; Budesonide, (R)-Isomer	2.3				44.231	91.702	4.095	0.297	0.458							118.811			137.255	93.024	561.593	561.064
s-ACC_Roper-ACC1-MIPE5.0-CTG48h-1	NCGC00480912-02	ACC1-viability	26.3338	-3	-98.852	23.025	COC1=C2[N](C)C(=NC2=CC(=C1)C(=O)N3CC[C@@H](O)[C@@H](N)C3)C4=CC5=C(C=CC=C5)[N]4CC6CC6						17488	Cayman	2017_MIPE5.0_01	-4.5795		GSK-484		4			4.643	110.003	15.534	4.504	0.003	0.909							114.385			133.029	23.025	524.673	520.929
s-ACC_Roper-ACC1-MIPE5.0-CTG48h-1	NCGC00386712-01	ACC1-viability	0.001481	-1.2	-71.555	99.131	CC(C)(CNC(=O)C1=CC=CC(=C1)C2=NOC(=N2)C(F)(F)F)C3=COC(=N3)C4=CC=CC=C4						2180	Axon Medchem	2017_MIPE5.0_01	-8.8295		TMP-195		1.3			9.378	78.552	111.273	4.095	0.018	0.833							182.828			177.683	99.131	557.658	555.397
s-ACC_Roper-ACC1-MIPE5.0-CTG48h-1	NCGC00390552-02	ACC1-viability	16.6155	-2.2	-90.364	24.282	COC1=C(OC(C)C)C=C2[C@@H](N(C(=O)CC2=C1)C3=CC=C(C=C3)N(C)C[C@@H]4CC[C@H](CC4)N5CCN(C)C(=O)C5)C6=CC=C(Cl)C=C6						CT-CGM097	ChemieTek	2017_MIPE5.0_01	-4.7795		CGM-097		4			7.279	91.77	9.276	1.111	0.002	0.911							99.639			116.052	24.282	427.028	425.827
s-ACC_Roper-ACC1-MIPE5.0-CTG48h-1	NCGC00091057-08	ACC1-viability	18.6429	-2.4	-44.442	85.992	COC1=C(O)C=CC(=C1)[C@H]2OC3=C(O[C@@H]2CO)C=CC(=C3)[C@H]4OC5=C(C(=CC(=C5)O)O)C(=O)[C@@H]4O						S2357	Selleck	2017_MIPE5.0_01	-4.7295		Silybin		2.3			3.047	58.947	81.467	2.253	0.124	0.654							125.908			144.939	85.992	584.883	584.918
s-ACC_Roper-ACC1-MIPE5.0-CTG48h-1	NCGC00386757-02	ACC1-viability	0.000303	1.3	93.67	93.387	CN(C)CCNC(=O)COC1=C2CC3=CC=CC(=C3OCC(=O)NCCN(C)C)CC4=CC=CC(=C4OCC(=O)NCCN(C)C)CC5=CC=CC(=C5OCC(=O)NCCN(C)C)CC1=CC=C2						2332	Axon Medchem	2017_MIPE5.0_01	-9.5183		OTX-008		1.3				102.934	90.817	1.331	0.063	0.739							-2.852			110.375	7.441	464.221	461.295
s-ACC_Roper-ACC1-MIPE5.0-CTG48h-1	NCGC00263088-02	ACC1-viability	0.661475	-1.4	-60.2	61.416	CC1=NC2=CN=C3C=CC(=CC3=C2[N]1C4=CC=C(C=C4)C(C)(C)C#N)C#CC5=CN=CC=C5						3606	Tocris	2017_MIPE5.0_01	-6.1795		BAG-956		1.1			9.156	134.545	58.948	1.627	0.113	0.981							119.148			190.533	55.988	401.791	459.633
s-ACC_Roper-ACC1-MIPE5.0-CTG48h-1	NCGC00015766-16	ACC1-viability		4	-21.424	104.122	CC1=CC(=C(O)C(=C1C\C2=N\CCN2)C)C(C)(C)C						S2495	Selleck	2017_MIPE5.0_01			Oxymetazoline hydrochloride		1.3				24.936	103.401	0.5	0.209	0.556							124.824			120.824	95.888	515.426	516.41
s-ACC_Roper-ACC1-MIPE5.0-CTG48h-1	NCGC00024928-14	ACC1-viability	42.8301	-3	-44.689	53.396	CCC(/C1=CC=CC=C1)=C(C2=CC=CC=C2)/C3=CC=C(OCCN(C)C)C=C3						T5648	SIGMA	2017_MIPE5.0_01	-4.3682	0.214	Tamoxifen	Soltamox; "Tamoxifen; ; Novaldex; Tamoxifen; Tomaxithen; Tamoxifen citrate salt; Tamoxifen, citrate salt; Nolvadex; Tamoxifeno;ICI-46474;ICI-46474?;Tamoxifen citrate;Tamoxifen; Zitazonium; Citrate, Tamoxife	2.3		11.755	31.723	57.146	51.745	4.955	0.211	0.553							96.434			110.542	53.396	466.121	464.872
s-ACC_Roper-ACC1-MIPE5.0-CTG48h-1	NCGC00387725-02	ACC1-viability		4	-23.058	115.055	CN(C)[S+]([O-])(=O)N1CCN(CC1)C2=CC=C(OCC3=C(C(=N[N]3C)C)C4=C5[N](CCN6CCOCC6)C(=C(CCCOC7=C8C=CC=CC8=CC=C7)C5=CC=C4)C(O)=O)C=C2						CT-A121	ChemieTek	2017_MIPE5.0_01			A-1210477		1.3				36.246	101.166	3.929	0.055	0.779							124.225			126.639	90.394	517.461	517.853
s-ACC_Roper-ACC1-MIPE5.0-CTG48h-1	NCGC00167525-11	ACC1-viability		4	19	90.182	CCOC(=O)C1=CC=C(N=C1)C#CC2=CC=C3SCCC(C)(C)C3=C2						HY-15388	MedChem Express	2017_MIPE5.0_01			Tazarotene		1.3				23.349	107.645	2.787	0.132	0.675							88.645			112.494	89.145	504.561	507.196
s-ACC_Roper-ACC1-MIPE5.0-CTG48h-1	NCGC00482383-01	ACC1-viability		4	-26.808	83.643	CNCCN(C)CC1=C[NH]N=C1C2=CC=C(O[C@@H]3C[C@H](C3)OCCC4CCOCC4)C=C2						A-1962	ActiveBioChem	2017_MIPE5.0_01			EPZ-020411		2.3				38.232	82.675	4.095	0.318	0.435							109.483			121.875	83.643	520.115	516.339
s-ACC_Roper-ACC1-MIPE5.0-CTG48h-1	NCGC00510478-01	ACC1-viability	1.17629	-2.1	-183.701	27.122	C[C@H](NC(=O)[C@@H]1C[C@@H](O)CN1C(=O)[C@@H](NC(=O)COCCCOCCNC(=O)C[C@@H]2\N=C(C3=CC=C(Cl)C=C3)/C4=C(SC(=C4C)C)[N]5C(=NN=C25)C)C(C)(C)C)C6=CC=C(C=C6)C7=C(C)N=CS7						HY-100972	MedChem Express	2017_MIPE5.0_01	-5.9295		ARV-771		4				151.194	-12.189	0.3	0.001	0.927							171.512			178.316	27.122	473.564	478.358
s-ACC_Roper-ACC1-MIPE5.0-CTG48h-1	NCGC00510200-01	ACC1-viability	10.4837	-2.2	-61.944	47.575	COC1=C(OC)C(=CC(=C1)C(=O)NC(=N)NC2=CC=C(C)C(=C2)NC(=O)C3=CC=C(C=C3)C4=CC=CC=C4)OC						GLXC-90537	Glixx	2017_MIPE5.0_01	-4.9795		MRT-83		1.3				58.112	33.258	0.6	0.006	0.881							95.202			105.687	47.575	402.869	400.607
s-ACC_Roper-ACC1-MIPE5.0-CTG48h-1	NCGC00379236-08	ACC1-viability	0.58954	1.2	55.157	118.607	COC1=CC=C(C=C1)C2=C[N]3N=CC(=C3N=C2)C4=CC=CC5=C4C=CC=N5						AOB4273	Aobious	2017_MIPE5.0_01	-6.2295		ML-347		1.3			11.886	63.78	121.746	0.5	0.027	0.809							66.589			118.607	54.827	426.665	429.745
s-ACC_Roper-ACC1-MIPE5.0-CTG48h-1	NCGC00356746-04	ACC1-viability	0.014809	-1.1	-140.069	39.527	[O-][S+](=O)(C1=CC=C(CNC(=O)C2=CC3=C([NH]N=C3)N=C2)C=C1)C4=CC(=CC=C4)C(F)(F)F	>30	446.11				DYD027-070	NCGCChem	2017_MIPE5.0_01	-7.8295		GNE-618		1.3			7.463	157.381	36.437	1.1	0.005	0.891							176.506			192.244	34.863	347.123	356.572
s-ACC_Roper-ACC1-MIPE5.0-CTG48h-1	NCGC00346658-03	ACC1-viability	13.1982	-2.3	-215.1	4.829	CC1(COC1)COC2=CC3=C(C=C2)[N](C=N3)C4=NC5=C(C=CC=C5C=C4)N6CCC(N)CC6						CT-CREN	ChemieTek	2017_MIPE5.0_01	-4.8795		Crenolanib		4			6.214	185.431	-43.383	0.3	0.112	0.669							171.717			190.26	4.829	545.45	557.017
s-ACC_Roper-ACC1-MIPE5.0-CTG48h-1	NCGC00387841-01	ACC1-viability		4	-23.148	76.151	CC1=NC=C(Cl)C=C1NCC2=CC=C(S2)C(=O)NC(CC3CCCC3)C(=O)NC4CC4						CT-GSK283	ChemieTek	2017_MIPE5.0_01			GSK-2830371		1.3				40.996	76.197	4.955	0.33	0.421							99.346			117.147	76.151	467.009	462.3
s-ACC_Roper-ACC1-MIPE5.0-CTG48h-1	NCGC00508824-01	ACC1-viability	0.00132	-1.4	-43.613	74.66	CC(C)(C1=CC=C(OCC(O)CO)C=C1)C2=CC=C(OCC(O)CCl)C=C2						92427	SIGMA	2017_MIPE5.0_01	-8.8795		Ralaniten (EPI-001)		1.3				77.604	76.144	4.955	0.329	0.756							119.756			116.958	39.354	383.594	376.859
s-ACC_Roper-ACC1-MIPE5.0-CTG48h-1	NCGC00510350-01	ACC1-viability	0.001864	-1.1	-81.012	110.594	COC1=CC=C(C=C1)[S+]([O-])(=O)N2CCC3=C2C(=CC=C3)C4=CC=NC=C4						2658	Axon Medchem	2017_MIPE5.0_01	-8.7295		MPT-0B098		1.1				88.89	113.736	4.095	0.001	0.928							194.747			192.136	103.247	576.171	576.61
s-ACC_Roper-ACC1-MIPE5.0-CTG48h-1	NCGC00167472-10	ACC1-viability	0.001864	-1.2	-61.993	100.281	CC(C)C1=CC=C2OC3=NC(=C(C=C3C(=O)C2=C1)C(O)=O)N						HY-B0713	MedChem Express	2017_MIPE5.0_01	-8.7295		Amlexanox		1.3			8.507	65.753	106.737	1.464	0.013	0.852							168.73			162.305	96.552	542.865	541.732
s-ACC_Roper-ACC1-MIPE5.0-CTG48h-1	NCGC00263227-02	ACC1-viability	0.002038	-1.3	-100.664	102.658	NC1=C(N2CCOCC2)C(=NC(=N1)C3=N[N](CC4=C(F)C=CC=C4)C5=NC=CC=C35)N						10011131	Cayman	2017_MIPE5.0_01	-8.6907		BAY-41-8543		1.1			7.176	107.089	103.021	1.1	0.404	0.91							203.685			192.976	85.886	605.202	605.066
s-ACC_Roper-ACC1-MIPE5.0-CTG48h-1	NCGC00483168-02	ACC1-viability	0.001048	1.4	31.17	107.85	O[C@@H](CNC(=O)C1=CC(=NC=C1)NC2CCC2)CN3CCC4=CC=CC=C4C3						GSK591	SGC	2017_MIPE5.0_01	-8.9795		EPZ-015866		1.3			11.573	44.259	111.169	4.955	0.344	0.406							79.999			128.684	84.425	529.525	528.061
s-ACC_Roper-ACC1-MIPE5.0-CTG48h-1	NCGC00167785-11	ACC1-viability	4.68288	-2.3	-213.059	12.951	OC1=C(C=CC=C1CC=C)/C=N/NC(=O)CN2CCN(CC2)CC3=CC=CC=C3						P0115	SIGMA	2017_MIPE5.0_01	-5.3295		PAC-1		4			7.806	183.672	-34.804	0.3	0.082	0.71							178.256			196.623	12.951	523.268	535.898
s-ACC_Roper-ACC1-MIPE5.0-CTG48h-1	NCGC00263216-02	ACC1-viability	0.2347	-1.1	-94.487	26.829	NC1=NC=C(C=C1)C2=CC=C3N=CC\4=C(N(C(=O)\C=C4)C5=CC(=CC=C5)C(F)(F)F)C3=C2						4248	Tocris	2017_MIPE5.0_01	-6.6295	0.284	Torin-2	Torin-2;Torin 2; Torin-2	4		15.328	9.181	77.708	16.35	0.4	0	0.973							110.837			104.537	26.829	313.808	311.358
s-ACC_Roper-ACC1-MIPE5.0-CTG48h-1	NCGC00483921-01	ACC1-viability		4	0	91.619	[O-][S+](=O)(NC1=CC=C(F)C(=C1F)C(=O)C2=C[NH]C3=C2C=C(C=N3)C4=CN=C(N=C4)C5CC5)N6CC[C@@H](F)C6						HY-18972	MedChem Express	2017_MIPE5.0_01			PLX-8394		5				29.485	0										0			112.525	83.04	470.348
s-ACC_Roper-ACC1-MIPE5.0-CTG48h-1	NCGC00509935-01	ACC1-viability	0.001662	-1.1	-83.467	95.58	C[C@@H](NC1=NC(=NC(=N1)C2=NC(=CC=C2)Cl)N[C@@H](C)C(F)(F)F)C(F)(F)F						C-1090	ChemGood	2017_MIPE5.0_01	-8.7795		AG-881		1.3				91.515	107.477	4.095	0.009	0.866							190.943			187.095	95.58	546.676	543.653
s-ACC_Roper-ACC1-MIPE5.0-CTG48h-1	NCGC00015997-12	ACC1-viability	16.6155	-2.4	-42.322	78.982	NCC[S+](O)([O-])=O						S2008	Selleck	2017_MIPE5.0_01	-4.7795		Taurine		2.3			5.527	38.72	69.178	0.4	0.11	0.672							111.5			117.702	78.982	495.26	493.572
s-ACC_Roper-ACC1-MIPE5.0-CTG48h-1	NCGC00510527-02	ACC1-viability		4	34.168	132.764	CN1C(=O)[C@H](COC2=CC=CC=C12)NC(=O)C3=NC(=N[NH]3)CC4=CC=CC=C4						S8484	Selleck	2017_MIPE5.0_01			GSK-2982772		2.3				39.805	140.099	0.5	0.297	0.458							105.931			132.764	92.959	536.011	537.957
s-ACC_Roper-ACC1-MIPE5.0-CTG48h-1	NCGC00509939-01	ACC1-viability		4	-16.531	86.937	C[C@H](NC(=O)C1=C2N=CC=C[N]2N=C1N)\C3=C\C4=CC=CC(=C4C(=O)N3C5=CC=CC=C5)C#CC6=C[N](C)N=C6						C-1186	ChemGood	2017_MIPE5.0_01			IPI-549		1.3				40.747	87.036	1.885	0.422	0.314							103.567			127.684	86.937	510.634	509.358
s-ACC_Roper-ACC1-MIPE5.0-CTG48h-1	NCGC00015036-23	ACC1-viability		4	-25.254	101.178	NC12CC3CC(CC(C3)C1)C2						HY-B0402A	MedChem Express	2017_MIPE5.0_01			Amantadine hydrochloride		1.3				43.907	88.195	2.787	0.071	0.755							113.448			124.025	80.118	466.42	463.873
s-ACC_Roper-ACC1-MIPE5.0-CTG48h-1	NCGC00390545-02	ACC1-viability	7.42187	-1.3	-122.324	4.747	CCCCC(=O)OCC(=O)[C@@]1(O)C[C@H](O[C@H]2C[C@H](NC(=O)C(F)(F)F)[C@H](O)[C@H](C)O2)C3=C(C1)C(=C4C(=O)C5=C(C(=O)C4=C3O)C(=CC=C5)OC)O						HY-13772	MedChem Express	2017_MIPE5.0_01	-5.1295		Valrubicin		4			2.382	213.273	-12.315	1.464	0.148	0.97							110.009			218.02	4.747	372.769	424.859
s-ACC_Roper-ACC1-MIPE5.0-CTG48h-1	NCGC00181765-03	ACC1-viability	0.001481	-1.2	-67.941	117.168	O=C(NC1=CC=C2C(=O)\C=C(/OC2=C1)C3=NN=N[NH]3)C4=CC=C(OCCCCC5=CC=CC=C5)C=C4						S1829	Selleck	2017_MIPE5.0_01	-8.8295		Pranlukast hydrate		1.3			7.408	71.132	117.639	4.095	0.021	0.824							185.58			181.194	110.062	584.282	584.961
s-ACC_Roper-ACC1-MIPE5.0-CTG48h-1	NCGC00482791-01	ACC1-viability	6.61475	-1.2	-37.519	69.151	CC1OC2=C(N)N=CC(=C2)C3=C(C#N)[N](C)N=C3CN(C)C(=O)C4=C1C=C(F)C=C4						DC7924	DC Chemicals	2017_MIPE5.0_01	-5.1795		Lorlatinib		1.3			4.702	45.736	65.803	1.464	0.014	0.848							103.322			114.886	69.151	462.92	463.021
s-ACC_Roper-ACC1-MIPE5.0-CTG48h-1	NCGC00346716-20	ACC1-viability	20.9177	-2.4	-44.876	82.894	CC(C)(C)C1=NC(=C(S1)C2=NC(=NC=C2)N)C3=C(F)C(=CC=C3)N[S+]([O-])(=O)C4=C(F)C=CC=C4F						S2807	Selleck	2017_MIPE5.0_01	-4.6795		Dabrafenib		2.3			4.001	43.59	72.941	1.1	0.057	0.75							117.817			126.484	82.894	541.679	543.161
s-ACC_Roper-ACC1-MIPE5.0-CTG48h-1	NCGC00522011-01	ACC1-viability	37.1975	-2.3	-151.126	15.481	CCN1C(=O)N\2CC3=CC(=CC(=C3[C@@H](C)\C=C2C14CCN(CC4)CC5=CC(=CC(=C5)C)C)OC)OC						5924	Tocris	2017_MIPE5.0_01	-4.4295		ER 819762		4				178.566	-41.66	1.21	0.242	0.853							109.466			194.047	15.481	425.955	476.09
s-ACC_Roper-ACC1-MIPE5.0-CTG48h-1	NCGC00186464-04	ACC1-viability	0.001662	-1.1	-87.162	118.324	COCCCOC1=CC(=CC=C1OC)C[C@@H](C[C@H](N)[C@@H](O)C[C@@H](C(C)C)C(=O)NCC(C)(C)C(N)=O)C(C)C						S2199	Selleck	2017_MIPE5.0_01	-8.7795		Aliskiren hemifumarate		1.1			6.004	93.253	111.856	4.504	0.003	0.906							199.018			196.344	103.09	564.372	565.195
s-ACC_Roper-ACC1-MIPE5.0-CTG48h-1	NCGC00179435-05	ACC1-viability	0.29547	1.2	38.326	114.412	ClCCN[P]1(=O)OCCCN1CCCl						MS-01505480	Microsource	2017_MIPE5.0_01	-6.5295	0.64	Ifomide	Isofamide (Ifosfamide?);Ifosfamide; Asta Z 4942; Ifosfamida;; Holoxan; Iso Endoxa;IFOSFAMIDE; Iphosphamide; Iso-Endoxan; Ifosfamide Sterile	1.3		24.999	12.684	58.478	105.818	1.1	0.037	0.787							67.492			114.412	55.934	406.99	409.87
s-ACC_Roper-ACC1-MIPE5.0-CTG48h-1	NCGC00016023-19	ACC1-viability		4	13	113.607	C[N]1C=NC2=C1C(=O)NC(=O)N2C						S2368	Selleck	2017_MIPE5.0_01			Theobromine		1.3				18.372	114.469	3.929	0.184	0.584							101.469			120.342	101.969	543.51	543.225
s-ACC_Roper-ACC1-MIPE5.0-CTG48h-1	NCGC00016258-06	ACC1-viability	37.1975	-2.4	-49.882	76.552	O=C2C=C(C)C(=O)c1ccccc12						AE-562/J257372	Specs	2017_MIPE5.0_01	-4.4295	0.468	Menadione	; Menadione (K3);Menadione / vitamin K3;MENADIONE; Kappaxin; Kipca, oil soluble;Menadione; Menadione; Vitamin- K3	2.3		25.711	12.937	42.336	63.947	0.3	0.305	0.45						Tox21_110334_1	113.828			118.888	76.552	494.58	496.494
s-ACC_Roper-ACC1-MIPE5.0-CTG48h-1	NCGC00015209-16	ACC1-viability	0.001864	-1.2	-53.583	110.965	ClCCN(CCCl)[P]1(=O)NCCCO1						S2057	Selleck	2017_MIPE5.0_01	-8.7295		Cyclophosphamide		1.1			20.949	55.525	106.369	1.967	0.002	0.914							159.952			154.505	98.98	533.754	534.105
s-ACC_Roper-ACC1-MIPE5.0-CTG48h-1	NCGC00249389-22	ACC1-viability	3.31523	-2.1	-162.571	8.923	C1CN(CCN1)C2=CC=C(C=C2)C3=C[N]4N=CC(=C4N=C3)C5=CC=NC6=C5C=CC=C6						HY-12071A	MedChem Express	2017_MIPE5.0_01	-5.4795		LDN-193189		4			9.375	142.357	-25.527	0.6	0.005	0.887							137.044			151.28	8.923	434.177	446.305
s-ACC_Roper-ACC1-MIPE5.0-CTG48h-1	NCGC00016488-15	ACC1-viability		4	28.655	97.821	C(NC1=C2[NH]C=NC2=NC=N1)C3=CC=CO3						A3528	APExBIO	2017_MIPE5.0_01			Kinetin		1.3				57.223	99.987	1.862	0.079	0.714							71.332			117.52	60.297	409.25	411.036
s-ACC_Roper-ACC1-MIPE5.0-CTG48h-1	NCGC00378390-01	ACC1-viability	0.002092	-1.3	-102.831	67.301	CN(CC1=CC=CC=C1)C(=O)C2=CC=C(C=C2)[S+]([O-])(=O)NC3=CC=CC=C3	1.64225	287.857	22.5443			DYD022-031	NCGCChem	2017_MIPE5.0_01	-8.6795		Compound 2		1.3			11.96	113.625	88.89	0.9	0.078	0.716							191.72			180.926	67.301	490.658	489.273
s-ACC_Roper-ACC1-MIPE5.0-CTG48h-1	NCGC00499248-01	ACC1-viability	0.002092	-1.1	-123.771	72.233	COC1CN(C1)C(=O)C2=NC3=C(C=NC(N)=C3C=C2)C4=CC=C(C=C4)C5=CN(C)N=C5						A8739	APExBIO	2017_MIPE5.0_01	-8.6795		CDK8i-51		1.3			9.039	131.532	92.489	1	0.031	0.799							216.26			203.765	72.233	517.33	515.715
s-ACC_Roper-ACC1-MIPE5.0-CTG48h-1	NCGC00386310-03	ACC1-viability	20.9177	-2.4	-80.256	13.588	FC(F)(F)C1=CC(=CC(=C1)C2=N[N](\C=C/C(=O)NNC3=CN=CC=N3)C=N2)C(F)(F)F						S7252_CM1	Selleck	2017_MIPE5.0_01	-4.6795		Selinexor		4			4.789	72.96	-1.004	1.627	0.09	0.699							79.252			86.548	13.588	318.595	344.995
s-ACC_Roper-ACC1-MIPE5.0-CTG48h-1	NCGC00015245-12	ACC1-viability	0.001481	-1.2	-78.389	94.958	CC(C[N+](C)(C)C)OC(N)=O						S2455	Selleck	2017_MIPE5.0_01	-8.8295		Bethanechol chloride		1.3			16.844	92.172	113.024	4.504	0.018	0.832							191.413			187.131	94.958	568.717	565.266
s-ACC_Roper-ACC1-MIPE5.0-CTG48h-1	NCGC00178638-13	ACC1-viability	0.005254	-1.4	-71.55	78.093	CC(C)[C@H](N)C(=O)OCCOC[N]1C=NC2=C1\N=C(N)/NC2=O						HY-17425A	MedChem Express	2017_MIPE5.0_01	-8.2795		Valaciclovir		1.1			5.634	74.003	79.571	0.9	0.504	0.913							151.121			144.32	70.316	449.138	447.817
s-ACC_Roper-ACC1-MIPE5.0-CTG48h-1	NCGC00387463-02	ACC1-viability		4	0	107.109	COC1=C(NC2=NC3=C(C=C[NH]3)C(=C2)NC4=C(C=CC=C4)[S+]([O-])(=O)C(C)C)C=CC(=C1)N5CCC(O)CC5						HY-13298	MedChem Express	2017_MIPE5.0_01			MPS1-IN-1		5				54.166	0										0			156.513	102.347	585.194
s-ACC_Roper-ACC1-MIPE5.0-CTG48h-1	NCGC00095023-08	ACC1-viability	0.001662	1.4	66.068	103.08	CC\12CCC(=O)\C=C1CCC3C2CCC4(C)C3CCC4(O)C#C						A11667	Adooq	2017_MIPE5.0_01	-8.7795		Ethisterone		1.3			23.475	81.668	97.062	4.095	0.086	0.704							30.994			115.829	34.161	443.833	445.173
s-ACC_Roper-ACC1-MIPE5.0-CTG48h-1	NCGC00015680-33	ACC1-viability	0.00132	-1.4	-70.443	133.192	COC1=CC2=C([NH]C=C2CCNC(C)=O)C=C1						HY-B0075	MedChem Express	2017_MIPE5.0_01	-8.8795		Melatonin		1.3			16.377	73.771	119.929	4.504	0.05	0.76							190.372			184.249	110.478	592.065	594.237
s-ACC_Roper-ACC1-MIPE5.0-CTG48h-1	NCGC00346527-03	ACC1-viability	0.009344	1.4	79.821	103.271	CC1=NC(=C(O)C2=C1C=C(OC3=CC=CC=C3)C=C2)C(=O)NCC(O)=O						S1007	Selleck	2017_MIPE5.0_01	-8.0295		Roxadustat		1.3			7.377	72.15	107.464	0.4	0.074	0.722							27.643			107.008	34.858	408.68	405.699
s-ACC_Roper-ACC1-MIPE5.0-CTG48h-1	NCGC00387248-01	ACC1-viability		4	-11.719	92.058	COC1=CC=C(C=C1)N(C)C2=NC(=NC3=CC=CC=C23)C						5231	Tocris	2017_MIPE5.0_01			Azixa		1.3				30.487	97.522	3.132	0.354	0.395							109.24			122.545	92.058	491.211	487.331
s-ACC_Roper-ACC1-MIPE5.0-CTG48h-1	NCGC00015478-17	ACC1-viability		4	-18.119	97.126	OC1=C(Br)C=C(C=C1Br)\C=C2/C(=O)NC3=C2C=C(I)C=C3						HY-10542	MedChem Express	2017_MIPE5.0_01			GW-5074		1.3				25.932	98.314	1.1	0.056	0.75							116.432			117.932	92	499.871	500.437
s-ACC_Roper-ACC1-MIPE5.0-CTG48h-1	NCGC00159438-03	ACC1-viability	0.002409	-1.1	-81.25	108.424	C[Se]CCC(N)C(O)=O				BUTANOIC ACID, 2-AMINO-4-(METHYLSELENO-(SUP 75)SE)-, (S)-;(S)-2-AMINO-4-(METHYLSELENYL-(SUP 75)SE)BUTYRIC ACID;Sethotope;Selenomethioninum (75 Se);Selenomethionine Hydrochloride, (S)-Isomer;Selenometionina (75 Se);Selenomethionine, (S)-Isomer;NCGC00159438-03;SELENOMETHIONINE, DL-;selenomethionine (75 Se);Butanoic acid, 2-amino-4-(methylseleno)-;SELENOMETHIONINE, SE-75;selenomethioninum (75Se);Sel…		LT00441028	Labotest	2017_MIPE5.0_01	-8.6182	1.314	L-selenomethionine	Selenomethionine	1.3		43.924	12.698	82.337	102.53	4.955	0.004	0.898							183.78			176.014	93.677	539.999	541.851
s-ACC_Roper-ACC1-MIPE5.0-CTG48h-1	NCGC00244257-02	ACC1-viability	20.9177	-3	-49.658	51.918	O=C(NCC#N)C1=CC=C(C=C1)C2=NC(=NC=C2)NC3=CC=C(C=C3)N4CCOCC4						DYD03-070	NCGCChem	2017_MIPE5.0_01	-4.6795	0.207	Momelotinib	CYT387	2.3		11.288	4.531	69.85	50.403	4.504	0.071	0.726							100.061			121.768	51.918	465.966	462.974
s-ACC_Roper-ACC1-MIPE5.0-CTG48h-1	NCGC00159491-08	ACC1-viability		4	-20.104	94.507	CC(N)C12CC3CC(CC(C3)C1)C2						S1964	Selleck	2017_MIPE5.0_01			Rimantadine		1.3				43.316	90.951	4.955	0.172	0.597							111.056			126.454	83.138	507.027	508.475
s-ACC_Roper-ACC1-MIPE5.0-CTG48h-1	NCGC00167977-09	ACC1-viability		4	-30.148	76.636	CC(O)(C[S+]([O-])(=O)C1=CC=C(F)C=C1)C(=O)NC2=CC=C(C#N)C(=C2)C(F)(F)F						CT-BIC	ChemieTek	2017_MIPE5.0_01			Bicalutamide		1.3				40.864	75.437	0.4	0.146	0.628							105.585			117.5	76.636	454.346	453.501
s-ACC_Roper-ACC1-MIPE5.0-CTG48h-1	NCGC00096081-05	ACC1-viability		4	-17.611	109.93	CC\1=C(/C=C/C(C)=C/C=C/C(C)=C/C=C/C=C(C)/C=C/C=C(C)/C=C/C2=C(C)/CCCC2(C)C)C(C)(C)CCC1						S1767	Selleck	2017_MIPE5.0_01			beta-Carotene		1.3				33.919	108.893	4.955	0.118	0.662							126.504			133.081	99.162	543.766	545.492
s-ACC_Roper-ACC1-MIPE5.0-CTG48h-1	NCGC00247668-03	ACC1-viability	2.09177	-1.2	-54.766	55.562	CC(=O)O/N=C/1C(=O)N(CC2=CC(=CC=C2Cl)Cl)C3=CC=C(Cl)C=C13						M60204-2s	XcessBio	2017_MIPE5.0_01	-5.6795		LDN-57444		1.1			9.615	69.624	53.245	4.955	0.002	0.922							108.011			121.33	51.706	447.884	445.183
s-ACC_Roper-ACC1-MIPE5.0-CTG48h-1	NCGC00351596-02	ACC1-viability	9.34358	-2.1	-106.89	5.895	COC1=C(NC2=NC(=C(Cl)C=N2)C3=C[NH]C4=C3C=CC=C4)C=CC(=C1)N5CCC(N)CC5						S7106	Selleck	2017_MIPE5.0_01	-5.0295		AZD-3463		4			5.456	99.23	-9.188	1.331	0	0.965							97.703			105.126	5.895	385.498	387.66
s-ACC_Roper-ACC1-MIPE5.0-CTG48h-1	NCGC00496840-01	ACC1-viability		4	19.619	101.855	COC1=CC(=CC(=C1CN(C)C)OC)\C2=C\N(C)C(=O)C3=C2C=CN=C3						S8179	Selleck	2017_MIPE5.0_01			BI-7273		1.3				33.616	105.089	4.955	0.369	0.377							85.47			120.087	86.47	499.988	499.775
s-ACC_Roper-ACC1-MIPE5.0-CTG48h-1	NCGC00509990-02	ACC1-viability	0.001662	-1.1	-90.056	109.524	O=C1CC[C@H](N2CC3=C(C=CC=C3OCC4=CC=C(CN5CCOCC5)C=C4)C2=O)C(=O)N1						HY-101291	MedChem Express	2017_MIPE5.0_01	-8.7795		Iberdomide		1.3				101.3	102.013	4.504	0.007	0.878							192.069			189.536	88.236	517.38	518.794
s-ACC_Roper-ACC1-MIPE5.0-CTG48h-1	NCGC00159422-10	ACC1-viability	10.4837	-2.4	-71.169	73.443	CC(S)C(=O)NCC(O)=O						HY-B0373	MedChem Express	2017_MIPE5.0_01	-4.9795		Tiopronin		1.3			7.488	70.697	57.505	0.5	0.061	0.742							128.675			144.14	73.443	546.809	547.147
s-ACC_Roper-ACC1-MIPE5.0-CTG48h-1	NCGC00187482-21	ACC1-viability	0.934358	-1.2	-82.289	38.337	C[S+]([O-])(=O)N1CCN(CC1)CC2=CC3=C(S2)C(=NC(=N3)C4=CC=CC5=C4C=N[NH]5)N6CCOCC6						HY-20180	MedChem Express	2017_MIPE5.0_01	-6.0295		Pictilisib		1.1			5.306	88.3	34.984	0.7	0	0.965							117.273			126.637	38.337	419.735	418.662
s-ACC_Roper-ACC1-MIPE5.0-CTG48h-1	NCGC00510487-01	ACC1-viability	0.007422	-1.4	-64.382	95.452	O[C@@H]1CC[C@H](CC1)[C@H](O)C[C@@H]2[N]3C=NC=C3C4=C2C(=CC=C4)F						HY-18770B	MedChem Express	2017_MIPE5.0_01	-8.1295		Navoximod		1.3				59.021	95.689	0.3	0.092	0.695							160.07			154.472	95.452	553.338	555.028
s-ACC_Roper-ACC1-MIPE5.0-CTG48h-1	NCGC00510476-01	ACC1-viability	20.9177	-2.1	-91.078	20.245	CN(C)CCN[S+]([O-])(=O)CC1=CC=CC(=C1)NC2=NC=CC(=N2)OC3=CC4=C([NH]C(=C4)C)C=C3						HY-12297	MedChem Express	2017_MIPE5.0_01	-4.6795		Sulfatinib		4				109.212	17.169	4.955	0.014	0.848							108.248			129.456	20.245	492.655	488.064
s-ACC_Roper-ACC1-MIPE5.0-CTG48h-1	NCGC00263950-13	ACC1-viability		4	-7.917	100.851	CCC[C@@H]1C[C@H](N(C)C1)C(=O)N[C@H]([C@H](C)Cl)[C@H]2O[C@H](SC)[C@H](O)[C@@H](O)[C@H]2O						B1913	APExBIO	2017_MIPE5.0_01			Clindamycin HCl		1.3				17.677	104.949	4.955	0.256	0.504							112.865			118.528	100.851	527.474	525.273
s-ACC_Roper-ACC1-MIPE5.0-CTG48h-1	NCGC00390520-02	ACC1-viability	16.6155	-2.4	-66.413	75.997	CC[C@]12\C=C/CN3CC[C@]4([C@@H](N(C)C5=C4C=C(C(=C5)OC)[C@]6(CC7C[C@H](CN(C7)CC8=C6[NH]C9=C8C=CC=C9)C(C)(F)F)C(=O)OC)[C@](O)([C@@H]1OC(C)=O)C(=O)OC)[C@H]23						HY-B0628A	MedChem Express	2017_MIPE5.0_01	-4.7795		Vinflunine (Tartrate)		2.3			3.568	102.529	54.26	0.5	0.299	0.852							120.674			178.526	75.997	467.684	522.104
s-ACC_Roper-ACC1-MIPE5.0-CTG48h-1	NCGC00390744-01	ACC1-viability		4	0	96.536	CN1C(=O)N[C@@H](CC2=C[NH]C3=C2C=CC=C3Cl)C1=O						HY-14622B	MedChem Express	2017_MIPE5.0_01			Necrostatin 2		5				46.691	0										0			142.027	95.336	531.045
s-ACC_Roper-ACC1-MIPE5.0-CTG48h-1	NCGC00250410-11	ACC1-viability	0.2347	1.2	33.628	93.299	OC(=O)C1=C(C=C(C=C1)C2=C[NH]C3=NC=C(C=C23)C4=CC=CC=C4)C5CCCC5						HY-15192	MedChem Express	2017_MIPE5.0_01	-6.6295		GSK-650394		1.3			10.033	50.864	94.327	1.479	0.015	0.843							60.699			96.394	45.53	367.758	370.075
s-ACC_Roper-ACC1-MIPE5.0-CTG48h-1	NCGC00346947-02	ACC1-viability		4	29.699	103.245	FC1=CC=C(CN2\C=C/C=C(/C(=O)N[C@@H](COC3=CC4=C(NC(=O)N4)C=C3)C5=CC=CC=C5)C2=O)C=C1F						HY-14440	MedChem Express	2017_MIPE5.0_01			PDPK1 Inhibitor		1.3				37.406	115.033	4.955	0.253	0.538							85.334			126.74	89.334	545.878	546.933
s-ACC_Roper-ACC1-MIPE5.0-CTG48h-1	NCGC00346933-01	ACC1-viability	0.052543	-1.4	-27.621	111.399	CN(C)[S+]([O-])(=O)C1=CC2=C(NC(=O)C2=CC3=CC4=C(CCCC4)[NH]3)C=C1						S9692	SIGMA	2017_MIPE5.0_01	-7.2795	0.384	SU-6656	SU6656	1.3		19.592	7.415	37.105	113.204	0.8	0.037	0.786							140.825			143.325	106.22	594.064	595.133
s-ACC_Roper-ACC1-MIPE5.0-CTG48h-1	NCGC00346550-03	ACC1-viability	0.033152	1.4	32.902	80.824	CC1=C(N=C(NC(=O)C2(CC2)C3=CC4=C(OC(F)(F)O4)C=C3)C=C1)C5=CC=CC(=C5)C(O)=O						A8351	APExBIO	2017_MIPE5.0_01	-7.4795		Lumacaftor		1.3			7.644	60.6	87.587	4.955	0.478	0.449							54.685			104.753	44.152	362.218	366.96
s-ACC_Roper-ACC1-MIPE5.0-CTG48h-1	NCGC00346884-02	ACC1-viability	4.68288	-2.3	-244.673	8.753	CC1(C)C(N(O)C(=O)NC2=CC=C(Cl)C=C2)N(C(=O)N1CC(=O)N\N=C\C=C\C3=CC=C(O3)[N+]([O-])=O)C4=CC=C(Cl)C=C4						3922	Tocris	2017_MIPE5.0_01	-5.3295		Eeyarestatin I		4			3.017	183.276	-49.896	0.2	0.063	0.74							194.778			192.028	8.753	511.16	513.119
s-ACC_Roper-ACC1-MIPE5.0-CTG48h-1	NCGC00164789-05	ACC1-viability		4	19.096	93.399	C[C@]12CC[C@H]3[C@@H]([C@H](CCCCCCCCC[S+]([O-])CCCC(F)(F)C(F)(F)F)CC4=CC(=CC=C34)O)[C@@H]1CC[C@@H]2O						S1191	Selleck	2017_MIPE5.0_01			Fulvestrant	; Faslodex;Fulvestrant;Fulvestrant (Faslodex)	1.3				31.695	89.657	4.955	0.077	0.718							70.562			98.773	67.078	390.688	392.726
s-ACC_Roper-ACC1-MIPE5.0-CTG48h-1	NCGC00370784-05	ACC1-viability	0.001864	-1.1	-110.289	80.835	CCOCC1=NC2=C(N)N=C3C=CC=CC3=C2[N]1CC(C)(C)O						HY-13740	MedChem Express	2017_MIPE5.0_01	-8.7295		Resiquimod		1.3			10.116	114.408	93.987	1.1	0.034	0.793							204.276			192.835	78.427	510.007	508.719
s-ACC_Roper-ACC1-MIPE5.0-CTG48h-1	NCGC00263199-04	ACC1-viability	14.8086	-2.1	-121.449	28.553	CNC1=NC(=CC=N1)C2=CC=CN=C2OC3=CC(=CC=C3C)C(=O)NC4=CC=CC(=C4)C(F)(F)F						SYN-1008	SynKinase	2017_MIPE5.0_01	-4.8295		AMG-Tie2-1		4				99.548	-3.302	0.8	0.008	0.871							118.146			128.101	28.553	461.484	481.788
s-ACC_Roper-ACC1-MIPE5.0-CTG48h-1	NCGC00510160-03	ACC1-viability	0.001048	-1.4	-51.409	51.805	C[C@H](N)C(=O)NCC1=CC=C(OC2=CC(=CC(=C2)C)C)C(=C1)C						S8340	Selleck	2017_MIPE5.0_01	-8.9795		SGC-2085		1.3				86.455	95.205	4.955	0.393	0.349							146.615			138.26	51.805	477.626	468.056
s-ACC_Roper-ACC1-MIPE5.0-CTG48h-1	NCGC00346676-04	ACC1-viability	0.934358	-2.4	-86.018	63.192	CN1CCN(CC1)C2=CC=C(C=C2)C3=NC4=C(N5CCN(CC5)CC6=NOC(=C6)C)C(=CN=C4[NH]3)Br						S2744	Selleck	2017_MIPE5.0_01	-6.0295		CCT-137690		1.3			7.475	67.958	45.974	0.2	0.106	0.677							131.992			131.149	63.192	458.906	456.726
s-ACC_Roper-ACC1-MIPE5.0-CTG48h-1	NCGC00241112-04	ACC1-viability	0.104837	-1.1	-84.194	70.864	OCCC#CC1=NC(=C([N]1CCCC2=CC=CC=C2)C3=CC=NC=C3)C4=CC=C(F)C=C4						2999	Tocris	2017_MIPE5.0_01	-6.9795		RWJ-67657		1.3			13.675	82.398	68.328	0.3	0.019	0.832							152.523			153.262	70.864	512.915	515.109
s-ACC_Roper-ACC1-MIPE5.0-CTG48h-1	NCGC00250402-05	ACC1-viability		4	20.5	104.592	CCOC1=CC=C(CC2=C(Cl)C=CC(=C2)[C@@H]3O[C@H](CO)[C@@H](O)[C@H](O)[C@H]3O)C=C1						HY-10450	MedChem Express	2017_MIPE5.0_01			Dapagliflozin		1.3				28.765	99.234	4.955	0.099	0.686							78.734			107.499	78.734	463.73	464.549
s-ACC_Roper-ACC1-MIPE5.0-CTG48h-1	NCGC00270540-05	ACC1-viability		4	-15.542	108.805	OCCN1C[C@H](O)[C@@H](O)[C@H](O)[C@H]1CO						S2589	Selleck	2017_MIPE5.0_01			Miglitol		1.3				23.378	99.923	1.248	0.072	0.754							115.465			118.308	94.93	519.052	517.283
s-ACC_Roper-ACC1-MIPE5.0-CTG48h-1	NCGC00263566-03	ACC1-viability		4	27.251	83.091	[O-]C(=O)C/1=N/C(=O)NC(=O)N1						156124	SIGMA	2017_MIPE5.0_01			Oteracil potassium	Oxonic acid potassium salt;Oteracil potassium	1.3				50.151	96.297	3.512	0.173	0.627							69.046			99.593	49.442	418.448	425.873
s-ACC_Roper-ACC1-MIPE5.0-CTG48h-1	NCGC00022037-07	ACC1-viability	0.002092	-1.1	-93.368	97.24	C[C@H]1C[C@@H]2[C@H](CC[C@@]3(C)[C@H]2CC[C@]3(OC(C)=O)C(C)=O)[C@@]\4(C)CCC(=O)\C=C14						S2567	Selleck	2017_MIPE5.0_01	-8.6795		Medroxyprogesterone acetate		1.3			14.337	97.34	104.534	1.21	0.009	0.868							197.901			188.635	91.295	553.634	552.236
s-ACC_Roper-ACC1-MIPE5.0-CTG48h-1	NCGC00263090-09	ACC1-viability	26.3338	-2.3	-111.977	19.488	COC1=C(NC2=NC=C3N(C)C(=O)N(C4CCCC4)C3=N2)C=CC(=C1)OC5CCN(C)CC5						HY-14710	MedChem Express	2017_MIPE5.0_01	-4.5795		AZ-3146		4			5.507	168.657	-0.076	2.787	0.178	0.959							111.9			188.145	19.488	446.879	502.228
s-ACC_Roper-ACC1-MIPE5.0-CTG48h-1	NCGC00182059-11	ACC1-viability		4	-30	81.181	CC(C)COC1=CC=C(C=C1C#N)C2=NC(=C(S2)C(O)=O)C						HY-14268	MedChem Express	2017_MIPE5.0_02			Febuxostat		1.3				31.29	77.015	0.4	0.161	0.61							107.014			112.471	81.181	478.456	475.819
s-ACC_Roper-ACC1-MIPE5.0-CTG48h-1	NCGC00178698-12	ACC1-viability		4	-25.306	97.715	CCOC(=O)\C1=C\[C@@H](OC(CC)CC)[C@H](NC(C)=O)[C@@H](N)C1						HY-17016	MedChem Express	2017_MIPE5.0_02			Oseltamivir phosphate		1.3				24.005	89.656	0.4	0.199	0.567							114.963			118.963	94.957	508.114	511.074
s-ACC_Roper-ACC1-MIPE5.0-CTG48h-1	NCGC00346732-02	ACC1-viability		4	0	87.922	C[C@@H]1CNC(=O)CC[C@]/2(C)[C@@H](CC(N)=O)[C@H]3N4C2=C(C)/C5=[N]6/C(=C\C7=[N]8\C(=C(C)/C9=[N](/[C@]3(C)[C@@](C)(CC(N)=O)[C@@H]9CCC(N)=O)[Co+]468(O)\[N]%10=C\N([C@H]%11O[C@H](CO)[C@@H](O[P]([O-])(=O)O1)[C@H]%11O)C%12=C%10C=C(C)C(=C%12)C)[C@@](C)(CC(N)=O)[C@@H]7CCC(N)=O)C(C)(C)[C@@H]5CCC(N)=O		<1	>199			S1668	Selleck	2017_MIPE5.0_02			Hydroxocobalamin		5				23.482	0										0			111.404	87.922	494.987
s-ACC_Roper-ACC1-MIPE5.0-CTG48h-1	NCGC00185773-02	ACC1-viability		4	0	107.394	Cl.CS[C@H]1O[C@@H]([C@H](O)[C@H](O)[C@H]1OC(=O)CCCCCCCCCCCCCCC)[C@H](NC(=O)[C@@H]2C[C@@H](CCC)CN2C)[C@H](C)Cl				CLINDAMYCIN PALMITATE HYDROCHLORIDE		C4534	LKT Lab	2017_MIPE5.0_02			Clindamycin palmitate	Clindamycin palmitate hydrochloride	5				17.397	0									Tox21_113175	0			109.518	92.12	489.089
s-ACC_Roper-ACC1-MIPE5.0-CTG48h-1	NCGC00159510-16	ACC1-viability		4	-27.834	82.27	ClC1=CC=CC(=C1Cl)N2CCN(CCCCOC3=CC=C4CCC(=O)NC4=C3)CC2						HY-14546	MedChem Express	2017_MIPE5.0_02			Aripiprazole		1.3				43.421	75.711	4.955	0.22	0.543							103.545			112.9	69.479	467.969	476.339
s-ACC_Roper-ACC1-MIPE5.0-CTG48h-1	NCGC00015067-22	ACC1-viability		4	0	89.08	CC(=O)OC1=C(C=CC=C1)C(O)=O						HY-14654	MedChem Express	2017_MIPE5.0_02			Aspirin		5				60.436	0										0			94.601	34.165	356.653
s-ACC_Roper-ACC1-MIPE5.0-CTG48h-1	NCGC00015578-18	ACC1-viability	0.148086	1.4	22.5	106.368	CC(C(O)=O)C1=CC=CC(=C1)C(=O)C2=CC=CC=C2						HY-B0227	MedChem Express	2017_MIPE5.0_02	-6.8295		Ketoprofen		1.3			12.538	27.172	112.4	0.5	0.021	0.825							89.9			119.072	91.9	489.752	488.686
s-ACC_Roper-ACC1-MIPE5.0-CTG48h-1	NCGC00346713-05	ACC1-viability	10.4837	-1.1	-102.392	11.549	COC1=CC(=CC(=C1)OC)CCC2=CC(=N[NH]2)NC(=O)C3=CC=C(C=C3)N4C[C@@H](C)N[C@@H](C)C4						CT-A4547	ChemieTek	2017_MIPE5.0_02	-4.9795		AZD-4547		4			5.436	112.766	10.647	4.449	0.001	0.935							113.039			124.316	11.549	444.874	472.078
s-ACC_Roper-ACC1-MIPE5.0-CTG48h-1	NCGC00168785-05	ACC1-viability		4	0	106.423	ClC1=CC=C(C=C1)C(C#N)C2=C(Cl)C=C(C=C2Cl)N3\N=C/C(=O)NC3=O						S2028	Selleck	2017_MIPE5.0_02			Diclazuril		5				21.303	0										0			118.172	96.869	524.166
s-ACC_Roper-ACC1-MIPE5.0-CTG48h-1	NCGC00168085-26	ACC1-viability	2.9547	-2.4	-72.706	29.119	ONC(=O)CCCCCCC(=O)NC1=CC=CC=C1						HY-10221	MedChem Express	2017_MIPE5.0_02	-5.5295		Vorinostat (SAHA)		4			7.041	88.968	29.009	1.626	0.628	0.637							101.716			118.087	29.119	415.334	399.372
s-ACC_Roper-ACC1-MIPE5.0-CTG48h-1	NCGC00346893-01	ACC1-viability	26.3338	-3	-65.721	37.901	CC1OC(OC/2=C(/OC3=C(C(=CC(=C3)O)O)C2=O)C4=CC=C(O)C=C4)C(O)C(OC(C)=O)C1OC(C)=O						2250	Tocris	2017_MIPE5.0_02	-4.5795	0.17	SL-0101-1	SL 0101-1	2.3		8.866	2.567	69.799	31.64	4.095	0.013	0.852							97.362			107.7	37.901	446.568	448.512
s-ACC_Roper-ACC1-MIPE5.0-CTG48h-1	NCGC00522470-01	ACC1-viability	4.68288	-1.1	-117.197	15.883	CNC(=O)CCC1=N[N](C2=CC=C(C=C2)N3CCNCC3)C(=C1)C4=CC=C(C=C4)C5=CC=C(C=C5)C(F)(F)F						HY-18676	MedChem Express	2017_MIPE5.0_02	-5.3295		OSU-T315		4				114.674	1.892	1.1	0	0.948							119.089			130.556	15.883	432.356	448.248
s-ACC_Roper-ACC1-MIPE5.0-CTG48h-1	NCGC00346669-05	ACC1-viability	20.9177	-2.2	-46.667	61.483	CC1=CC(=CC(=C1C2=CC=CC(=C2)COC3=CC=C4[C@@H](COC4=C3)CC(O)=O)C)OCCC[S+](C)([O-])=O						GLXC-04884	Glixx	2017_MIPE5.0_02	-4.6795		TAK-875		2.3			4.716	38.384	49.2	0.9	0.035	0.79							95.867			99.867	61.483	424.573	434.298
s-ACC_Roper-ACC1-MIPE5.0-CTG48h-1	NCGC00475743-01	ACC1-viability		-3	0	65.113	CCCN(CCC)C(=O)C\1=C\C2=CC=C(C=C2\N=C(N)/C1)C3=CC=C(C=C3)C(=O)N4CCCC4						A-1284	ActiveBioChem	2017_MIPE5.0_02			Motolimod		5				55.066	0										0			120.18	65.113	499.553
s-ACC_Roper-ACC1-MIPE5.0-CTG48h-1	NCGC00095322-05	ACC1-viability		4	-14.486	91.58	COC/1=C(OC)/C(=O)/C(=C(C)\C1=O)C\C=C(C)\CC/C=C(C)/CC/C=C(C)/CC\C=C(C)/CC/C=C(C)/CC/C=C(C)/CC/C=C(C)/CC/C=C(C)/CC/C=C(C)/CCC=C(C)C						1504013	Microsource	2017_MIPE5.0_02			Coenzyme Q10		1.3				26.648	91.665	4.955	0.332	0.419							106.152			118.228	91.58	501.66	501.526
s-ACC_Roper-ACC1-MIPE5.0-CTG48h-1	NCGC00344564-05	ACC1-viability	0.005895	-1.4	-22.032	99.668	COC1=CC=C(C=C1O)C/2=C/C(=O)C3=C(O2)C=C(O[C@@H]4O[C@H](CO[C@@H]5O[C@@H](C)[C@H](O)[C@@H](O)[C@H]5O)[C@@H](O)[C@H](O)[C@H]4O)C=C3O						Prestw-1503	Prestwick	2017_MIPE5.0_02	-8.2295		Diosmin		1.3			3.511	33.715	100.173	3.99	0.04	0.779							122.205			124.226	90.512	501.806	500.592
s-ACC_Roper-ACC1-MIPE5.0-CTG48h-1	NCGC00370731-05	ACC1-viability	14.8086	-2.2	-37.994	78.235	NC1=NC=C[N]2C(=NC(=C12)C3=CC4=C([NH]3)C(=CC=C4)Cl)[C@@H]5CC[C@H](CC5)C(O)=O						SYN-5214	SynKinase	2017_MIPE5.0_02	-4.8295		OXA-01		1.3				37.255	70.569	1.134	0.021	0.825							108.563			115.49	78.235	498.213	498.197
s-ACC_Roper-ACC1-MIPE5.0-CTG48h-1	NCGC00347279-01	ACC1-viability		4	-40.979	83.589	C1CO[C@@H](C1)CNC2=NC=NC3=C2C(=C(O3)C4=CC=CC=C4)C5=CC=CC=C5						2031	Axon Medchem	2017_MIPE5.0_02			AIM-100	AIM-100	2.3				41.528	72.607	0.9	0.348	0.402							113.585			125.118	83.589	517.433	522.702
s-ACC_Roper-ACC1-MIPE5.0-CTG48h-1	NCGC00509904-02	ACC1-viability	7.42187	-1.1	-96.465	20.106	CN[S+]([O-])(=O)NC1=NC=CC(=C1F)CC/2=C(C)/C3=CC=C(OC4=NC=CC=N4)C=C3OC2=O						HY-18652	MedChem Express	2017_MIPE5.0_02	-5.1295		RO-5126766		4				101.485	12.306	1.627	0	0.953							108.772			121.591	20.106	440.537	441.513
s-ACC_Roper-ACC1-MIPE5.0-CTG48h-1	NCGC00183105-01	ACC1-viability		4	0	99.941	O=C(O)CCCCCC[C@H]1C(=O)C[C@H]2O[C@](O)(CC[C@H]12)C(F)(F)CCCC				PROSTAN-1-OIC ACID, 16,16-DIFLUORO-11-HYDROXY-9,15-DIOXO-, (11.ALPHA.)-;CIPLUS_735350;LUBIPROSTONE;SPI-0211;Lubiprostone;RU-0211;Amitiza;7-((2R,4AR,5R,7AR)-2-(1,1-DIFLUOROPENTYL)-2-HYDROXY-6-OXOOCTAHYDROCYCLOPENTA(B)PYRAN-5-YL)HEPTANOIC ACID;lubiprostone;RU 0211;CYCLOPENTA(B)PYRAN-5-HEPTANOIC ACID, 2-(1,1-DIFLUOROPENTYL)OCTAHYDRO-2-HYDROXY-6-OXO-, (2R,4AR,5R,7AR)-;SPI 0211;(11.ALPHA.,15R)-16,16-D…		600114	APAC	2017_MIPE5.0_02			Lubiprostone	Amitiza;Lubiprostone; Lubiprostone;	5				26.648	0									Tox21_112986	0			116.069	89.42	494.01
s-ACC_Roper-ACC1-MIPE5.0-CTG48h-1	NCGC00274068-07	ACC1-viability		4	-21.411	109.505	CCC(C)N1\N=C/N(C1=O)C2=CC=C(C=C2)N3CCN(CC3)C4=CC=C(OC[C@H]5CO[C@@](C[N]6C=NC=N6)(O5)C7=CC=C(Cl)C=C7Cl)C=C4						HY-17514	MedChem Express	2017_MIPE5.0_02			Itraconazole		1.3				34.599	107.607	4.955	0.335	0.416							129.019			128.519	93.92	555.878	556.064
s-ACC_Roper-ACC1-MIPE5.0-CTG48h-1	NCGC00346543-05	ACC1-viability	0.209177	-2.3	-91.586	93.444	CNC(=O)C1=CC=C\2C(=C1)NC(=O)C2=C(\NC3=CC(=CC=C3)CN(C)C)C4=CC=CC=C4						HY-12202	MedChem Express	2017_MIPE5.0_02	-6.6795		NCGC00346543		1.3			9.079	80.247	21.852	0.3	0.299	0.71							113.438			110.463	30.216	322.995	326.717
s-ACC_Roper-ACC1-MIPE5.0-CTG48h-1	NCGC00386713-03	ACC1-viability	23.47	-2.1	-86.784	24.847	NCC1CCN(CC1)C2=NC=CC(=N2)C3=CC=C4C=CC=CC4=C3						GLXC-04604	Glixx	2017_MIPE5.0_02	-4.6295		WAY-262611		4			8.396	89.915	18.189	4.095	0	0.945							104.973			114.762	24.847	477.426	475.934
s-ACC_Roper-ACC1-MIPE5.0-CTG48h-1	NCGC00346576-01	ACC1-viability	8.32748	-1.1	-111.786	16.989	NC(=O)C1=C2[NH]C(=NC2=CC=C1)C3=CC=C(C=C3F)[C@H]4CCCN4						S2197	Selleck	2017_MIPE5.0_02	-5.0795	0.291	A-966492	A-966492	4		15.656	5.741	107.564	1.719	1.464	0	0.953							113.505			124.553	16.989	453.28	455.795
s-ACC_Roper-ACC1-MIPE5.0-CTG48h-1	NCGC00160530-12	ACC1-viability	33.1523	-3	-66.176	61.337	CN(C)CCOC1=CC=C(C=C1)/C(=C(/CCCl)C2=CC=CC=C2)C3=CC=CC=C3						DL519	Enzo	2017_MIPE5.0_02	-4.4795		Toremifene citrate		2.3			35.636	62.024	50.609	4.955	0.014	0.846							116.785			123.361	61.337	539.019	545.539
s-ACC_Roper-ACC1-MIPE5.0-CTG48h-1	NCGC00015204-09	ACC1-viability		4	0	92.413	O=C(NCCCl)N(CCCl)N=O						1503110	Microsource	2017_MIPE5.0_02			Carmustine	Bicnu; Gliadel; ; Carmustina; Carmustine;Carmustine; 6 Carmustine; Nitrumon;CARMUSTINE; BiCNU	5				19.474	0									Tox21_110097_1	0			104.624	85.15	454.461
s-ACC_Roper-ACC1-MIPE5.0-CTG48h-1	NCGC00347303-01	ACC1-viability	23.47	-3	-56.44	52.605	CC(C)[C@@]12C[C@@H](OC(=O)CO)[C@@](C)(O1)[C@@H]3CC[C@@H](C)[C@H]3[C@@H]2OC(=O)\C=C\C4=CC=CC=C4						Englerin A	NCI	2017_MIPE5.0_02	-4.6295		Englerin A		2.3			5.635	65.984	49.116	4.095	0.032	0.796							105.556			118.588	52.605	491.207	488.756
s-ACC_Roper-ACC1-MIPE5.0-CTG48h-1	NCGC00189393-09	ACC1-viability		4	-26.192	87.603	FC1=C(C=C(NC(=O)NC2=NN=C(S2)C3=CC=NC=C3)C=C1)C(F)(F)F						HY-12342	MedChem Express	2017_MIPE5.0_02			NCGC00189393		1.3				30.577	90.944	4.955	0.226	0.536							117.136			113.136	82.559	443.937	442.462
s-ACC_Roper-ACC1-MIPE5.0-CTG48h-1	NCGC00263153-07	ACC1-viability	4.17363	-1.4	-76.031	11.641	CC(C)[C@H](C(=O)NC1=CC=C(C=C1)C(=O)NO)C2=CC=CC=C2						S2244	Selleck	2017_MIPE5.0_02	-5.3795		AR-42		4			6.85	89.448	12.937	1.539	0.259	0.921							88.968			101.089	11.641	308.449	345.085
s-ACC_Roper-ACC1-MIPE5.0-CTG48h-1	NCGC00274067-09	ACC1-viability		4	0	83.574	CC1=CC=C(C=C1C)N2/N=C(C)\C(=N/NC3=CC=CC(=C3O)C4=CC=CC(=C4)C(O)=O)C2=O						9489-5	Bio Vision	2017_MIPE5.0_02			Eltrombopag olamine		5				12.525	0										0			96.099	83.574	436.866
s-ACC_Roper-ACC1-MIPE5.0-CTG48h-1	NCGC00161825-08	ACC1-viability		4	-30.904	89.069	OC(=O)CC1=CC=CC(=C1)OCCCN(CC(C2=CC=CC=C2)C3=CC=CC=C3)CC4=CC=CC(=C4Cl)C(F)(F)F						HY-10627A	MedChem Express	2017_MIPE5.0_02			GSK-3965		2.3				33.76	81.418	4.955	0.174	0.595							112.322			122.829	89.069	534.576	533.454
s-ACC_Roper-ACC1-MIPE5.0-CTG48h-1	NCGC00345840-03	ACC1-viability	9.34358	-1.1	-142.314	12.161	CCN(CC)CCNC(=O)C1=CC=C2N=C(C3=CC=CC=C3)C(=NC2=C1)C4=CC=C(CN5CCC(CC5)N6C(=O)NC7=CC=CC=C67)C=C4						SYN-1118	SynKinase	2017_MIPE5.0_02	-5.0295		Merck-22-6		4				122.685	-19.737	0.9	0.021	0.823							122.578			134.846	12.161	444.256	471.009
s-ACC_Roper-ACC1-MIPE5.0-CTG48h-1	NCGC00387879-02	ACC1-viability	0.002955	-1.4	-36.765	78.96	C[N]1N=CC(=C1C2=C(Cl)SC(=C2)C(=O)N[C@H](CN)CC3=CC=CC(=C3)F)Cl						HY-15727A	MedChem Express	2017_MIPE5.0_02	-8.5295		Afuresertib (GSK2110183)		1.3			11.678	58.492	59.108	4.955	0.336	0.445							95.873			94.723	36.23	304.857	306.465
s-ACC_Roper-ACC1-MIPE5.0-CTG48h-1	NCGC00378983-02	ACC1-viability	20.9177	-2.2	-98.92	15.859	FC(F)(F)C1=CN=C(OC2=CC(=CC=C2)C=C3CCN(CC3)C(=O)NC4=NN=CC=C4)C=C1						HY-14376	MedChem Express	2017_MIPE5.0_02	-4.6795		PF-04457845		4			5.825	81.082	-10.087	1	0.006	0.884							88.833			96.941	15.859	360.969	373.656
s-ACC_Roper-ACC1-MIPE5.0-CTG48h-1	NCGC00263944-01	ACC1-viability		4	-25.058	90.712	NC[C@H]1O[C@H](O[C@H]2[C@@H](N)C[C@@H](N)[C@H](O[C@H]3O[C@H](CO)[C@@H](O)[C@H](N)[C@H]3O)[C@H]2O)[C@H](O)[C@@H](O)[C@@H]1O						MS-01500360	Microsource	2017_MIPE5.0_02			Kanamycin	KANAMYCIN A SULFATE	1.3				23.381	92.078	0.6	0.079	0.715							117.135			113.635	90.254	471.911	471.31
s-ACC_Roper-ACC1-MIPE5.0-CTG48h-1	NCGC00263130-02	ACC1-viability	0.001864	-1.4	-26.748	96.78	CCCCN1C(=O)N(CC2=C(F)C=CC=C2)C(=O)C3=C1[NH]C(=N3)CC4=CC=C(NC(C)=O)C=C4						1165	Axon Medchem	2017_MIPE5.0_02	-8.7295		cPEPCK Inhibitor		1.3			8.862	33.628	99.699	4.095	0.017	0.838							126.446			125.446	91.818	490.608	489.11
s-ACC_Roper-ACC1-MIPE5.0-CTG48h-1	NCGC00475728-01	ACC1-viability	13.1982	-2.2	-56.473	60.289	C[C@@H](NC1=CC(F)=CC(F)=C1)C2=CC(=CC3=C2OC(=CC3=O)N4CCOCC4)C(=O)N(C)C						A-1610	ActiveBioChem	2017_MIPE5.0_02	-4.8795		AZD-8186		1.3			6.852	55.11	50.187	1.21	0.012	0.856							106.66			115.399	60.289	465.832	475.921
s-ACC_Roper-ACC1-MIPE5.0-CTG48h-1	NCGC00346620-06	ACC1-viability		4	16.158	110.064	COC1=CC=CC(=C1)NC2=C(C=NC3=C(C)C=C(C=C23)[S+]([O-])(=O)C4=CC=CC(=C4)C(=O)N(C)C)C(N)=O						HY-10469	MedChem Express	2017_MIPE5.0_02			GSK-256066		1.3				25.87	110.455	1.967	0.326	0.427							94.297			110.277	84.407	466.381	465.995
s-ACC_Roper-ACC1-MIPE5.0-CTG48h-1	NCGC00345857-05	ACC1-viability	37.1975	-3	-71.7	35.355	CN1\C=C(/N=C(NC2=CC=C(C=C2)C(=O)N3CCOCC3)\C1=O)C4=C(C)C(=CC=C4)NC(=O)C5=CC=C(C=C5)C(C)(C)C						A3302	APExBIO	2017_MIPE5.0_02	-4.4295		CGI-1746		2.3			4.282	66.501	17.755	4.955	0.037	0.785							89.455			101.856	35.355	413.841	414.999
s-ACC_Roper-ACC1-MIPE5.0-CTG48h-1	NCGC00484080-02	ACC1-viability		4	0	71.529	CN(C)C(=O)OC1=CC=CC(=C1)NC(=O)C2(CN)CCN(CC2)C3=C4C(=C[NH]C4=NC=N3)C						HY-12659_cm2	MedChem Express	2017_MIPE5.0_02			LX-7101		5				50.978	0										0			91.277	40.299	309.123
s-ACC_Roper-ACC1-MIPE5.0-CTG48h-1	NCGC00024995-15	ACC1-viability		4	-25.165	68.719	CC(=O)O[C@H]1C(=O)[C@]2(C)[C@@H](O)C[C@H]3OC[C@@]3(OC(C)=O)C2[C@H](OC(=O)C4=CC=CC=C4)[C@]5(O)C[C@H](OC(=O)[C@H](O)[C@@H](NC(=O)C6=CC=CC=C6)C7=CC=CC=C7)\C(=C1/C5(C)C)C						S1150	Selleck	2017_MIPE5.0_02			Paclitaxel		1.3				73.705	84.379	4.955	0.442	0.641							109.544			109.038	35.333	423.571	423.814
s-ACC_Roper-ACC1-MIPE5.0-CTG48h-1	NCGC00015060-28	ACC1-viability		4	-16.885	79.311	C[N]1C=NC(=C1SC2=C3[NH]C=NC3=NC=N2)[N+]([O-])=O						HY-B0256	MedChem Express	2017_MIPE5.0_02			Azathioprine		1.3				26.76	86.075	4.955	0.239	0.522							102.96			104.066	77.306	427.211	425.431
s-ACC_Roper-ACC1-MIPE5.0-CTG48h-1	NCGC00165740-14	ACC1-viability		4	0	86.256	CCOC(=O)[C@H](CCC1=CC=CC=C1)N[C@H]2CCC3=C(C=CC=C3)N(CC(O)=O)C2=O						HY-B0093A	MedChem Express	2017_MIPE5.0_02			Benazepril		5				28.974	0										0			115.23	86.256	491.814
s-ACC_Roper-ACC1-MIPE5.0-CTG48h-1	NCGC00480919-01	ACC1-viability	23.47	-2.1	-98.715	17.598	CC(C)[N]1C=C(C)C2=C1C=C(C=C2C(=O)NC\C3=C(C)\C=C(C)/NC3=O)C4=CC=C(N=C4)N5CCN(C)CC5						GLXC-06400	Glixx	2017_MIPE5.0_02	-4.6295		GSK-503?EZH2 inhibitor		4			5.605	97.071	10.086	4.095	0	0.977							108.8			114.67	17.598	491.245	490.391
s-ACC_Roper-ACC1-MIPE5.0-CTG48h-1	NCGC00390475-03	ACC1-viability	0.263338	-1.1	-86.583	14.815	CC(=O)C1=CC2=C(O1)C(=O)C3=C(C=CC=C3)C2=O						5522	Tocris	2017_MIPE5.0_02	-6.5795		Napabucasin		4			10.209	92.962	11.309	1.464	0	0.949							97.892			106.688	13.726	270.491	273.269
s-ACC_Roper-ACC1-MIPE5.0-CTG48h-1	NCGC00164619-06	ACC1-viability		4	0	93.499	CC(C)(C#N)C1=CC(=CC(=C1)C[N]2C=NC=N2)C(C)(C)C#N						S1188	Selleck	2017_MIPE5.0_02			Anastrozole		5				30.831	0										0			114.872	84.04	460.738
s-ACC_Roper-ACC1-MIPE5.0-CTG48h-1	NCGC00346686-10	ACC1-viability	0.074219	1.4	59.913	78.897	O=C1NC(=O)[C@H]([C@@H]1C2=C[NH]C3=C2C=CC=C3)C4=C[N]5CCCC6=CC=CC4=C56						HY-50686	MedChem Express	2017_MIPE5.0_02	-7.1295		Tivantinib		1.4			10.643	63.541	73.312	0.8	0.204	0.897							13.399			78.897	15.355	233.852	233.166
s-ACC_Roper-ACC1-MIPE5.0-CTG48h-1	NCGC00346468-03	ACC1-viability		4	-16.913	100.689	CCC(=O)O[C@@]1(CC[C@H]2[C@@H]3CCC/4=C/C(=O)CC[C@]4(C)[C@H]3CC[C@]12C)C(=O)CO						HY-13331	MedChem Express	2017_MIPE5.0_02			17 alpha-propionate		1.3				29.144	102.841	4.955	0.211	0.553							119.754			122.22	93.076	507.88	506.586
s-ACC_Roper-ACC1-MIPE5.0-CTG48h-1	NCGC00507842-01	ACC1-viability		4	0	107.24	CCCNC(=O)C1=C[N]2N=CN=C(NC3=CC(=CC=C3C)C(=O)NC4CC4)C2=C1C						S8124	Selleck	2017_MIPE5.0_02			BMS-582949		5				28.417	0										0			127.923	99.506	539.196
s-ACC_Roper-ACC1-MIPE5.0-CTG48h-1	NCGC00093347-12	ACC1-viability		4	0	82.634	COC1=CC=C2[C@H]3CC[C@@]4(C)[C@@H](CC[C@@]4(O)C#C)[C@@H]3CCC2=C1						HY-B0390	MedChem Express	2017_MIPE5.0_02			Mestranol		5				21.724	0										0			93.52	71.796	414.05
s-ACC_Roper-ACC1-MIPE5.0-CTG48h-1	NCGC00481108-02	ACC1-viability		4	0	102.928	COC1=C(CN(C)C)C=C(OC)C(=C1)C/2=C/N(C)C(=O)C3=C2C=CN=C3						HY-100352	MedChem Express	2017_MIPE5.0_02			BI-9564		5				23.268	0										0			117.695	94.427	516.387
s-ACC_Roper-ACC1-MIPE5.0-CTG48h-1	NCGC00390582-04	ACC1-viability	0.468289	-1.2	-60.758	30.479	COCCN1CCN(CC1)CC2=CC=C(C=C2)C3=N[NH]C4=C3C(=O)C5=C4C=CC=C5NC(=O)NN6CCOCC6						HY-15504A	MedChem Express	2017_MIPE5.0_02	-6.3295		RGB-286638		4			5.496	70.475	27.38	2.473	0	0.973							88.139			96.188	25.713	301.148	300.348
s-ACC_Roper-ACC1-MIPE5.0-CTG48h-1	NCGC00015242-16	ACC1-viability		4	-13.812	131.562	N[S+]([O-])(=O)C1=C(Cl)C=C2\N=C/N[S+]([O-])(=O)C2=C1						1500180	Microsource	2017_MIPE5.0_02			Chlorothiazide		1.3				25.056	112.621	4.955	0.223	0.571							126.433			131.562	106.507	548.286	550.4
s-ACC_Roper-ACC1-MIPE5.0-CTG48h-1	NCGC00508861-01	ACC1-viability		4	0	71.482	CCC1=CC=C(C=C1)N(CC(C)C)[S+]([O-])(=O)C2=CC=C(OCC3CCOCC3)C(=C2)CO						B1195	Bio Vision	2017_MIPE5.0_02			GSK-2981278		5				38.788	0										0			110.271	71.482	466.275
s-ACC_Roper-ACC1-MIPE5.0-CTG48h-1	NCGC00095486-03	ACC1-viability		4	-13.336	122.988	CC(C)C(C)/C=C/C(C)C1CCC2\C3=C\C=C/4CC(O)CCC4(C)C3CCC12C						MS-00200743	Microsource	2017_MIPE5.0_02			Ergosterol	ERGOSTEROL	1.3				31.421	99.477	4.955	0.403	0.367							112.813			124.871	93.45	521.231	520.238
s-ACC_Roper-ACC1-MIPE5.0-CTG48h-1	NCGC00346824-01	ACC1-viability		4	-21.199	89.071	CCOC(=O)C(=O)CBr						E14578	SIGMA	2017_MIPE5.0_02			3-Bromopyruvate	3-Bromopyruvate	1.3				28.916	82.183	4.095	0.281	0.476							103.382			99.882	70.966	397.572	399.886
s-ACC_Roper-ACC1-MIPE5.0-CTG48h-1	NCGC00242498-14	ACC1-viability	0.026334	1.4	44.203	6.875	NC(=O)C1=CC=C(C=C1)C2=NC(=C([NH]2)C3=NC=CC=C3)C4=CC=C5OCCOC5=C4						HY-10324	MedChem Express	2017_MIPE5.0_02	-7.5795		D-4476		1.3			7.343	104.034	90.241	2.72	0.627	0.391							46.038			108.815	4.78	358.721	366.109
s-ACC_Roper-ACC1-MIPE5.0-CTG48h-1	NCGC00346651-08	ACC1-viability	0.104837	-1.4	-39.798	92.019	NCC/1=C/NC(=S)N1[C@H]2CCC3=C(F)C=C(F)C=C3C2						HY-13289A	MedChem Express	2017_MIPE5.0_02	-6.9795		Nepicastat hydrochloride		1.3			16.863	29.832	84.419	0.2	0.197	0.569							124.217			120.217	90.385	494.513	495.953
s-ACC_Roper-ACC1-MIPE5.0-CTG48h-1	NCGC00015226-17	ACC1-viability	18.6429	-2.2	-77.933	24.449	ClC(Cl)C(C1=CC=C(Cl)C=C1)C2=C(Cl)C=CC=C2						330082	Microsource	2017_MIPE5.0_02	-4.7295		Mitotane		4			4729.49	86.164	22.752	2.72	0.037	0.785							100.684			110.613	24.449	425.516	449.346
s-ACC_Roper-ACC1-MIPE5.0-CTG48h-1	NCGC00345791-06	ACC1-viability	0.004683	-1.4	-37.474	57.136	COC1=CC(=CC=C1NC2=NC=NC(=N2)NC3=CC=CC=C3[S+]([O-])(=O)C(C)C)N4CCC(CC4)N5CCN(C)CC5						A3193	APExBIO	2017_MIPE5.0_02	-8.3295		ASP-3026		1.4			7.186	40.668	45.178	0.4	0.146	0.658							82.652			78.719	38.051	257.587	261.659
s-ACC_Roper-ACC1-MIPE5.0-CTG48h-1	NCGC00346680-05	ACC1-viability		4	-18.978	101.158	OC(=O)C[N]1N=NC(=N1)C2=CC(=NO2)N3CCC(CC3)OC4=CC(=CC=C4Br)F						HY-13070	MedChem Express	2017_MIPE5.0_02			MK-8245		1.3				23.731	101.245	4.504	0.072	0.725							120.223			119.223	95.491	491.465	491.991
s-ACC_Roper-ACC1-MIPE5.0-CTG48h-1	NCGC00346679-10	ACC1-viability		4	0	87.298	O=C(NC1CCOCC1)C2=CC=C(C=C2)C3=NC=CC(=C3)C4=C[NH]N=C4C5=NC=CC=C5						GLXC-04575	Glixx	2017_MIPE5.0_02			GW-788388		5				25.058	0										0			102.237	77.179	429.166
s-ACC_Roper-ACC1-MIPE5.0-CTG48h-1	NCGC00498442-01	ACC1-viability		4	-7.807	106.559	CC1(N)CCN(CC1)C2=NC(=C(N=C2)C3=CC=CC(=C3Cl)Cl)N						CT-SHP099	ChemieTek	2017_MIPE5.0_02			SHP-099		1.3				12.492	105.295	4.955	0.353	0.398							113.102			113.255	100.763	543.143	542.012
s-ACC_Roper-ACC1-MIPE5.0-CTG48h-1	NCGC00386284-05	ACC1-viability	11.7629	-2.3	-85.893	27.826	CC(=O)N1CCN(CCOC2=CC=C(C=C2)C3CCN(CC3)/C4=N/[N]5C(=NN=C5C(F)(F)F)CC4)CC1						GLXC-90100	Glixx	2017_MIPE5.0_02	-4.9295		AZD-3514		4			6.225	91.128	26.465	3.192	0.074	0.977							112.358			118.954	27.826	430.099	485.323
s-ACC_Roper-ACC1-MIPE5.0-CTG48h-1	NCGC00346695-02	ACC1-viability		4	0	99.767	CN(C[C@@H]1COCCO1)[S+]([O-])(=O)NC2=CC3=C(C=C2)\C=C/C4=C(C=C(C=N4)C5=C[N](C)N=C5)C3=O						S2774	Selleck	2017_MIPE5.0_02			MK-2461		5				28.596	0										0			128.363	99.767	546.852
s-ACC_Roper-ACC1-MIPE5.0-CTG48h-1	NCGC00013226-25	ACC1-viability	29.547	-2.1	-118.332	11.76	CN1CCN(CCCN2C3=C(SC4=C2C=C(C=C4)C(F)(F)F)C=CC=C3)CC1						HY-B0532A	MedChem Express	2017_MIPE5.0_02	-4.5295		Trifluoperazine hydrochloride		4			46.125	99.63	-18.978	2.253	0.001	0.924							99.354			111.391	11.76	440.913	442.176
s-ACC_Roper-ACC1-MIPE5.0-CTG48h-1	NCGC00015420-15	ACC1-viability		4	-38.93	87.586	CC1=CC2=C(C(=C1)O)C(=O)C3=C(C=C(O)C=C3O)C2=O						1500898	Microsource	2017_MIPE5.0_02			Emodin		1.3				30.359	72.791	0.2	0.313	0.441							111.722			113.222	82.863	471.332	473.295
s-ACC_Roper-ACC1-MIPE5.0-CTG48h-1	NCGC00346882-02	ACC1-viability	10.4837	-2.4	-68.474	63.8	C[C@H](NC(=O)C1=C(OCC2=CC=C(Cl)C=C2)C=CS1)C3=CC=CC=C3						3718	Tocris	2017_MIPE5.0_02	-4.9795		AS-1949490		1.3			12.957	56.126	45.84	0.3	0.095	0.691							114.314			119.926	63.8	456.353	460.262
s-ACC_Roper-ACC1-MIPE5.0-CTG48h-1	NCGC00015038-11	ACC1-viability		4	-17.625	97.696	NC1=NC2=NC=C(CNC3=CC=C(C=C3)C(=O)NC(CCC(O)=O)C(O)=O)N=C2C(=N1)N						1500679	Microsource	2017_MIPE5.0_02			Aminopterin		1.3				22.187	94.081	4.955	0.395	0.376							111.706			108.206	86.019	457.939	455.808
s-ACC_Roper-ACC1-MIPE5.0-CTG48h-1	NCGC00250381-02	ACC1-viability		4	0	73.516	CC(C)OC1=CC(=N[NH]1)NC2=C(Cl)C=NC(=N2)N[C@@H](C)C3=CC=C(F)C=N3						1610	Axon Medchem	2017_MIPE5.0_02			AZ-23	AZ-23;AZ-23	5				61.801	0										0			88.353	26.551	325.076
s-ACC_Roper-ACC1-MIPE5.0-CTG48h-1	NCGC00475739-01	ACC1-viability	7.42187	-1.2	-68.038	45.735	FC1=CC(=CC=C1C2=C(SC(=C2C#N)N3CCOCC3)C4=NN=C[NH]4)C#N						A-1184	ActiveBioChem	2017_MIPE5.0_02	-5.1295		PF-4989216		1.1			5.043	77.204	40.592	1.66	0.003	0.909							108.629			122.938	45.735	464.847	464.872
s-ACC_Roper-ACC1-MIPE5.0-CTG48h-1	NCGC00346505-02	ACC1-viability		4	-15.221	82.919	C[C@H]1CCC[C@H]2O[C@H]2C[C@H](OC(=O)C[C@H](O)C(C)(C)C(=O)[C@H](C)[C@H]1O)\C(C)=C\C3=CSC(=N3)C						S1297	Selleck	2017_MIPE5.0_02			Epothilone A		1.3				26.317	82.549	4.955	0.324	0.428							97.77			109.236	82.919	461.82	461.803
s-ACC_Roper-ACC1-MIPE5.0-CTG48h-1	NCGC00174007-13	ACC1-viability	0.00372	1.4	43.541	23.161	CN1CCC\N=C1\C=C\C2=CC=CS2						MS-01500517	Microsource	2017_MIPE5.0_02	-8.4295		PYRANTEL PAMOATE		1.4				64.907	43.776	4.955	0.435	0.573							0.236			65.634	0.726	177.018	180.308
s-ACC_Roper-ACC1-MIPE5.0-CTG48h-1	NCGC00508859-01	ACC1-viability	0.29547	-1.1	-81.698	22.328	CC(C)(O)C[S+]([O-])(=O)NC1=CC2=C(CN(CC2)C(=O)COC3=CN=CC=C3)C=C1						B1171	Bio Vision	2017_MIPE5.0_02	-6.5295		NAMPT-IN-1		4				109.616	24.515	2.048	0.002	0.918							106.213			131.945	22.328	333.721	328.509
s-ACC_Roper-ACC1-MIPE5.0-CTG48h-1	NCGC00015870-26	ACC1-viability		4	-30.734	90.179	OC1=CC2=C(C(=C1)O)C(=O)\C(=C(/O2)C3=CC(=C(O)C=C3)O)O						AE-562/J257905	Specs	2017_MIPE5.0_02			Quercetin	Quercetine; quercetin-ATS; quercetin 3-O-glucuronide; quercetin RGRGal; ;quercetin 3-3AcAra-Gal;Quercetin dihydrate;Quercetine; quercetin HMGGlc; QME-Ara-Glc; amurenoside B; amurenoside A; Q-RR cpd; quercetin 3-O-fGalp; Q3MG cpd; Q-3-AP cpd; Q-tC-L-A-D-G;Sophoretin; Quercetin hydrate; Q-M-beta-D-G; flavonol 3-OMT; quercetin digal-Gal; quercetin 3-XR; Quercetine dihydrate;Meletin;Quercetin (Sophor…	1.3				28.65	84.724	0.2	0.385	0.359							115.458			118.829	90.179	499.269	499.671
s-ACC_Roper-ACC1-MIPE5.0-CTG48h-1	NCGC00345084-02	ACC1-viability		4	14.415	121.34	ClC1=CC=C(CNC(=O)C[C@@H]2C\C=C/CCC(=O)O[C@@H](CNC2=O)C3=CC=CC=C3)C=C1						13204	Cayman	2017_MIPE5.0_02			Robotnikinin		2.3				22.088	123.181	4.095	0.39	0.354							108.766			121.34	99.252	525.808	526.668
s-ACC_Roper-ACC1-MIPE5.0-CTG48h-1	NCGC00386720-01	ACC1-viability		4	0	79.506	FC(F)(F)C1=CC=C(C=C1)C2=CC=CC=C2C(=O)NC3=CC4=C(CN(CC4)CC5=NC=N[NH]5)C=C3						2216	Axon Medchem	2017_MIPE5.0_02			CP-346086		5				17.599	0										0			85.56	67.96	374.479
s-ACC_Roper-ACC1-MIPE5.0-CTG48h-1	NCGC00370980-01	ACC1-viability	11.7629	-2.1	-166.039	7.622	CN1CCN(CC1)[C@H]2CC[C@@H](CC2)[N]3C=C(C4=CC=C(OC5=CC=CC=C5)C=C4)C6=C(N)N=CN=C36						3914	Tocris	2017_MIPE5.0_01	-4.9295		A-419259		4			6.796	143.137	-29.594	0.8	0.031	0.799							136.445			150.759	7.622	487.924	525.883
s-ACC_Roper-ACC1-MIPE5.0-CTG48h-1	NCGC00482953-01	ACC1-viability	0.001048	-1.4	-42.273	85.575	N[C@H](CC1=CC=C(C=C1)C2=NC(=NC(=C2)OC(C3=CC=C(C=C3)C4=CC=CC(=C4)F)C(F)(F)F)N)C(O)=O						DC9243	DC Chemicals	2017_MIPE5.0_01	-8.9795		LP-533401		1.3			7.215	47.841	94.262	4.955	0.08	0.712							136.536			131.82	83.978	464.058	461.672
s-ACC_Roper-ACC1-MIPE5.0-CTG48h-1	NCGC00507841-02	ACC1-viability	0.020918	-1.4	-73.832	73.065	C[C@H](NC(=O)CCC(F)(F)F)C(=O)N[C@@H]1C(=O)N(CCO)C2=C(C=CC=N2)C3=C1C=CC=C3						HY-12449	MedChem Express	2017_MIPE5.0_01	-7.6795		Crenigacestat		1.3				66.184	71.8	0.3	0.086	0.704							145.631			139.25	73.065	472.355	474.686
s-ACC_Roper-ACC1-MIPE5.0-CTG48h-1	NCGC00167967-05	ACC1-viability		4	-20.509	91.965	CC[C@H]1OC(=O)[C@H](C)C(=O)[C@H](C)[C@@H](O[C@H]2O[C@H](C)C[C@@H]([C@H]2O)N(C)C)[C@@](C)(C[C@@H](C)C(=O)[C@H](C)[C@H]3N(CCCC[N]4C=NC(=C4)C5=CN=CC=C5)C(=O)O[C@]13C)OC						AC3258	Enzo	2017_MIPE5.0_01			Telithromycin		1.3				19.135	79.092	0.4	0.193	0.605							99.601			100.895	81.76	435.516	436.425
s-ACC_Roper-ACC1-MIPE5.0-CTG48h-1	NCGC00499183-01	ACC1-viability	0.29547	-2.3	-92.244	53.007	CN1C(=O)C2=C(C=CS2)N(C)C3=NC(=NC=C13)NC4=CC=C(C=C4)[S+](N)([O-])=O						XMU-MP-1	TruePharmaChem	2017_MIPE5.0_01	-6.5295		XMU-MP-1		1.3			5.117	78.069	46.525	0.3	0.267	0.865							138.769			131.075	53.007	459.657	456.294
s-ACC_Roper-ACC1-MIPE5.0-CTG48h-1	NCGC00386427-01	ACC1-viability	4.68288	-2.2	-43.067	50.417	COC1=CC2=C(C=C1OC3CCN(CC3)C(=O)C=C)C(=NC=N2)NC4=CC=C(Cl)C(=C4F)Cl						S7358	Selleck	2017_MIPE5.0_01	-5.3295		Poziotinib		1.3			6.95	56.026	49.09	1.134	0.029	0.805							92.157			106.443	50.417	400.204	397.478
s-ACC_Roper-ACC1-MIPE5.0-CTG48h-1	NCGC00167751-05	ACC1-viability		-3	0	37.674	COC1=CC(=C2C(=O)N(COC/3=C/C(=O)N4\C=C/C=C(OCCN5CCCCC5)\C4=N3)[S+]([O-])(=O)C2=C1)C(C)C		503.32	>82			1269	Axon Medchem	2017_MIPE5.0_01			SSR-69071		5				60.26	0										0			97.934	37.674	387.729
s-ACC_Roper-ACC1-MIPE5.0-CTG48h-1	NCGC00095135-12	ACC1-viability		4	-22.764	103.759	CN(C)CCC1=C[NH]C2=CC=C(C[S+]([O-])(=O)N3CCCC3)C=C12						HY-B0383	MedChem Express	2017_MIPE5.0_01			Almotriptan		1.3				29.377	84.846	0.9	0.18	0.62							107.61			116.434	87.056	489.852	487.366
s-ACC_Roper-ACC1-MIPE5.0-CTG48h-1	NCGC00244250-02	ACC1-viability	37.1975	-3	-93.293	43.914	CN(C)C1=CC=C(NC2=N[N](C(=N2)N)C(=O)C3=C(F)C=CC=C3F)C=C1						DYD03-067	NCGCChem	2017_MIPE5.0_01	-4.4295	0.234	NCGC00244250	NCGC00244250-01; NCGC00244250-01	2.1		12.357	4.967	115.46	20.129	4.955	0.124	0.914							113.422			159.374	43.914	473.19	525.689
s-ACC_Roper-ACC1-MIPE5.0-CTG48h-1	NCGC00160428-03	ACC1-viability		4	-15.071	85.125	ClC1=CC=C(C[N]2C=C(C(=O)C(=O)NC3=CC=NC=C3)C4=CC=CC=C24)C=C1						3728	Tocris	2017_MIPE5.0_01			Indibulin		1.3				24.951	89.613	1.967	0.035	0.79							104.684			110.076	85.125	471.137	468.114
s-ACC_Roper-ACC1-MIPE5.0-CTG48h-1	NCGC00165761-07	ACC1-viability	14.8086	-2.1	-82.684	13.928	CC1=CC=C2N=C(NCCN)C3=NC=C(C)[N]3C2=C1						HY-10518	MedChem Express	2017_MIPE5.0_01	-4.8295		BMS-345541		4			7.067	101.461	12.154	3.065	0.003	0.908							94.838			115.389	13.928	412.961	411.514
s-ACC_Roper-ACC1-MIPE5.0-CTG48h-1	NCGC00387042-02	ACC1-viability	0.001481	-1.1	-104.218	95.026	NC1CCCN(C1)C2=C(C=CC=C2\C=C\3SC(=O)NC3=O)C4=CC=CC=C4	>30	38.39	>56			A3962	APExBIO	2017_MIPE5.0_01	-8.8295		AZD-1208		1.1			11.69	112.79	110.365	4.095	0.002	0.912							214.583			207.816	95.026	562.611	560.4
s-ACC_Roper-ACC1-MIPE5.0-CTG48h-1	NCGC00475729-01	ACC1-viability	0.001481	-1.3	-81.259	70.779	CN1C(=O)[C@@H](NC(=O)[C@H](CCC(F)(F)F)[C@H](CCC(F)(F)F)C(N)=O)\N=C(C2=CC=CC=C2)/C3=CC=CC=C13						A-1401	ActiveBioChem	2017_MIPE5.0_01	-8.8295		BMS-906024		1.3			8.412	105.669	101	4.095	0.076	0.719							182.26			176.448	70.779	514.248	508.8
s-ACC_Roper-ACC1-MIPE5.0-CTG48h-1	NCGC00015924-24	ACC1-viability	0.002092	-1.1	-105.993	103.579	CNCC(O)C1=CC=C(O)C=C1						HY-N0132A	MedChem Express	2017_MIPE5.0_01	-8.6795		Synephrine		1.3			16.504	101.721	105.332	1	0.024	0.817							211.326			201.154	99.432	564.782	567.235
s-ACC_Roper-ACC1-MIPE5.0-CTG48h-1	NCGC00091281-10	ACC1-viability		4	-18.21	76.668	CN(C)NC(=O)CCC(O)=O						HY-13643	MedChem Express	2017_MIPE5.0_01			Daminozide		1.3				34.913	79.361	4.955	0.1	0.684							97.571			107.643	72.729	404.569	405.135
s-ACC_Roper-ACC1-MIPE5.0-CTG48h-1	NCGC00483929-01	ACC1-viability		4	-18.139	56.332	COC1=CC(=CC2=C1[N](C)N=N2)[C@@H](CC(O)=O)C3=CC(=C(C)C=C3)CN4C[C@@H](C)OC5=C(C=CC=C5)[S+]4([O-])=O	15.9446	<2.9	>81			PJM008-063	NCGCChem	2017_MIPE5.0_01			KI-696		1.3				35.748	63.893	4.955	0.058	0.748							82.031			92.08	56.332	341.092	338.123
s-ACC_Roper-ACC1-MIPE5.0-CTG48h-1	NCGC00163548-03	ACC1-viability	0.009344	-1.2	-67.276	17.077	CS[C@H]1SC[C@H]2N(C)C(=O)[C@@H](C)NC(=O)[C@H](COC(=O)[C@@H](C(C)C)N(C)C(=O)[C@@H]1N(C)C(=O)[C@@H](C)NC(=O)[C@H](COC(=O)[C@@H](C(C)C)N(C)C2=O)NC(=O)C3=NC4=CC=CC=C4N=C3)NC(=O)C5=NC6=CC=CC=C6N=C5						SML4077	SIGMA	2017_MIPE5.0_01	-8.0295		Echinomycin		4			2.66	63.246	15.721	0.8	0	0.948							82.997			78.822	15.576	152.011	153.024
s-ACC_Roper-ACC1-MIPE5.0-CTG48h-1	NCGC00346876-03	ACC1-viability	33.1523	-2.1	-141.581	13.669	CCC(C)SSC1=NC=C[NH]1						14192	Cayman	2017_MIPE5.0_01	-4.4795		PX-12		4			15.565	116.05	-23.467	1	0.034	0.792							118.114			129.719	13.669	503.409	509.748
s-ACC_Roper-ACC1-MIPE5.0-CTG48h-1	NCGC00167768-11	ACC1-viability	0.014809	-1.4	-33.487	99.743	COC1=C(OC)C=C2C(=CC=NC2=C1)OC3=CC=C(NC(=O)NC4=CC=C(F)C=C4F)C(=C3)F						HY-12038	MedChem Express	2017_MIPE5.0_01	-7.8295		KI-8751		1.3			9.57	75.112	105.739	4.955	0.157	0.896							139.226			140.937	65.825	548.242	550.214
s-ACC_Roper-ACC1-MIPE5.0-CTG48h-1	NCGC00480730-01	ACC1-viability	0.002347	-1.1	-82.704	93.451	CN1N(C2=CC=CC=C2)C(=O)C(=C1/C3=CC=CC=C3)/C(=O)C4=CC=C(C)C(=C4N)C5=CC=C6N=C(C)C=CC6=C5						5517	Tocris	2017_MIPE5.0_01	-8.6295		AMG PERK 44		1.3			10.837	84.66	100.606	1.222	0.04	0.781							183.31			175.276	90.616	530.855	530.687
s-ACC_Roper-ACC1-MIPE5.0-CTG48h-1	NCGC00379246-01	ACC1-viability	13.1982	-2.3	-251.797	5.541	CC1=CC(=CC=C1NC(=O)[C@@H](N)CCCCN)C2=NC3=CC(=CC=C3S2)F						4995	Tocris	2017_MIPE5.0_01	-4.8795		Phortress (NSC-710305)		4			5.184	194.438	-56.679	0.2	0.105	0.678							195.118			199.979	5.541	555.386	553.889
s-ACC_Roper-ACC1-MIPE5.0-CTG48h-1	NCGC00249390-02	ACC1-viability	14.8086	-2.2	-79.318	47.752	COC1=C(OC)C=C2C(OC3=CC=C(NC(=O)NC4=NOC(C)=C4)C(Cl)=C3)=CC=NC2=C1						S1207_cm2	Selleck	2017_MIPE5.0_01	-4.8295		Tivozanib (AV-951)		1.3			4.478	60.506	28.39	0.3	0.045	0.77							107.708			108.259	47.752	422.375	420.92
s-ACC_Roper-ACC1-MIPE5.0-CTG48h-1	NCGC00386882-01	ACC1-viability	0.001864	-1.1	-93.952	82.455	CN(C1CC[S+]([O-])(=O)CC1)C(=O)CNC(=O)\C=C\C2=CC(=CC=C2)Cl						MLS003874889	Evotec	2017_MIPE5.0_01	-8.7295		ML264		1.1			10.436	95.473	91.43	2.787	0.002	0.92							185.381			177.928	82.455	479.072	476.773
s-ACC_Roper-ACC1-MIPE5.0-CTG48h-1	NCGC00356073-13	ACC1-viability		4	24	91.747	COC1=CC(=C2C(=O)N\C(=N/C2=C1)C3=CC(=C(OCCO)C(=C3)C)C)OC						16424	Cayman	2017_MIPE5.0_01			RVX-208		1.3				25.743	111.69	4.955	0.137	0.669							87.69			117.433	91.69	531.973	532.018
s-ACC_Roper-ACC1-MIPE5.0-CTG48h-1	NCGC00095112-07	ACC1-viability	0.093436	1.4	23.987	89.527	COC1=CC=C(C=C1)C(=O)CC(=O)C2=CC=C(C=C2)C(C)(C)C						S1904	Selleck	2017_MIPE5.0_01	-7.0295		Avobenzone		1.3			16.171	44.329	95.17	4.955	0.038	0.785							71.182			100.566	56.237	406.046	407.07
s-ACC_Roper-ACC1-MIPE5.0-CTG48h-1	NCGC00160397-13	ACC1-viability		4	0	83.602	NC1=NC(=NC(=N1)C2=CC(=CC=C2Cl)Cl)N						HY-B0327	MedChem Express	2017_MIPE5.0_01			Irsogladine maleate		5				28.063	0										0			95.401	67.337	409.439
s-ACC_Roper-ACC1-MIPE5.0-CTG48h-1	NCGC00263212-05	ACC1-viability	0.001176	-1.4	-66.814	102.158	CCOC1=CC(=CC(=C1OCC(=O)OC)Cl)/C=C2\C(=N/N(C2=O)C3=CC=CC=C3)C						HY-16664	MedChem Express	2017_MIPE5.0_01	-8.9295		SJ-172550		1.3			11.517	75.393	118.197	4.955	0.089	0.7							185.011			177.55	102.158	587.079	583.282
s-ACC_Roper-ACC1-MIPE5.0-CTG48h-1	NCGC00263147-03	ACC1-viability	1.48086	-1.1	-86.254	2.35	CC1=N[NH]C2=CC=C(C=C12)C3=CC(=CN=C3)OC[C@@H](N)CC4=CC=CC=C4						SYN-1110	SynKinase	2017_MIPE5.0_01	-5.8295		A-674563		4			7.579	98.916	5.119	1.1	0.001	0.935							91.374			101.265	2.35	304.856	306.608
s-ACC_Roper-ACC1-MIPE5.0-CTG48h-1	NCGC00179250-03	ACC1-viability	5.8954	-2.3	-194.396	31.938	Cl.CCCCN(CCCC)CCC(O)c2cc1c(Cl)cc(Cl)cc1c3cc(ccc23)C(F)(F)F						Prestw-1031	Prestwick Chemical, Inc.	2017_MIPE5.0_01	-5.2295	0.218	Halofantrine	; Halfan;HALOFANTRINE HYDROCHLORIDE; Halofantrina;Halofantrine hydrochloride;Halofantrine	1.3		10.448	21.112	145.072	-14.485	0.2	0.055	0.752						Tox21_110637_1	179.911			177.01	31.938	538.353	537.626
s-ACC_Roper-ACC1-MIPE5.0-CTG48h-1	NCGC00024631-03	ACC1-viability	0.033152	1.4	52.652	102.6	CCOC(=O)C/1=C(O)/C(=O)N(CC2=CC=CC=C2)C1						518	Tocris	2017_MIPE5.0_01	-7.4795		EBPC		1.3			11.173	79.329	94.633	3.132	0.359	0.697							41.981			109.442	30.113	364.468	368.997
s-ACC_Roper-ACC1-MIPE5.0-CTG48h-1	NCGC00186037-10	ACC1-viability		4	-12.505	102.782	CCCCCN(C)CCC(O)([P](O)(O)=O)[P](O)([O-])=O						B1772	APExBIO	2017_MIPE5.0_01			Ibandronate sodium hydrate		1.3				26.322	102.063	3.065	0.17	0.599							114.569			122.303	95.981	612.047	609.217
s-ACC_Roper-ACC1-MIPE5.0-CTG48h-1	NCGC00179599-13	ACC1-viability	0.033152	1.4	36.833	72.445	CCN1CCN(C(=O)N[C@@H](C(=O)N[C@H]2[C@H]3SC\C(=C(/N3C2=O)C(O)=O)CSC4=NN=N[N]4C)C5=CC=C(O)C=C5)C(=O)C1=O						16113	Cayman	2017_MIPE5.0_01	-7.4795		Cefoperazone (sodium salt)		1.3				53.981	75.851	1.416	0.442	0.791							39.017			83.161	29.18	302.447	304.559
s-ACC_Roper-ACC1-MIPE5.0-CTG48h-1	NCGC00024257-10	ACC1-viability	0.005254	-1.2	-59.625	74.261	CNC[C@H](O)C1=CC=CC(=C1)O						S2569	Selleck	2017_MIPE5.0_01	-8.2795		Phenylephrine hydrochloride		1.3			15.743	59.311	79.516	0.7	0.037	0.787							139.14			133.571	74.261	440.45	440.493
s-ACC_Roper-ACC1-MIPE5.0-CTG48h-1	NCGC00161634-09	ACC1-viability	0.166155	-1.2	-55.458	100.639	C[C@@H]1CC[C@H]2[C@@H](C)C(=O)O[C@@H]3O[C@@]4(C)CC[C@@H]1[C@@]23OO4						S1282	Selleck	2017_MIPE5.0_01	-6.7795		Artemisinin		1.3			12.534	47.406	86.939	0.3	0.046	0.768							142.396			138.137	90.731	546.992	548.37
s-ACC_Roper-ACC1-MIPE5.0-CTG48h-1	NCGC00508876-01	ACC1-viability	1.31982	-1.4	-41.277	70.848	COC1=CC(=NC=C1C2=C[N](C)N=C2)NC3=CN=C(C#N)C(=N3)O[C@H](C)CN(C)C						SYN-1216	SynKinase	2017_MIPE5.0_01	-5.8795		CCT-244747		1.3				83.806	46.168	4.955	0.18	0.743							87.446			123.605	39.799	312.243	353.961
s-ACC_Roper-ACC1-MIPE5.0-CTG48h-1	NCGC00345822-02	ACC1-viability	0.417363	-1.4	-21.117	83.149	CN(C)CC(C)(C)CNC1=N[N]2C(=NN=C2C3=CC=CC=C3)C=C1C4CCC4						SYN-1005	SynKinase	2017_MIPE5.0_01	-6.3795		Akt-I-1		1.3			10.914	33.278	86.046	4.955	0.04	0.781							107.163			116.427	83.149	473.285	470.634
s-ACC_Roper-ACC1-MIPE5.0-CTG48h-1	NCGC00263087-10	ACC1-viability	7.42187	-1.1	-104.21	16.768	CC[C@H]1N(C(C)C)C2=NC(=NC=C2N(C)C1=O)NC3=CC=C(C=C3OC)C(=O)NC4CCC(CC4)N5CCN(CC5)CC6CC6						S2235	Selleck	2017_MIPE5.0_01	-5.1295		Volasertib		4			4.827	117.403	11.335	2.253	0	0.95							115.545			134.17	16.768	471.994	468.745
s-ACC_Roper-ACC1-MIPE5.0-CTG48h-1	NCGC00164617-14	ACC1-viability	0.003315	-1.4	-32.209	93.368	COC1=CC=C(C=C1C23CC4CC(CC(C4)C2)C3)C5=CC=C6C=C(C=CC6=C5)C(O)=O						GR111	Enzo	2017_MIPE5.0_01	-8.4795		Adapalene		1.3			18.185	48.102	94.521	4.955	0.077	0.718							126.731			126.541	78.439	476.74	475.443
s-ACC_Roper-ACC1-MIPE5.0-CTG48h-1	NCGC00017159-23	ACC1-viability	23.47	-2.2	-96.024	51.372	COC1=CC(=CC=C1O)/C=C/C(=O)CC(=O)/C=C/C2=CC(=C(O)C=C2)OC						HY-N0005	MedChem Express	2017_MIPE5.0_01	-4.6295		Curcumin		2.3			4.969	84.87	29.806	1.1	0.022	0.823							125.831			136.242	51.372	547.806	558.631
s-ACC_Roper-ACC1-MIPE5.0-CTG48h-1	NCGC00387263-04	ACC1-viability	14.8086	-2.3	-108.772	53.827	C\C1=C(\SSC1=S)C2=CN=CC=N2						B5958	APExBIO	2017_MIPE5.0_01	-4.8295		Oltipraz		1.3			18.661	86.785	27.414	0.3	0.051	0.759							136.186			140.612	53.827	523.639	521.859
s-ACC_Roper-ACC1-MIPE5.0-CTG48h-1	NCGC00263222-02	ACC1-viability	2.347	-1.1	-93.479	6.801	CC1(C)OC/2=C(\[C@H](NCC3=CC=CC=C3)[C@@H]1O)C(=O)C4=CC=CC=C4C2=O						16838	Cayman	2017_MIPE5.0_01	-5.6295		CAY-10581		4			7.434	103.312	10.248	4.955	0	0.976							103.726			110.113	6.801	381.025	377.016
s-ACC_Roper-ACC1-MIPE5.0-CTG48h-1	NCGC00262195-03	ACC1-viability	0.525428	1.2	45.089	118.227	CN1C(=O)\C(=C/C2=C1N=C(NC3CCOCC3)N=C2)OC4=C(F)C=C(F)C=C4						SYN-1101	SynKinase	2017_MIPE5.0_01	-6.2795		R-1487		1.3			8.189	52.833	113.296	0.7	0.007	0.875							68.207			118.227	65.395	415.313	417.949
s-ACC_Roper-ACC1-MIPE5.0-CTG48h-1	NCGC00024667-19	ACC1-viability		4	-10.784	92.639	C[C@](N)(CC1=CC(O)=C(O)C=C1)C(O)=O						DL443	Enzo	2017_MIPE5.0_01			Methyldopa		1.3				30.38	93.851	3.929	0.301	0.454							104.636			118.278	87.899	475.118	473.165
s-ACC_Roper-ACC1-MIPE5.0-CTG48h-1	NCGC00346459-07	ACC1-viability	16.6155	-2.1	-149.432	16.37	C[C@@H](OC1=CC2=C([NH]N=C2\C=C\C3=C[N](CCO)N=C3)C=C1)C4=C(Cl)C=NC=C4Cl						HY-13304	MedChem Express	2017_MIPE5.0_01	-4.7795		LY-2874455		4			5.373	122.486	-22.826	0.9	0.011	0.858							126.607			138.855	16.37	481.21	513.176
s-ACC_Roper-ACC1-MIPE5.0-CTG48h-1	NCGC00263219-03	ACC1-viability		4	-21.332	126.92	COC1=C2NC3=C(C=CC=C3C(=O)NC4=CC=C(CCN5CCC6=C(C5)C=C(OC)C(=C6)OC)C=C4)C(=O)C2=CC=C1						S7772	Selleck	2017_MIPE5.0_01			Elacridar		1.3				44.406	114.355	4.955	0.255	0.535							135.687			143.46	99.055	575.429	576.405
s-ACC_Roper-ACC1-MIPE5.0-CTG48h-1	NCGC00247735-03	ACC1-viability		4	0	118.142	C1NCC2CC1C3=CC4=NC=CN=C4C=C23						S1440	Selleck	2017_MIPE5.0_01			Varenicline tartrate		5				15.188	0										0			118.142	102.954	536.141
s-ACC_Roper-ACC1-MIPE5.0-CTG48h-1	NCGC00387775-03	ACC1-viability	0.037197	-1.4	-30.168	86.993	OC(=O)C1=CC=C(CCCC2=CC=C(OCCC3=CC=C(F)C=C3)C=C2)O1						2341	Bio Vision	2017_MIPE5.0_01	-7.4295		D-942		1.3			12.43	58.024	100.403	3.132	0.055	0.752							130.571			145.017	86.993	536.309	533.243
s-ACC_Roper-ACC1-MIPE5.0-CTG48h-1	NCGC00092360-02	ACC1-viability		4	-27.452	99.489	NC1=NC=NC2=C1N=C[N]2[C@@H]3O[C@H](CO)C[C@H]3O						2294	Tocris	2017_MIPE5.0_01			Cordycepin		1.3				46.97	105.72	2.72	0.056	0.75							133.171			146.459	99.489	550.191	547.386
s-ACC_Roper-ACC1-MIPE5.0-CTG48h-1	NCGC00018258-12	ACC1-viability	0.002347	-1.4	-59.906	44.38	ClC1=CC=C(COC(C[N]2C=CN=C2)C3=CC=C(Cl)C=C3Cl)C=C1						S2535	Selleck	2017_MIPE5.0_01	-8.6295		Econazole nitrate		1.3			31.784	95.663	82.071	3.132	0.25	0.509							141.977			140.043	44.38	432.583	423.641
s-ACC_Roper-ACC1-MIPE5.0-CTG48h-1	NCGC00386704-01	ACC1-viability	0.417363	-2.4	-39.925	93.51	[O-][S+](=O)(NC1=CC=C(C=C1)C(=O)N2CCN(CC2)CC3CC3)C4=CC=CC5=C4N=CC=C5						2149	Axon Medchem	2017_MIPE5.0_01	-6.3795		Mitapivat		1.3			7.192	37.021	79.894	0.2	0.32	0.433							119.819			115.819	78.798	484.975	486.508
s-ACC_Roper-ACC1-MIPE5.0-CTG48h-1	NCGC00408801-01	ACC1-viability	0.58954	-1.2	-73.345	22.527	CC[C@@H](C)NC1=CC(=C(C)C=C1C(N)=O)C(=O)NC2C[C@@H]3CCC(C2)N3C4=NC=C(C=C4)C(=O)C5CC5						GLXC-90165	Glixx	2017_MIPE5.0_01	-6.2295		XL-888		4			5.301	91.165	24.974	1.479	0.001	0.937							98.319			113.692	22.527	329.931	331.131
s-ACC_Roper-ACC1-MIPE5.0-CTG48h-1	NCGC00023509-18	ACC1-viability	0.001176	-1.1	-89.118	112.681	CC[C@H](C)C(=O)O[C@H]1C[C@@H](C)\C=C2\C=C/[C@H](C)[C@H](CC[C@@H]3C[C@@H](O)CC(=O)O3)[C@@H]12						S2061	Selleck	2017_MIPE5.0_01	-8.9295		Lovastatin		1.3			12.244	107.761	115.388	4.955	0.039	0.781							204.506			194.269	86.508	576.467	574.828
s-ACC_Roper-ACC1-MIPE5.0-CTG48h-1	NCGC00521070-01	ACC1-viability	5.25428	-2.4	-49.27	79.992	COC1=CC=C(Cl)C=C1\C2=C\C(=O)NC(=S)N2CC(N)=O						1435467-37-0	BOC Sciences	2017_MIPE5.0_01	-5.2795		PF-06282999		1.3				114.507	66.463	3.065	0.2	0.784							115.733			167.458	52.951	448.184	508.141
s-ACC_Roper-ACC1-MIPE5.0-CTG48h-1	NCGC00016960-07	ACC1-viability	0.008327	-1.2	-63.007	85.306	CC=3CN(C(=O)NCCc1ccc(cc1)S(=O)(=O)NC(=O)N[C@@H]2CC[C@@H](C)CC2)C(=O)C=3CC						SRP01525g	Sequoia	2017_MIPE5.0_01	-8.0795	0.326	Glimepiride	Glimepride; Glimepiride; Amaryl;Glimepiride;	1.1		16.465	5.987	61.964	90.066	0.6	0	0.948						Tox21_110713_1	153.073			147.27	85.306	508.464	507.605
s-ACC_Roper-ACC1-MIPE5.0-CTG48h-1	NCGC00378623-01	ACC1-viability	26.3338	-3	-33.262	63.481	CC[C@H](C)[C@@H]([C@@H](CC(=O)N1CCC[C@H]1[C@H](OC)[C@@H](C)C(=O)N[C@@H](CC2=CC=CC=C2)C3=NC=CS3)OC)N(C)C(=O)[C@@H](NC(=O)[C@H](C(C)C)N(C)C)C(C)C	14.8247	153.75	43.5788			HY-15580	MedChem Express	2017_MIPE5.0_01	-4.5795		Dolastatin 10		2.3			3.43	67.758	60.343	4.095	0.379	0.822							93.605			131.239	63.481	443.85	440.08
s-ACC_Roper-ACC1-MIPE5.0-CTG48h-1	NCGC00161670-08	ACC1-viability	0.002092	-1.2	-62.505	102.964	CC(C)C[C@H](NC(=O)[C@H](C)NC(=O)C[C@H](O)[C@H](CC(C)C)NC(=O)[C@@H](NC(=O)[C@@H](NC(=O)CC(C)C)C(C)C)C(C)C)[C@@H](O)CC(O)=O						Prestw-405	Prestwick	2017_MIPE5.0_01	-8.6795		Pepstatin		1.3			3.886	62.25	104.764	1.1	0.048	0.765							167.269			161.494	99.244	536.538	538.117
s-ACC_Roper-ACC1-MIPE5.0-CTG48h-1	NCGC00090774-12	ACC1-viability	0.104837	1.4	49.043	83.806	CC(=O)OC1=C(C=CC=C1)C(=O)NC2=NC=C(S2)[N+]([O-])=O						AC3203	Enzo	2017_MIPE5.0_01	-6.9795		Nitazoxanide		1.3			6.111	60.049	110.251	0.9	0.263	0.893							61.208			115.591	55.542	393.513	425.372
s-ACC_Roper-ACC1-MIPE5.0-CTG48h-1	NCGC00351592-01	ACC1-viability	0.026334	-1.1	-124.172	14.188	COC1=CC=C(C=C1OC)[C@@H](O)[C@@H](C)OC2=C(OC)C=C(C=C2)[C@H]3O[C@@H]([C@H](C)[C@H]3C)C4=CC=C(O[C@H](C)[C@H](O)C5=CC(=C(OC)C=C5)OC)C(=C4)OC						Manassantin A	Duke University	2017_MIPE5.0_01	-7.5795		Manassantin A	Manassantin A	4			6.131	140.625	17.282	1.331	0	0.976							141.453			154.813	14.188	269.244	273.289
s-ACC_Roper-ACC1-MIPE5.0-CTG48h-1	NCGC00181111-05	ACC1-viability	0.001864	-1.1	-89.235	71.037	[CH3][C]1([CH3])[CH2][CH2][C]([CH3])([CH3])C2=C1C=CC(=C2)[NH][C](=[O])C3=CC=C(C=C3)[C]([OH])=[O]						A3856	APExBIO	2017_MIPE5.0_01	-8.7295		Tamibarotene		1.3			13.127	96.477	87.631	1.331	0.03	0.801							176.866			167.513	71.037	468.036	463.885
s-ACC_Roper-ACC1-MIPE5.0-CTG48h-1	NCGC00167513-13	ACC1-viability	14.8086	-2.1	-136.697	5.336	COC1=CC2=C(NC3=CC=C(Br)C=C3F)N=CN=C2C=C1OCC4CCN(C)CC4						AOB87780	Aobious	2017_MIPE5.0_01	-4.8295		Vandetanib		4			8.102	112.047	-30.519	0.8	0.002	0.921							106.178			117.383	5.336	401.244	413.445
s-ACC_Roper-ACC1-MIPE5.0-CTG48h-1	NCGC00070736-17	ACC1-viability	0.002038	-1.3	-103.252	116.245	CC(C)C[N]1C=NC2=C(N)N=C3C=CC=CC3=C12						HY-B0180	MedChem Express	2017_MIPE5.0_01	-8.6907		Imiquimod		1.1			15.292	104.4	111.002	1.626	0.467	0.95							214.254			207.468	103.068	639.922	643.376
s-ACC_Roper-ACC1-MIPE5.0-CTG48h-1	NCGC00510502-02	ACC1-viability	1.66155	-1.2	-58.725	74.045	O=C1\C=C(OC2=C1SC=C2C3=CC=C4OCCOC4=C3)\N5CCOCC5						S8589	Selleck	2017_MIPE5.0_01	-5.7795		SF-2523		4				71.071	20.116	3.929	0.007	0.899							78.84			86.998	15.927	293.01	291.994
s-ACC_Roper-ACC1-MIPE5.0-CTG48h-1	NCGC00389231-01	ACC1-viability	1.17629	-1.1	-177.431	23.029	CN1CCC(C1CO)C2=C(O)C=C(O)C3=C2O\C(=C/C3=O)C4=CC=CC=C4Cl						B1430	APExBIO	2017_MIPE5.0_01	-5.9295		Riviciclib (P276-00)		4			6.564	152.171	-18.752	0.4	0.01	0.864							158.679			173.896	21.726	430.937	444.746
s-ACC_Roper-ACC1-MIPE5.0-CTG48h-1	NCGC00485941-02	ACC1-viability	6.61475	-2.2	-97.527	54.245	CC1=C(NC2=NC(=CC=N2)C3=CN=CC=C3)C=C(NC(=O)C4=CC=C(CN5CCNCC5)C=C4)C=C1						HY-G0017	MedChem Express	2017_MIPE5.0_01	-5.1795		CGP-74588 (N-Desmethyl imatinib)		1.3				76.748	34.291	0.3	0.019	0.831							131.818			130.993	54.245	495.82	495.386
s-ACC_Roper-ACC1-MIPE5.0-CTG48h-1	NCGC00160391-11	ACC1-viability	1.48086	-1.1	-171.459	16.445	CC[P](CC)(CC)=[Au]S[C@@H]1O[C@H](COC(C)=O)[C@@H](OC(C)=O)[C@H](OC(C)=O)[C@H]1OC(C)=O						A6733_cm1	SIGMA	2017_MIPE5.0_01	-5.8295		Auranofin		4				150.932	-19.691	0.5	0.002	0.91							151.768			166.861	15.929	438.931	446.806
s-ACC_Roper-ACC1-MIPE5.0-CTG48h-1	NCGC00015448-06	ACC1-viability	0.002347	-1.4	-67.793	89.997	CC(C)=CCC\C(C)=C\CC\C(C)=C\CSC1=C(C=CC=C1)C(O)=O						S7684	Selleck	2017_MIPE5.0_01	-8.6295		Salirasib		1.3			23.073	70.427	98.966	0.6	0.163	0.607							166.76			159.802	89.375	527.382	528.853
s-ACC_Roper-ACC1-MIPE5.0-CTG48h-1	NCGC00346647-03	ACC1-viability	20.9177	-2.1	-156.976	5.616	CNC(=O)C1=C(F)C=CC=C1NC2=C3C=C[NH]C3=NC(=N2)NC4=C(OC)C=C5CCN(C(=O)CN(C)C)C5=C4						S2703	Selleck	2017_MIPE5.0_01	-4.6795		GSK-1838705A		4			3.667	143.296	-29.732	1	0.009	0.867							127.244			148.913	5.616	524.46	526.976
s-ACC_Roper-ACC1-MIPE5.0-CTG48h-1	NCGC00379062-01	ACC1-viability	0.033152	1.1	103.636	100.74	CO[C@@H]1OC[C@@H](O[C@H]1OC2=CC(=C3C(=C2)O[C@]4([C@@H]([C@H]([C@@H](O)[C@@]34O)C(=O)OC)C5=CC=CC=C5)C6=CC=C(OC)C=C6)OC)[C@@H](O)CO						HY-15359	MedChem Express	2017_MIPE5.0_01	-7.4795		Episilvestrol		1.3			4.35	88.73	117.644	0.3	0.034	0.791							14.008			111.611	22.881	374.641	370.253
s-ACC_Roper-ACC1-MIPE5.0-CTG48h-1	NCGC00183682-14	ACC1-viability		4	-15.341	105.566	CCO[C@@H]1OC(=O)C[C@@H]1NC(=O)[C@@H]2CCCN2C(=O)[C@@H](NC(=O)C3=CC(=C(N)C=C3)Cl)C(C)(C)C						HY-13205	MedChem Express	2017_MIPE5.0_01			VX-765		1.3				30.585	91.602	4.955	0.234	0.559							106.943			118.244	87.659	493.13	493.329
s-ACC_Roper-ACC1-MIPE5.0-CTG48h-1	NCGC00015622-10	ACC1-viability		4	-24.248	98.295	O=C1\C=C(/OC2=C1C=CC=C2C3=CC=CC=C3)N4CCOCC4						1130	Tocris	2017_MIPE5.0_01			LY-294002		1.3				41.856	96.861	4.955	0.052	0.757							121.109			133.959	92.103	498.11	497.099
s-ACC_Roper-ACC1-MIPE5.0-CTG48h-1	NCGC00510483-02	ACC1-viability	13.1982	-2.4	-36.098	44.859	CCN(CC)CCNC(=O)C1=C(C)[NH]C(=C1C)\C=C2\C(=O)NC3=C2C=C(C=C3)C4=CSC(=N4)C5=CC=CC=C5						S8572	Selleck	2017_MIPE5.0_01	-4.8795		Amcasertib		1.3				52.2	45.018	4.449	0.176	0.593							81.116			97.059	44.859	368.838	368.372
s-ACC_Roper-ACC1-MIPE5.0-CTG48h-1	NCGC00510690-01	ACC1-viability		4	0	65.82	CC(C)[N]1N=CN=C1C2=C[N]3CCOC4=CC(=CC=C4C3=N2)O[C@@H](C)C(N)=O						S8157	Selleck	2017_MIPE5.0_01			GDC-0326		5				34.555	0										0			96.079	61.524	363.568
s-ACC_Roper-ACC1-MIPE5.0-CTG48h-1	NCGC00263205-02	ACC1-viability		4	-24.441	49.703	CC1(C)CNC2=C1C=CC(=C2)NC(=O)C3=CC=CN=C3NCC4=CC=NC=C4						S1032	Selleck	2017_MIPE5.0_01			Motesanib		1.3				45.43	69.649	1.692	0.662	0.521							94.09			95.133	49.703	379.037	375.827
s-ACC_Roper-ACC1-MIPE5.0-CTG48h-1	NCGC00378744-02	ACC1-viability	0.186429	1.2	32.92	99.611	CCNC(=O)N(CCCN(C)C)C(=O)[C@@H]1CC2[C@@H](CC3=C[NH]C4=CC=CC2=C34)N(CC=C)C1						HY-15296	MedChem Express	2017_MIPE5.0_01	-6.7295		Cabergoline		1.3			9.375	42.958	100.255	0.8	0.026	0.812							67.335			102.179	59.221	401.694	403.597
s-ACC_Roper-ACC1-MIPE5.0-CTG48h-1	NCGC00091823-09	ACC1-viability	5.25428	2.4	44.948	114.557	CC1=CC(=C2C(=O)C3=C(O)C=CC=C3C(=O)C2=C1)O						300545	Microsource	2017_MIPE5.0_01	-5.2795		Chrysophanol		1.3			7.068	55.435	122.488	0.7	0.079	0.714							77.54			114.557	59.122	420.915	422.076
s-ACC_Roper-ACC1-MIPE5.0-CTG48h-1	NCGC00017280-37	ACC1-viability		4	-16.299	109.045	C/C1=C(\C=C\C(C)=C\C=C\C(C)=C\C(O)=O)C(C)(C)CCC1						HY-14649	MedChem Express	2017_MIPE5.0_01			Tretinoin		1.3				40.407	100.867	4.955	0.357	0.421							117.166			127.028	86.621	502.58	504.67
s-ACC_Roper-ACC1-MIPE5.0-CTG48h-1	NCGC00420896-01	ACC1-viability	37.1975	-3	-96.77	12.389	C\C(NNC(=O)C1=CC(=CC=C1)[S+]([O-])(=O)N2CCOCC2)=C3/C=C(Cl)\C=C/C3=O						9446-5	Bio Vision	2017_MIPE5.0_01	-4.4295		SP-2509		4			3.994	89.166	-12.504	4.955	0.042	0.775							84.265			101.556	12.389	383.842	384.81
s-ACC_Roper-ACC1-MIPE5.0-CTG48h-1	NCGC00390570-02	ACC1-viability	9.34358	-1.1	-91.997	24.04	CCN1CCN(CC1)CC2=CC=C(NC(=O)C3=CC=C(C)C(=C3)\C=C\C4=CN=C5[NH]C=CC5=C4OC)C=C2C(F)(F)F						HY-12291	MedChem Express	2017_MIPE5.0_01	-5.0295		HG-6-64-1		4			6.834	107.375	17.746	4.955	0	0.95							109.744			125.332	17.957	461.15	459.757
s-ACC_Roper-ACC1-MIPE5.0-CTG48h-1	NCGC00183128-03	ACC1-viability		4	0	114.438	[H][C@@]7(O[C@@H]1[C@@H](O)[C@H](O)[C@H](O[C@]1([H])O[C@H]2CC[C@@]3(C)[C@@]([H])(CC[C@]4(C)[C@]3([H])C(=O)C=C5[C@]6([H])C[C@](C)(CC[C@]6(C)CC[C@@]45C)C(O)=O)C2(C)C)C(O)=O)O[C@@H]([C@@H](O)[C@H](O)[C@H]7O)C(O)=O						B2155	APExBIO	2017_MIPE5.0_01			Ammonium Glycyrrhizinate		5				28.18	0										0			126.881	98.701	541.227
s-ACC_Roper-ACC1-MIPE5.0-CTG48h-1	NCGC00480794-01	ACC1-viability		4	0	105.003	N[C@@H](CC1=CC=C(C=C1)C2=CC(=NC(=N2)N)OC(C3=CC=C(C=C3)C4=CC=CC(=C4)F)C(F)(F)F)C(O)=O						A14325	Adooq	2017_MIPE5.0_01			LP-533401		5				28.935	0										0			128.75	99.815	545.947
s-ACC_Roper-ACC1-MIPE5.0-CTG48h-1	NCGC00346972-08	ACC1-viability	14.8086	-2.3	-169.546	8.834	CC1=CC(=CC(=C1)OCC2=CC=C(CN3CCC[C@@H]3CO)C=C2)C[S+]([O-])(=O)C4=CC=CC=C4						5754	Tocris	2017_MIPE5.0_01	-4.8295		PF-543		4			7.215	138.972	-35.637	0.3	0.081	0.712							133.909			147.806	8.834	427.629	436.727
s-ACC_Roper-ACC1-MIPE5.0-CTG48h-1	NCGC00263193-02	ACC1-viability	26.3338	-3	-61.084	56.976	COC1=CC(=CC=C1NC(=O)NC(C)C2=NC=CS2)OC3=CC=NC4=CC(=C(OC)C=C34)OC						4481	Tocris	2017_MIPE5.0_02	-4.5795		KI-20227		2.1			4.406	61.746	51.232	4.095	0	0.953							112.316			118.722	56.976	521.46	521.771
s-ACC_Roper-ACC1-MIPE5.0-CTG48h-1	NCGC00015096-27	ACC1-viability	37.1975	-3	-71.501	43.525	CCCCC1=C(C(=O)C2=CC(=C(OCCN(CC)CC)C(=C2)I)I)C3=C(O1)C=CC=C3						HY-14188	MedChem Express	2017_MIPE5.0_02	-4.4295		Amiodarone hydrochloride		2.3			10.354	65.084	25.371	4.955	0.009	0.866							96.872			108.609	43.525	447.721	450.697
s-ACC_Roper-ACC1-MIPE5.0-CTG48h-1	NCGC00510878-01	ACC1-viability		4	-17.592	96.549	C[N]1C(=C(CO)C2=C1C(=O)\C=C(N3CC3)/C2=O)\C=C\CO						sc-480043	SantaCruz Bio	2017_MIPE5.0_02			Apaziquone		1.3				27.16	94.712	3.512	0.366	0.382							112.304			111.304	84.144	461.316	461.965
s-ACC_Roper-ACC1-MIPE5.0-CTG48h-1	NCGC00346519-04	ACC1-viability		4	10.839	109.893	CC(C)CCCCCCCC(=O)N[C@@H]1[C@@H](O)[C@H](O)[C@@H](CO)O[C@H]1OC2=C3OC4=CC=C(C[C@H]5NC(=O)[C@H](N)C6=CC(=C(O)C=C6)OC7=CC(=CC(=C7)O)[C@H](NC5=O)C(=O)N[C@H]8C(=O)N[C@H]9C(=O)N[C@@H]([C@H](O[C@@H]%10O[C@H](CO)[C@@H](O)[C@H](O)[C@H]%10NC(C)=O)C%11=CC(=C(OC2=CC8=C3)C=C%11)Cl)C(=O)N[C@@H](C(O)=O)C%12=CC(=CC(=C%12C%13=C(O)C=CC9=C%13)O[C@H]%14O[C@H](CO)[C@@H](O)[C@H](O)[C@@H]%14O)O)C=C4Cl						S1399	Selleck	2017_MIPE5.0_02			Teicoplanin		1.3				19.87	111.423	4.955	0.275	0.484							100.584			111.927	92.057	491.655	491.48
s-ACC_Roper-ACC1-MIPE5.0-CTG48h-1	NCGC00481596-01	ACC1-viability	16.6155	-2.2	-61.836	64.091	FC(F)(F)C1=CC=C(C\N=C/2N\C=C(CC3=C[NH]C4=C3C=CC=N4)/C=C2)C=C1						B5816	APExBIO	2017_MIPE5.0_02	-4.7795		PLX-647		2.3			8.989	58.05	51.86	1.331	0.009	0.866							113.696			122.141	64.091	510.942	512.179
s-ACC_Roper-ACC1-MIPE5.0-CTG48h-1	NCGC00389718-01	ACC1-viability	23.47	-2.2	-83.424	23.002	CC1=C2[N](C=C1NC(=O)OCC3COCCN3)N=CN=C2NC4=CC5=C(C=C4)[N](CC6=CC(=CC=C6)F)N=C5						A2822	APExBIO	2017_MIPE5.0_02	-4.6295		BMS-599626		4			3.867	85.126	16.192	1.826	0.006	0.884							99.616			108.128	23.002	433.381	445.874
s-ACC_Roper-ACC1-MIPE5.0-CTG48h-1	NCGC00263179-09	ACC1-viability		4	-30.377	84.077	OCC[N]1C=C(C2=CC=C\3C(=C2)CCC3=N\O)C(=N1)C4=CC=NC=C4						HY-50864	MedChem Express	2017_MIPE5.0_02			AR-00341677		2.3				29.448	75.098	0.8	0.344	0.406							105.474			113.525	84.077	492.476	493.252
s-ACC_Roper-ACC1-MIPE5.0-CTG48h-1	NCGC00263103-02	ACC1-viability	37.1975	-3	-96.857	14.36	CCOC1=C(NC(=O)\C=C\CN(C)C)C=C2C(=C1)N=CC(=C2NC3=CC(=C(F)C=C3)Cl)C#N						S1392	Selleck	2017_MIPE5.0_02	-4.4295		Pelitinib		4			4.901	83.968	-10.398	4.955	0.002	0.916							86.458			98.328	14.36	391.852	395.333
s-ACC_Roper-ACC1-MIPE5.0-CTG48h-1	NCGC00346501-04	ACC1-viability		4	0	100.07	C[C@@H](O)[C@@H](NC(=O)[C@H](C)[C@@H](O)[C@H](C)NC(=O)[C@@H](NC(=O)C1=C(C)C(=NC(=N1)[C@H](CC(N)=O)NC[C@@H](N)C(N)=O)N)C(O[C@H]2O[C@H](CO)[C@H](O)[C@@H](O)[C@H]2O[C@H]3O[C@H](CO)[C@@H](O)[C@H](OC(N)=O)[C@@H]3O)C4=C[NH]C=N4)C(=O)NCCC5=NC(=CS5)C6=NC(=CS6)C(=O)NCCC[S+](C)C						A10152	Adooq	2017_MIPE5.0_02			Bleomycin sulfate		5				34.609	0										0			114.183	79.574	507.714
s-ACC_Roper-ACC1-MIPE5.0-CTG48h-1	NCGC00346606-02	ACC1-viability		4	0	104.709	CN[C@@H](C)[C@H]1[C@H](O)C[C@@]2(C)[C@@H]3CC[C@H]4C(C)(C)[C@H](CC[C@@]45C[C@@]35CC[C@]12C)NC						S2402	Selleck	2017_MIPE5.0_02			Cyclovirobuxin D		5				25.547	0										0			107.35	81.803	546.232
s-ACC_Roper-ACC1-MIPE5.0-CTG48h-1	NCGC00159509-02	ACC1-viability		4	-11.153	109.506	O=C(OCC)[C@H](CCC)N[C@@H](C)C(=O)N1[C@@H](C[C@@H]2CCCC[C@H]12)C(=O)O				cpd with unspecified MF;S 9490-3;CIPLUS_196546;LS-82690;1-(2-((1-(ETHOXYCARBONYL)BUTYL)AMINO)-1-OXOPROPYL)OCTAHYDRO-1H-INDOLE-2-CARBOXYLIC ACID(2S-(1(R*(R*)),2A,3AB,7AB))-2-METHYL-2-PROPANAMINE;S-9490;Perindopril and diuretics;LS-82762;PERINDOPRIL;S 9490;LS-178402;CIPLUS_668001;S949;perindopril;Perindopril;(2S,3(infinity)S,7(infinity)S)-1-[(S)-N-[(S)-1-Carboxybutyl]alanyl]hexahydro-2-indolinecarb…		T5568746	Enamine	2017_MIPE5.0_02			Perindopril	; Aceon; Perindopril;Perindopril; Pirindopril; Erbumine, Perindopri; Perindopril and diuretics; cpd with unspecified MF; Perstarium	1.3				19.473	108.688	4.955	0.184	0.585						Tox21_113087	119.841			122.103	102.63	531.125	530.524
s-ACC_Roper-ACC1-MIPE5.0-CTG48h-1	NCGC00346481-02	ACC1-viability	20.9177	-3	-39.693	61.157	CO[C@@H]1C[C@@H](CC[C@H]1O[P](C)(C)=O)C[C@@H](C)[C@@H]2CC(=O)[C@H](C)\C=C(C)\[C@@H](O)[C@@H](OC)C(=O)[C@H](C)C[C@H](C)/C=C/C=C/C=C(C)/[C@H](C[C@@H]3CC[C@@H](C)[C@@](O)(O3)C(=O)C(=O)N4CCCC[C@H]4C(=O)O2)OC						S1022	Selleck	2017_MIPE5.0_02	-4.6795		Ridaforolimus		2.3			2.321	39.644	55.791	1.464	0.078	0.716							95.484			100.8	61.157	433.396	440.608
s-ACC_Roper-ACC1-MIPE5.0-CTG48h-1	NCGC00346554-01	ACC1-viability		4	0	89.296	COC1=CC2=C(C=C1)C=C(C=C2)C3=C(N=C([NH]3)C4=CC=C(C=C4)[S+](C)[O-])C5=CC=NC=C5						S1577	Selleck	2017_MIPE5.0_02			Tie-2 kinase Inhibitor	Tie2 kinase inhibitor	5				24.139	0										0			109.735	85.595	472.437
s-ACC_Roper-ACC1-MIPE5.0-CTG48h-1	NCGC00345829-03	ACC1-viability	0.004174	1.2	74.462	96.772	CSC1=CC(=CC=C1)NC2=NC3=C(C=N2)/C=C(C(=O)N3C)/C4=C(Cl)C=CC=C4Cl						HY-10395	MedChem Express	2017_MIPE5.0_02	-8.3795		PD-173955		1.1			14.393	88.289	107.982	4.045	0.001	0.936							33.52			122.638	34.349	466.424	464.987
s-ACC_Roper-ACC1-MIPE5.0-CTG48h-1	NCGC00510503-01	ACC1-viability	9.34358	-1.1	-99.941	9.22	CCNCCC1=CC=C(CN(CC)C2=CC(=CC=C2[C@@H]3CCC4=CC(=CC=C4C3)O)OC)C=C1						HY-19822A	MedChem Express	2017_MIPE5.0_02	-5.0295		Elacestrant		4				107.183	8.105	4.955	0	0.976							108.046			116.403	9.22	446.743	445.746
s-ACC_Roper-ACC1-MIPE5.0-CTG48h-1	NCGC00181098-02	ACC1-viability		4	-28.449	91.27	[CH3][O]C1=NC(=NC2=C1N=C[N]2[CH]3[O][CH]([CH2][OH])[CH]([OH])[CH]3[OH])[NH2]						A1379	APExBIO	2017_MIPE5.0_02			Nelarabine		1.3				43.308	93.795	4.955	0.247	0.513							122.245			122.076	78.768	461.241	460.904
s-ACC_Roper-ACC1-MIPE5.0-CTG48h-1	NCGC00484080-01	ACC1-viability	10.4837	-2.4	-53.814	65.885	CN(C)C(=O)OC1=CC=CC(=C1)NC(=O)C2(CN)CCN(CC2)C3=C4C(=C[NH]C4=NC=N3)C						HY-12659	MedChem Express	2017_MIPE5.0_02	-4.9795		LX-7101		1.3			3.843	47.346	46.735	0.5	0.104	0.68							100.549			108.274	60.928	427.235	429.354
s-ACC_Roper-ACC1-MIPE5.0-CTG48h-1	NCGC00345800-03	ACC1-viability		4	-16.543	94.681	CCCN1C(=O)N(CC)C2=C([NH]C(=N2)C3=C[N](CC4=CC=CC(=C4)C(F)(F)F)N=C3)C1=O						CT-CV001	ChemieTek	2017_MIPE5.0_02			CVT-6883		1.3				31.813	102.674	4.955	0.245	0.515							119.217			126.494	94.681	508.684	505.516
s-ACC_Roper-ACC1-MIPE5.0-CTG48h-1	NCGC00499577-01	ACC1-viability	37.1975	-3	-92.721	25.318	CCOC(=O)C1=C[NH]C2=NC=NC(=C12)C3=CC(=CC=C3F)NC(=O)C=C						O-10105	Organix	2017_MIPE5.0_02	-4.4295		JAK3i		4			4.563	76.249	1.613	4.955	0	0.952							94.334			101.567	25.318	432.286	434.056
s-ACC_Roper-ACC1-MIPE5.0-CTG48h-1	NCGC00387273-01	ACC1-viability		4	0	78	[F]C1=CC=C(C=C1)C2=C([NH]C(=N2)C3=C([F])C=CC=C3)C4=CC=NC=C4						5384	Tocris	2017_MIPE5.0_02			TA02		5				83.739	0										0			90.26	6.52	336.154
s-ACC_Roper-ACC1-MIPE5.0-CTG48h-1	NCGC00253740-06	ACC1-viability		4	-10.418	109.803	COC[C@@H](NC(C)=O)C(=O)NCC1=CC=CC=C1						HY-13015	MedChem Express	2017_MIPE5.0_02			Lacosamide		1.3				55.13	101.768	3.065	0.777	0.537							112.185			117.472	62.342	502.537	501.958
s-ACC_Roper-ACC1-MIPE5.0-CTG48h-1	NCGC00164549-12	ACC1-viability		4	-11.981	108.136	CN(CCOC1=CC=C(N[S+](C)([O-])=O)C=C1)CCC2=CC=C(N[S+](C)([O-])=O)C=C2						HY-B0232	MedChem Express	2017_MIPE5.0_02			Dofetilide		1.3				19.567	110.488	1.858	0.284	0.473							122.469			121.969	102.402	541.14	541.133
s-ACC_Roper-ACC1-MIPE5.0-CTG48h-1	NCGC00242056-04	ACC1-viability		4	0	91.852	COC1=CC2=C(C=C1OC)[N](C=N2)C3=CC(=C(S3)C#N)OCC4=C(C=CC=C4)[S+](C)([O-])=O						1811	Bio Vision	2017_MIPE5.0_02			IKK-3 Inhibitor IX		5				56.733	0										0			98.494	41.761	350.971
s-ACC_Roper-ACC1-MIPE5.0-CTG48h-1	NCGC00346463-01	ACC1-viability		4	-38.39	80.923	CNC(=O)C1=C(OC2=CC(=C(C=C12)C3CC3)N(CCO)[S+](C)([O-])=O)C4=CC=C(F)C=C4						CS-0689	Chemscene	2017_MIPE5.0_02			Nesbuvir	Nesbuvir	1.3				33.363	70.525	0.3	0.237	0.525							108.914			114.286	80.923	470.418	472.431
s-ACC_Roper-ACC1-MIPE5.0-CTG48h-1	NCGC00159549-16	ACC1-viability		4	28.591	112.13	OC[C@H]1O[C@H]([C@H](O)[C@@H]1O)N2/C=C\C=N/C2=O						Z4775	SIGMA	2017_MIPE5.0_02			Zebularine		2.3				33.395	134.693	4.955	0.229	0.565							106.103			128.846	95.451	525.412	528.848
s-ACC_Roper-ACC1-MIPE5.0-CTG48h-1	NCGC00386735-01	ACC1-viability	29.547	-3	-82.171	33.744	CC(C)C[C@H](CO)NC1=C2SC(=NC2=NC(=N1)S[C@@H](C)C3=CC=CC=C3)N						2255	Axon Medchem	2017_MIPE5.0_02	-4.5295		AZD-8797		2.1			4.667	79.765	22.465	4.095	0.002	0.919							104.636			113.509	33.744	480.53	481.065
s-ACC_Roper-ACC1-MIPE5.0-CTG48h-1	NCGC00263112-02	ACC1-viability	11.7629	-2.1	-116.019	15.155	C[C@@H](OC1=C(SC(=C1)[N]2C=NC3=C2C=C(CN4CCN(C)CC4)C=C3)C(N)=O)C5=CC=CC=C5C(F)(F)F						S2193	Selleck	2017_MIPE5.0_02	-4.9295		GSK-461364A		4			6.425	112.204	0.12	1.627	0	0.948							116.139			127.359	15.155	471.417	481.844
s-ACC_Roper-ACC1-MIPE5.0-CTG48h-1	NCGC00345881-05	ACC1-viability		4	0	75.128	CC1=NC2=C([NH]1)C3=CC=CC=C3N(CC2)C(=O)C4=CC=C(NC(=O)C5=CC=CC=C5C6=CC=CC=C6)C=C4						HY-18347A	MedChem Express	2017_MIPE5.0_02			Conivaptan hydrochloride		5				26.202	0										0			101.331	75.128	436.898
s-ACC_Roper-ACC1-MIPE5.0-CTG48h-1	NCGC00178734-10	ACC1-viability		4	21	101.425	N[C@@H](CC(=O)N1CC[N]2C(=NN=C2C(F)(F)F)C1)CC3=C(F)C=C(F)C(=C3)F						HY-13749	MedChem Express	2017_MIPE5.0_02			Sitagliptin		1.3				32.976	115.758	4.955	0.42	0.345							94.758			131.734	98.758	554.193	552.773
s-ACC_Roper-ACC1-MIPE5.0-CTG48h-1	NCGC00159339-04	ACC1-viability		4	-22.853	96.089	CN[C@H]1[C@H](O)[C@@H](O)[C@H](CO)O[C@H]1O[C@H]2[C@@H](O[C@@H](C)[C@]2(O)C=O)O[C@@H]3[C@@H](O)[C@H](O)[C@@H](NC(N)=N)[C@H](O)[C@H]3NC(N)=N						HY-B0472	MedChem Express	2017_MIPE5.0_02			Streptomycin (sulfate)		1.3				27.795	105.03	1.788	0.236	0.526							127.884			123.884	96.089	516.352	513.936
s-ACC_Roper-ACC1-MIPE5.0-CTG48h-1	NCGC00022398-13	ACC1-viability		4	0	90.319	CC(=O)OCC(=O)[C@@]12OC(C)(C)O[C@@H]1C[C@H]3[C@@H]4C[C@H](F)C/5=C/C(=O)/C=C\[C@]5(C)[C@@]4(F)[C@@H](O)C[C@]23C						HY-B0485	MedChem Express	2017_MIPE5.0_02			Fluocinonide		5				56.465	0										0			111.673	55.208	438.538
s-ACC_Roper-ACC1-MIPE5.0-CTG48h-1	NCGC00184994-11	ACC1-viability		4	0	83.257	NC/1=N/C(=O)N(C[C@@H](CO)OC[P](O)(O)=O)/C=C1						HY-17438	MedChem Express	2017_MIPE5.0_02			Cidofovir		5				43.632	0										0			103.416	59.784	465.184
s-ACC_Roper-ACC1-MIPE5.0-CTG48h-1	NCGC00387037-01	ACC1-viability	0.263338	-1.2	-74.259	33.72	C[C@H](O)C(=O)N1CCC(CC1)N2C(=O)N(C)C3=C2C4=NC(=CC=C4N=C3)C5=CN=C(C)C=C5						SYN-1194	SynKinase	2017_MIPE5.0_02	-6.5795		PF-04979064		1.1			6.397	79.575	36.58	1	0	0.975							110.838			113.296	33.72	363.463	363.509
s-ACC_Roper-ACC1-MIPE5.0-CTG48h-1	NCGC00386747-06	ACC1-viability	6.61475	-1.4	-40.644	32.224	CC1=CC=CC=C1CN2C(=O)C/3=C(/CCN(CC4=CC=CC=C4)C3)N\5CC\N=C25						GLXC-04984	Glixx	2017_MIPE5.0_02	-5.1795		TIC-10		1.3			13.196	55.903	30.843	3.065	0.127	0.65							71.487			87.85	31.946	312.89	308.118
s-ACC_Roper-ACC1-MIPE5.0-CTG48h-1	NCGC00090749-19	ACC1-viability		4	-24.338	90.231	CCC(/C1=CC=C(O)C=C1)=C(/CC)C2=CC=C(O)C=C2						HY-14598	MedChem Express	2017_MIPE5.0_02			Diethylstilbestrol		2.3				26.867	83.925	4.955	0.26	0.499							108.263			117.098	90.231	515.997	515.314
s-ACC_Roper-ACC1-MIPE5.0-CTG48h-1	NCGC00347946-02	ACC1-viability		4	-13.052	101.064	CC1=CC=CC=C1C(N(C(=O)CNC2=CC=C(C=C2)C#N)C3=CC=CC(=C3)F)C(=O)NC4CCCCC4						M60043-2s	XcessBio	2017_MIPE5.0_02			IDH-C227		1.3				24.225	98.369	4.955	0.283	0.475							111.421			113.936	89.711	484.554	483.984
s-ACC_Roper-ACC1-MIPE5.0-CTG48h-1	NCGC00346521-01	ACC1-viability		4	14.791	104.292	OC(CC1=CC=CN=C1)([P](O)(O)=O)[P](O)(=O)O[Na]						S1428	Selleck	2017_MIPE5.0_02			Risedronate sodium	Risedronate sodium	1.3				28.344	116.585	2.333	0.29	0.497							101.794			122.77	94.426	507.536	510.436
s-ACC_Roper-ACC1-MIPE5.0-CTG48h-1	NCGC00386668-01	ACC1-viability	0.002092	-1.4	-39.103	92.874	CCCCOC(=O)N[S+]([O-])(=O)C1=C(C=C(CC(C)C)S1)C2=CC=C(C[N]3C=CN=C3)C=C2						1969	Axon Medchem	2017_MIPE5.0_02	-8.6795		M-024		1.3			9.005	49.463	71.402	2.72	0.216	0.579							110.505			107.952	58.488	357.011	360.576
s-ACC_Roper-ACC1-MIPE5.0-CTG48h-1	NCGC00378567-02	ACC1-viability	18.6429	-3	-32.045	75.555	C[N]1C=C(C=N1)C2=CN=C3\C=C/C4=CC=C(C[S+]([O-])(=O)NCC5=NC=CC=C5)C=C4C(=O)C3=C2						HY-13299	MedChem Express	2017_MIPE5.0_02	-4.7295		MK-8033		2.3			4.188	38.356	73.797	4.955	0.033	0.794							105.843			113.911	75.555	496.031	495.81
s-ACC_Roper-ACC1-MIPE5.0-CTG48h-1	NCGC00346881-02	ACC1-viability		4	11.278	81.29	COCC1(CO)N2CCC(CC2)C1=O						3710	Tocris	2017_MIPE5.0_02			APR-246		1.3				22.619	98.424	2.406	0.121	0.689							87.146			103.561	80.942	442.638	444.584
s-ACC_Roper-ACC1-MIPE5.0-CTG48h-1	NCGC00351482-09	ACC1-viability	20.9177	-2.4	-38.916	69.023	C[C@H](NC1=C2N=C[NH]C2=NC=N1)C/3=C/C4=C(C(=CC=C4)Cl)C(=O)N3C5=CC=CC=C5						HY-17044	MedChem Express	2017_MIPE5.0_02	-4.6795		Duvelisib		2.3			5.385	34.247	58.537	1	0.006	0.882							97.453			103.27	69.023	446.974	447.455
s-ACC_Roper-ACC1-MIPE5.0-CTG48h-1	NCGC00015122-14	ACC1-viability	0.104837	1.4	22.778	101.02	CC(NC(C)(C)C)C(=O)C1=CC=CC(=C1)Cl						S2452	Selleck	2017_MIPE5.0_02	-6.9795		Bupropion hydrochloride		1.1			23.902	29.012	98.838	4.955	0.002	0.922							76.06			102.202	73.189	426.578	426.46
s-ACC_Roper-ACC1-MIPE5.0-CTG48h-1	NCGC00346835-01	ACC1-viability		4	0	12.338	OC(=O)CCCC[C@@H]1SC[C@@H]2NC(=N)N[C@H]12						I4632	SIGMA	2017_MIPE5.0_02			2-Iminobiotin	2-Iminobiotin	5				84.379	0										0			86.454	2.075	216.642
s-ACC_Roper-ACC1-MIPE5.0-CTG48h-1	NCGC00347908-01	ACC1-viability		4	28.141	94.465	COC1=C(OC)C=C(CC(=O)NC(N\C(NC2=CC=CC3=C2C=CC=C3)=N\C#N)C(C)(C)C)C=C1						3701	Tocris	2017_MIPE5.0_02			A-740003	A 740003	1.3				88.447	94.235	4.955	0.509	0.362							66.094			94.465	6.018	328.694	337.458
s-ACC_Roper-ACC1-MIPE5.0-CTG48h-1	NCGC00378873-04	ACC1-viability		4	-11.183	104.447	CC(C)CC1=CC=C(C=C1)[C@@H](C)C(=O)N[S+](C)([O-])=O						HY-15252	MedChem Express	2017_MIPE5.0_02			Reparixin		1.3				32.427	95.277	4.955	0.409	0.359							106.46			121.318	88.891	491.875	492.118
s-ACC_Roper-ACC1-MIPE5.0-CTG48h-1	NCGC00501212-01	ACC1-viability		4	-25.517	119.054	NC(=O)C1=CN=C2[NH]C=CC2=C1NC3C4CC5C[C@H]3CC(O)(C5)C4						HY-19568	MedChem Express	2017_MIPE5.0_02			Peficitinib		1.3				38.483	106.565	4.504	0.364	0.413							132.082			131.082	92.599	518.526	520.301
s-ACC_Roper-ACC1-MIPE5.0-CTG48h-1	NCGC00263176-03	ACC1-viability	14.8086	-2.1	-106.064	10.956	NC1=C(Cl)C(=CC=N1)OC2=C(F)C=C(NC(=O)\C3=C\N\C=C(C3=O)\C4=CC=C(F)C=C4)C=C2						B1438	APExBIO	2017_MIPE5.0_02	-4.8295		BMS-794833		4			4.537	103.781	-1.705	1.885	0	0.966							104.359			114.737	10.956	437.091	442.457
s-ACC_Roper-ACC1-MIPE5.0-CTG48h-1	NCGC00346692-03	ACC1-viability	0.041736	-1.3	-86.259	24.212	COC1=CC=C(C=N1)C2=NC3=C(SC(=C3)CN(C)C4=NC=C(C=N4)C(=O)NO)C(=N2)N5CCOCC5						M60077-5s	XcessBio	2017_MIPE5.0_02	-7.3795		CUDC-907		4			5.316	90.007	23.379	0.9	0.069	0.96							109.638			106.678	16.671	210.74	262.624
s-ACC_Roper-ACC1-MIPE5.0-CTG48h-1	NCGC00346938-02	ACC1-viability	37.1975	-3	-85.77	39.131	CCOC1=CC2=C(C(=C1OCC)F)C(=N)N(CC(=O)C3=CC(=C(OC)C(=C3)C(C)(C)C)N4CCOCC4)C2						2030	Axon Medchem	2017_MIPE5.0_02	-4.4295		E5555		2.3			5.247	72.279	16.965	4.955	0.016	0.841							102.736			111.41	39.131	458.022	475.896
s-ACC_Roper-ACC1-MIPE5.0-CTG48h-1	NCGC00344630-02	ACC1-viability	0.832748	-1.1	-100.769	15.299	C[C@@]12OC(=O)[C@@]1(NC(=O)[C@@H]2CCCl)[C@@H](O)[C@H]\3CCC\C=C3						SML1916	SIGMA	2017_MIPE5.0_02	-6.0795		Marizomib		4				95.493	11.063	0.9	0	0.998							111.832			110.791	15.299	304.982	357.146
s-ACC_Roper-ACC1-MIPE5.0-CTG48h-1	NCGC00250384-02	ACC1-viability	9.34358	-1.1	-89.058	16.057	CN1CCN(CC1)C2=CC(=C(Cl)C=N2)C(=O)NC3=CC=C4CCC5=C([N](N=C5C(N)=O)C6=CC=C(F)C=C6)C4=C3						1651	Axon Medchem	2017_MIPE5.0_02	-5.0295		PHA-408		4			4.594	91.856	13.669	2.253	0	0.983							102.728			107.913	16.057	427.075	428.308
s-ACC_Roper-ACC1-MIPE5.0-CTG48h-1	NCGC00346491-08	ACC1-viability		4	-26.966	103.454	CCC1=C(C(=O)C(N)=O)C2=C(C=CC=C2OCC(O)=O)[N]1CC3=CC=CC=C3						GLXC-05612	Glixx	2017_MIPE5.0_02			Varespladib		2.3				29.953	95.126	0.9	0.342	0.409							122.092			133.407	103.454	571.569	573.331
s-ACC_Roper-ACC1-MIPE5.0-CTG48h-1	NCGC00346685-03	ACC1-viability		4	0	54.294	CCC1=C(CC(=O)N(CCOC)CCOC)C(=C(O)C=C1O)C(=O)C2=CC=C(OCCN3CCOCC3)C(=C2)OC						A4062	APExBIO	2017_MIPE5.0_02			KW-2478		5				46.357	0										0			65.2	18.843	215.721
s-ACC_Roper-ACC1-MIPE5.0-CTG48h-1	NCGC00390634-03	ACC1-viability	0.371975	-1.1	-85.936	25.312	CC(C)C1=C2C=C(C=CC2=N[N]1C)C3=NC(=NC=C3)N[C@H]4CC[C@@H](CC4)NC5CCOCC5						HY-12293_CM1	MedChem Express	2017_MIPE5.0_02	-6.4295		LY-2857785		4			8.351	96.558	23.141	3.512	0	0.983							109.077			118.733	22.175	332.979	340.901
s-ACC_Roper-ACC1-MIPE5.0-CTG48h-1	NCGC00016994-20	ACC1-viability	1.66155	-1.2	-72.923	25.126	CC[C@@]1(O)C(=O)OC\C2=C1\C=C\3N(CC4=C3N=C5C=CC=CC5=C4)C2=O	>30	68.31				S1288	Selleck	2017_MIPE5.0_02	-5.7795		Camptothecin		4			7.24	80.074	25.039	1.248	0	0.989							97.962			105.2	25.126	362.987	362.661
s-ACC_Roper-ACC1-MIPE5.0-CTG48h-1	NCGC00346498-01	ACC1-viability		4	-21.54	92.459	CC(C)(C)OC(=O)N[C@H]1CCCCC\C=C/[C@@H]2C[C@]2(NC(=O)[C@@H]3C[C@H](CN3C1=O)OC(=O)N4CC5=C(C4)C(=CC=C5)F)C(=O)N[S+]([O-])(=O)C6CC6						S1183	Selleck	2017_MIPE5.0_02			Danoprevir	Danoprevir	1.3				22.95	84.92	4.955	0.246	0.546							106.46			102.46	79.51	414.094	412.564
s-ACC_Roper-ACC1-MIPE5.0-CTG48h-1	NCGC00015718-24	ACC1-viability		4	-27.811	69.985	COC1=C(C=CC=C1)N2CCN(CC2)CC(O)COC3=C4C=CC=CC4=CC=C3						HY-B0391	MedChem Express	2017_MIPE5.0_02			Naftopidil		1.3				48.769	91.566	3.99	0.274	0.483							119.377			118.754	69.985	458.033	453.543
s-ACC_Roper-ACC1-MIPE5.0-CTG48h-1	NCGC00482879-02	ACC1-viability	0.002955	-1.4	-34.171	58.237	CC1=C(OC2=CC3=NC=N[N]3C=C2)C=CC(=C1)NC4=NC=NC5=C4C=C(N\C6=N\C(C)(C)CO6)C=C5						HY-16069	MedChem Express	2017_MIPE5.0_02	-8.5295		Tucatinib		1.3			7.688	54.663	78.763	4.449	0.179	0.588							112.934			112.9	58.237	402.156	399.115
s-ACC_Roper-ACC1-MIPE5.0-CTG48h-1	NCGC00185956-04	ACC1-viability		4	0	121.44	COC1=CC2=C(NC3CCN(C)CC3)N=C(N=C2C=C1OCCCN(C)C)N4CCCN(C)CC4						3861	Tocris	2017_MIPE5.0_02			UNC-0224		5				22.642	0										0			124.463	101.821	543.968
s-ACC_Roper-ACC1-MIPE5.0-CTG48h-1	NCGC00181033-02	ACC1-viability		4	23.5	111.519	CN1C(=O)C[C@@H](NC1=O)C(=O)N[C@@H](CC2=CN=C[NH]2)C(=O)N3CCC[C@H]3C(N)=O						sc-204319	SantaCruz Bio	2017_MIPE5.0_02			Taltirelin	;Taltirelin; Taltirelin; Taltirelin Anhydride; Ceredist;TA-0910	1.3				31.633	112.769	4.955	0.353	0.395							89.269			124.902	93.269	537.386	537.304
s-ACC_Roper-ACC1-MIPE5.0-CTG48h-1	NCGC00346455-02	ACC1-viability	6.61475	-2.1	-118.999	5.228	OC1(CN(C1)C(=O)C2=C(NC3=C(F)C=C(I)C=C3)C(=C(F)C=C2)F)[C@@H]4CCCCN4						HY-13064	MedChem Express	2017_MIPE5.0_02	-5.1795		Cobimetinib		4			8.005	97.54	-25.984	0.6	0.002	0.919							93.014			102.768	5.228	308.059	320.009
s-ACC_Roper-ACC1-MIPE5.0-CTG48h-1	NCGC00346460-05	ACC1-viability	0.003315	-1.4	-41.929	67.96	CC1=C2N=C([NH]C2=CC(=C1)N3CCOCC3)\C4=C(NC[C@@H](O)C5=CC=CC(=C5)Cl)\C=C/NC4=O						HY-10262	MedChem Express	2017_MIPE5.0_02	-8.4795		BMS-536924		1.3			8.264	91.835	66.862	3.929	0.313	0.667							108.791			109.295	17.46	341.726	348.324
s-ACC_Roper-ACC1-MIPE5.0-CTG48h-1	NCGC00015917-09	ACC1-viability		4	-26.898	73.643	C[N]1C=CC2=CC3=C(CCN3C(=O)NC4=CC=CN=C4)C=C12						1661	Tocris	2017_MIPE5.0_02			SB-206553		1.3				45.563	71.986	4.955	0.141	0.634							98.885			116.634	71.071	454.791	454.657
s-ACC_Roper-ACC1-MIPE5.0-CTG48h-1	NCGC00168853-03	ACC1-viability		4	11.551	110.758	CC(=C)[C@@H]1CC[C@]2(C)CC[C@]3(C)[C@H](CC[C@@H]4[C@@]5(C)CC[C@H](O)C(C)(C)[C@@H]5CC[C@@]34C)[C@@H]12						L5632	SIGMA	2017_MIPE5.0_02			Lupeol	Lupeol	1.3				23.807	106.576	2.188	0.206	0.558							95.025			110.758	86.951	484.346	486.566
s-ACC_Roper-ACC1-MIPE5.0-CTG48h-1	NCGC00016978-13	ACC1-viability	0.005895	-1.4	-54.125	34.106	CCOC1=C(C=CC(=C1)CC(=O)N[C@@H](CC(C)C)C2=C(C=CC=C2)N3CCCCC3)C(O)=O						HY-15209	MedChem Express	2017_MIPE5.0_02	-8.2295		Repaglinide		4			10.421	73.713	34.198	0.6	0.212	0.551							88.323			81.195	7.481	220.783	222.196
s-ACC_Roper-ACC1-MIPE5.0-CTG48h-1	NCGC00387306-01	ACC1-viability		4	0	114.836	C[S+]([O-])(=O)C1=CC=C(OC2=CC(=CC(=C2)C#N)F)C3=C1[C@H](O)C(F)(F)C3		606.097	>57			PJM004-004	NCGCChem	2017_MIPE5.0_02			PT-2385		5				31.532	0										0			135.236	103.703	570.755
s-ACC_Roper-ACC1-MIPE5.0-CTG48h-1	NCGC00178377-07	ACC1-viability	0.018643	1.4	78.627	93.784	OC[C@H]1O[C@@H](OC[C@H]2O[C@@H](OC(C#N)C3=CC=CC=C3)[C@H](O)[C@@H](O)[C@@H]2O)[C@H](O)[C@@H](O)[C@@H]1O						DCK-001	DC Chemicals	2017_MIPE5.0_02	-7.7295		Amygdalin		1.1				92.413	82.933	2.248	0.24	0.967							4.306			93.784	1.371	284.149	290.303
s-ACC_Roper-ACC1-MIPE5.0-CTG48h-1	NCGC00025000-22	ACC1-viability	0.005895	1.4	35.002	32.483	CC(=O)N1CCN(CC1)C2=CC=C(OC[C@H]3CO[C@@](C[N]4C=CN=C4)(O3)C5=CC=C(Cl)C=C5Cl)C=C2						HY-B0105	MedChem Express	2017_MIPE5.0_02	-8.2295		Ketoconazole		1.3			11.899	55.67	79.49	1.885	0.063	0.767							44.488			88.154	32.483	346.242	351.124
s-ACC_Roper-ACC1-MIPE5.0-CTG48h-1	NCGC00476170-03	ACC1-viability		4	0	85.266	FC1=CN=CC(=C1)N([C@H](C(=O)NC2CC(F)(F)C2)C3=C(Cl)C=CC=C3)C(=O)[C@@H]4CCC(=O)N4C5=NC=CC(=C5)C#N	>30	248.67	46.7988			JMR014-047_1st_pos	NCGCChem	2017_MIPE5.0_02			Ivosidenib		5				31.328	0										0			116.593	85.266	485.954
s-ACC_Roper-ACC1-MIPE5.0-CTG48h-1	NCGC00016855-19	ACC1-viability		4	0	88.779	COC(=O)NC1=NC2=C([NH]1)C=CC(=C2)SC3=CC=CC=C3						HY-B0413	MedChem Express	2017_MIPE5.0_02			Fenbendazole		5				47.703	0										0			100.872	53.169	368.002
s-ACC_Roper-ACC1-MIPE5.0-CTG48h-1	NCGC00188399-16	ACC1-viability	10.4837	-1.2	-71.508	16.509	CCCCCCCCC1=CC=C(CCC(N)(CO)CO)C=C1						HY-12005	MedChem Express	2017_MIPE5.0_02	-4.9795		Fingolimod hydrochloride		4			7.479	79.098	16.19	4.955	0.002	0.911							87.698			95.608	16.509	357.057	371.355
s-ACC_Roper-ACC1-MIPE5.0-CTG48h-1	NCGC00346633-02	ACC1-viability	1.04837	-1.1	-91.237	24.651	CC1(C)CC(=O)C2=C(C1)[N](N=C2C(F)(F)F)C3=CC(=C(C=C3)C(N)=O)NC4CCC(O)CC4						A4068	APExBIO	2017_MIPE5.0_02	-5.9795		SNX-2112		4			5.419	93.099	17.203	0.8	0	0.948							108.44			117.75	24.651	358.922	365.951
s-ACC_Roper-ACC1-MIPE5.0-CTG48h-1	NCGC00351483-01	ACC1-viability	8.32748	-1.2	-35.287	65.271	CC1=C(F)C(=CC=C1C(=O)N2CCOC3=CC=C(C=C3C2)C4=CC=C(N)N=C4)[S+](C)([O-])=O						ARKS-00101	Arking Pharma	2017_MIPE5.0_02	-5.0795		XL-388		1.3			4.946	36.581	60.049	1.627	0.022	0.821							95.337			101.262	64.681	428.38	430.177
s-ACC_Roper-ACC1-MIPE5.0-CTG48h-1	NCGC00015418-11	ACC1-viability		4	0	97.277	CCC1(C)CC(=O)NC1=O						1502196	Microsource	2017_MIPE5.0_02			Ethosuximide		5				12.703	0										0			107.267	94.564	496.637
s-ACC_Roper-ACC1-MIPE5.0-CTG48h-1	NCGC00263105-06	ACC1-viability		4	-23.004	97.224	CC(C)OC(=O)/C1=C/N(CC(C)(C)C2=C1[NH]C3=CC=CC=C23)C(=O)C4=CC=C(F)C(=C4)F						HY-50911	MedChem Express	2017_MIPE5.0_02			Turofexorate isopropyl		1.3				35.261	92.967	4.955	0.246	0.515							115.971			115.971	80.71	454.135	455.001
s-ACC_Roper-ACC1-MIPE5.0-CTG48h-1	NCGC00015889-21	ACC1-viability	37.1975	-3	-89.304	57.312	OC1=CC=C(C=C1)C2=C(C(=O)C3=CC=C(OCCN4CCCCC4)C=C3)C5=C(S2)C=C(O)C=C5						HY-13738A	MedChem Express	2017_MIPE5.0_02	-4.4295		Raloxifene hydrochloride		2.3			6.319	73.2	33.888	0.7	0.288	0.468							123.192			130.512	57.312	522.702	547.1
s-ACC_Roper-ACC1-MIPE5.0-CTG48h-1	NCGC00346598-02	ACC1-viability		4	0	106.64	O[C@@H]1C\C(=C/C(O)C1O)C(O)=O						S2356	Selleck	2017_MIPE5.0_02			Shikimic acid		5				21.644	0										0			116.868	95.224	511.961
s-ACC_Roper-ACC1-MIPE5.0-CTG48h-1	NCGC00386301-06	ACC1-viability	16.6155	-2.1	-90.946	25.043	CNCC1=CC(=C(C)C=C1)NC(=O)C2=CC=C(NC3=NC4=CC=CC=C4C(=N3)C5=CC=CC=C5)C=C2						GLXC-90164	Glixx	2017_MIPE5.0_02	-4.7795		BMS-833923		4			6.047	93.374	18.133	2.406	0.008	0.87							109.079			118.416	25.043	471.196	479.103
s-ACC_Roper-ACC1-MIPE5.0-CTG48h-1	NCGC00346943-03	ACC1-viability	16.6155	-2.2	-66.915	29.971	CC(C)OC1=CC=C(C=C1Cl)C(=O)N[C@H](CNC(=O)CN(C)C)CC2=CC=C(C=C2)C3=C[N]4C=CC=C([C@H](C)O)C4=N3						A11435	Adooq	2017_MIPE5.0_02	-4.7795		GSK-923295		4			4.413	76.987	28.517	3.929	0.009	0.868							95.433			106.958	29.971	424.334	426.853
s-ACC_Roper-ACC1-MIPE5.0-CTG48h-1	NCGC00021336-14	ACC1-viability		4	-12.981	112.505	[O-]C(=O)CC1=CC=CC=C1NC2=C(Cl)C=CC=C2Cl						Prestw-594	Prestwick	2017_MIPE5.0_02			Diclofenac sodium		1.3				26.753	108.102	1.885	0.346	0.403							121.084			124.436	97.683	536.313	537.535
s-ACC_Roper-ACC1-MIPE5.0-CTG48h-1	NCGC00164588-06	ACC1-viability		4	-13.583	108.491	CC(C)OC(=O)C(C(=O)OC(C)C)=C1S\C=C/S1						A10552	Adooq	2017_MIPE5.0_02			Malotilate		2.3				18.331	96.296	1.714	0.359	0.419							109.879			116.057	97.727	517.014	516.107
s-ACC_Roper-ACC1-MIPE5.0-CTG48h-1	NCGC00263194-02	ACC1-viability		4	0	100.956	C[N]1C=C(C2=C1C=CC=C2)C/3=C(C(=O)NC3=O)\C4=CC(=CC(=C4)Cl)Cl						SYN-1075	SynKinase	2017_MIPE5.0_01			SB-216763		5				21.314	0										0			112.717	91.402	469.963
s-ACC_Roper-ACC1-MIPE5.0-CTG48h-1	NCGC00346683-02	ACC1-viability	0.001662	-1.4	-63.605	90.734	NC1=CC=C(C=N1)C(=O)NC2=CC=CC(=C2)C3=NC(=C4OC5=NC=CC=C5C4=N3)N6CCOCC6						S1219	Selleck	2017_MIPE5.0_01	-8.7795		YM-201636		1.3			6.632	81.898	86.052	4.095	0.085	0.706							149.656			146.346	64.448	433.831	434.235
s-ACC_Roper-ACC1-MIPE5.0-CTG48h-1	NCGC00262228-03	ACC1-viability		4	-20.675	86.075	COC1=CC=C(C=C1)[N]2C=NC3=CC(=CC=C23)C(=O)N4CCCCC4	20.9364	373.1	>50			DYD028-075	NCGCChem	2017_MIPE5.0_01			NCGC00262228		1.3				33.582	96.213	3.512	0.086	0.704							116.887			119.657	86.075	501.937	499.064
s-ACC_Roper-ACC1-MIPE5.0-CTG48h-1	NCGC00189075-02	ACC1-viability		4	0	58.171	OCC(O)CONC(=O)C1=C(NC2=C(F)C=C(I)C=C2)C(=C(F)C=C1)F						CT-PD03	ChemieTek	2017_MIPE5.0_01			PD-0325901		5				24.173	0										0			81.319	57.145	329.479
s-ACC_Roper-ACC1-MIPE5.0-CTG48h-1	NCGC00163492-01	ACC1-viability	20.9177	-2.1	-85.151	24.525	[H][C@]1(O[C@]1([H])C(=O)CC\C=C\C\C=C\C)C(N)=O				CERULENIN;Oxiranecarboxamide, 3-(1-oxo-4,7-nonadienyl)-, (2R-(2alpha,3alpha(4E,7E)))-;(2R,3S,E,E)-2,3-Epoxy-4-oxo-7,10-dodecadienamide;NCGC00163492-01;0 Cerulenin;helicocerin;2,3-Epoxy-4-oxo-7,10-dodecadienoylamide;Cerulenin;LS-63388;CIPLUS_170974;		BIOMOL_G-237	BIOMOL	2017_MIPE5.0_01	-4.6795	0.401	Cerulenin	CERULENIN;Cerulenin	4		20.95	6.429	92.943	19.396	4.095	0.006	0.881							104.548			117.468	24.525	474.279	471.002
s-ACC_Roper-ACC1-MIPE5.0-CTG48h-1	NCGC00263108-02	ACC1-viability		4	0	99.66	CCOC(=O)N[C@@H]1CC[C@@H]2[C@@H](C1)C[C@@H]3[C@@H]([C@@H](C)OC3=O)[C@H]2\C=C\C4=CC=C(C=N4)C5=CC=CC(=C5)F						1755	Axon Medchem	2017_MIPE5.0_01			Vorapaxar		5				26.165	0										0			125.825	99.66	536.903
s-ACC_Roper-ACC1-MIPE5.0-CTG48h-1	NCGC00016925-21	ACC1-viability	0.033152	1.2	36.626	96.454	COC1=CC2=C([NH]C(=N2)[S+]([O-])CC3=C(C)C(=C(C)C=N3)OC)C=C1						HY-B0113	MedChem Express	2017_MIPE5.0_01	-7.4795		Omeprazole		1.3				42.578	97.974	0.9	0.01	0.862							61.348			103.239	60.661	409.586	410.695
s-ACC_Roper-ACC1-MIPE5.0-CTG48h-1	NCGC00018153-13	ACC1-viability	0.010484	1.4	38.514	57.563	C\C=C(C1=CC=C(O)C=C1)\C(=C\C)C2=CC=C(O)C=C2						Prestw-798	Prestwick	2017_MIPE5.0_01	-7.9795		Dienestrol		1.3			19.673	48.353	99.542	0.6	0.456	0.802							61.027			105.916	57.563	429.473	429.736
s-ACC_Roper-ACC1-MIPE5.0-CTG48h-1	NCGC00475735-01	ACC1-viability	23.47	-2.1	-116.716	6.793	COC1=CC(=CC(=C1)N(CCNC(C)C)C2=CC=C3N=CC(=NC3=C2)C4=C[N](C)N=C4)OC						A-1278	ActiveBioChem	2017_MIPE5.0_01	-4.6295		Erdafitinib		4			5.979	120.812	-2.748	1.885	0.004	0.898							113.968			127.605	6.793	499.061	502.129
s-ACC_Roper-ACC1-MIPE5.0-CTG48h-1	NCGC00378999-05	ACC1-viability	0.006615	-1.1	-152.169	11.143	CN1C/C=C/CCOC2=CC=CC(=C2)C3=CC=NC(=N3)NC4=CC=CC(=C4)C1	5.58879	1868.6	25.205			HY-15166	MedChem Express	2017_MIPE5.0_01	-8.1795		SB-1317		4			16.236	137.213	9.222	0.6	0.002	0.912							161.391			148.356	11.143	208.321	212.704
s-ACC_Roper-ACC1-MIPE5.0-CTG48h-1	NCGC00346696-07	ACC1-viability		4	0	108.787	CC1=CC(=C(N=C1)C2=CC(=NC=C2Cl)N3CCN(CC3)C(=O)CC[S+](C)([O-])=O)C						PZ0217	SIGMA	2017_MIPE5.0_01			PF-5274857		5				20.993	0										0			123.474	102.481	535.593
s-ACC_Roper-ACC1-MIPE5.0-CTG48h-1	NCGC00346832-02	ACC1-viability	4.68288	-2.1	-126.28	36.591	COC1=C(OC)C=C(C[C@H](C)[C@H](C)CC2=CC(=C(OC)C=C2)OC)C=C1						T3455	SIGMA	2017_MIPE5.0_01	-5.3295		Terameprocol		1.3			14.396	108.862	8.287	0.3	0.011	0.858							134.567			145.453	36.591	451.912	456.618
s-ACC_Roper-ACC1-MIPE5.0-CTG48h-1	NCGC00345024-01	ACC1-viability		4	19.363	91.732	O=C/1NC(=O)C(=C1C2=CN=C3C=CC=C[N]23)/C4=C[N]5CCN(CC6=C5C4=CC=C6)C(=O)N7CCOCC7	>30	82.9391	>73			DYD11-007	NCGCChem	2017_MIPE5.0_01			GSK3 Inhibitor		1.3				35.73	107.63	4.095	0.426	0.337							88.267			125.497	89.767	513.78	511.81
s-ACC_Roper-ACC1-MIPE5.0-CTG48h-1	NCGC00510481-01	ACC1-viability	20.9177	-2.3	-122.296	23.688	ClC1=CC=C(C=C1)/C=C/C(=O)N2CCC3(CC2)CN(CC4=CC=C(Cl)C(=C4)Cl)C(=O)O3						HY-101192	MedChem Express	2017_MIPE5.0_01	-4.6795		GSK-682753A		4				158.344	-7.981	1.21	0.124	0.92							114.315			182.032	23.688	432.274	488.829
s-ACC_Roper-ACC1-MIPE5.0-CTG48h-1	NCGC00021925-05	ACC1-viability		4	0	96.984	CC(=O)OCC(=O)[C@@]1(O)CC[C@H]2[C@@H]3CCC/4=C/C(=O)/C=C\[C@]4(C)[C@H]3[C@@H](O)C[C@]12C						S2570	Selleck	2017_MIPE5.0_01			Prednisolone acetate		5				13.693	0										0			104.609	90.916	460.433
s-ACC_Roper-ACC1-MIPE5.0-CTG48h-1	NCGC00387870-04	ACC1-viability	6.61475	-2.1	-104.836	15.556	C[N]1N=CC(=C1C2=C(Cl)OC(=C2)C(=O)NC(CN)CC3=CC(=C(F)C=C3)F)Cl						HY-15965	MedChem Express	2017_MIPE5.0_01	-5.1795		GSK2141795		4			6.01	102.586	-1.148	0.7	0	0.95							103.689			118.141	15.556	393.094	391.808
s-ACC_Roper-ACC1-MIPE5.0-CTG48h-1	NCGC00345834-05	ACC1-viability		4	-20.658	83.168	CCC1=NC(=C(S1)C2=CC(=NC=C2)NC(=O)C3=CC=CC=C3)C4=CC(=CC=C4)C						HY-10456	MedChem Express	2017_MIPE5.0_01			TAK-715		1.3				30.168	83.558	4.449	0.136	0.64							104.216			113.336	83.168	489.781	488.625
s-ACC_Roper-ACC1-MIPE5.0-CTG48h-1	NCGC00163470-28	ACC1-viability	0.001176	-1.3	-88.388	59.733	CO[C@@H]1C[C@@H](CC[C@H]1O)/C=C(C)/[C@H]2OC(=O)[C@@H]3CCCCN3C(=O)C(=O)[C@]4(O)O[C@H]([C@H](C[C@@H](C)C\C(=C\[C@@H](CC=C)C(=O)C[C@H](O)[C@H]2C)C)OC)[C@H](C[C@H]4C)OC						1563	Bio Vision	2017_MIPE5.0_01	-8.9295		FK-506		1.3			5.004	102.419	75.062	4.955	0.096	0.69							163.45			153.72	51.301	382.582	380.822
s-ACC_Roper-ACC1-MIPE5.0-CTG48h-1	NCGC00356119-03	ACC1-viability		4	-19.051	86.669	CCCOC1=CC2=C(C=C([N]2C=C1)C(C)=O)C3=CC=CC=C3[S+](C)([O-])=O						5635	Tocris	2017_MIPE5.0_01			GSK-2801		1.3				25.015	85.016	4.955	0.137	0.638							104.067			109.373	84.358	485.316	486.203
s-ACC_Roper-ACC1-MIPE5.0-CTG48h-1	NCGC00345832-03	ACC1-viability		4	9.5	105.239	OCC(=O)N1CCC(CC1)C2=N[NH]C(=C2C3=NC=NC=C3)C4=CC=C(Cl)C=C4						SYN-1078	SynKinase	2017_MIPE5.0_01			SD-06		1.3				18.598	109.333	4.449	0.43	0.334							99.833			118.431	99.833	519.522	520.389
s-ACC_Roper-ACC1-MIPE5.0-CTG48h-1	NCGC00161641-05	ACC1-viability	0.010484	-1.2	-46.991	83.134	COC/1=C/[C@@H]2[C@@H]3CC4=C(C(=C(OC)C=C4)O)[C@]2(CCN3C)CC1=O						S2359	Selleck	2017_MIPE5.0_01	-7.9795		Sinomenine		1.3			13.502	45.642	82.432	0.5	0.005	0.888							129.423			124.987	79.345	457.005	458.681
s-ACC_Roper-ACC1-MIPE5.0-CTG48h-1	NCGC00346513-02	ACC1-viability	26.3338	-2.1	-105.092	4.837	CN(C)CCN1C(=O)C2=C3C(=CC=C2)C=C(N)C=C3C1=O						S1367	Selleck	2017_MIPE5.0_01	-4.5795		Amonafide		4			6.862	106.756	-4.711	4.095	0.005	0.887							100.381			111.593	4.837	451.98	451.346
s-ACC_Roper-ACC1-MIPE5.0-CTG48h-1	NCGC00250374-02	ACC1-viability		4	-21.211	76.18	CC1(C)C[N]2C(=C(C3=CC=C(Cl)C=C3)C(=C2C1)C4=CC=CC=C4)CC(O)=O						S2121	Selleck	2017_MIPE5.0_01			Licofelone		1.3				46.755	91.951	4.955	0.175	0.593							113.161			122.935	76.18	474.74	469.55
s-ACC_Roper-ACC1-MIPE5.0-CTG48h-1	NCGC00378588-02	ACC1-viability	16.3005	-2.4	-74.473	62.44	CCOC1=CC(=CC=C1C/2=N/[C@@](C)(C3=CC=C(Cl)C=C3)[C@](C)(N2C(=O)N4CCN(CC4)CC(=O)N5CCOCC5)C6=CC=C(Cl)C=C6)C(C)(C)C						HY-70027	MedChem Express	2017_MIPE5.0_01	-4.7878		NCGC00378588		2.3			6.137	94.668	37.827	0.5	0.189	0.893							112.299			157.109	62.44	440.173	494.261
s-ACC_Roper-ACC1-MIPE5.0-CTG48h-1	NCGC00238454-10	ACC1-viability	0.000186	-1.3	-103.139	105.062	COC1=CC=C2/C3=N/CCN3\C(=N/C2=C1OC)NC(=O)C4=CC=CN=C4						HY-12030	MedChem Express	2017_MIPE5.0_01	-9.7295		PIK-90		1.3			10.993	111.021	105.444	1.1	0.059	0.745							208.582			198.035	87.014	661.517	665.545
s-ACC_Roper-ACC1-MIPE5.0-CTG48h-1	NCGC00379071-02	ACC1-viability		4	-11.641	83.942	CC1=C(SC(=N1)C2=CC=CN=C2)C(=O)NC3=CC=CC=C3C4=C[N]5C(=CSC5=N4)CN6CCOCC6						HY-15262	MedChem Express	2017_MIPE5.0_01			SRT-2104		1.3				50.563	86.427	4.955	0.681	0.382							98.067			108.984	58.421	454.309	451.748
s-ACC_Roper-ACC1-MIPE5.0-CTG48h-1	NCGC00168774-04	ACC1-viability	0.00132	-1.1	-91.507	123.16	C#CCN[C@@H]1CCC2=C1C=CC=C2						S2102	Selleck	2017_MIPE5.0_01	-8.8795		Rasagiline mesylate		1.3			73.203	102.702	113.398	4.504	0.016	0.841							204.906			197.203	94.501	565.234	568.155
s-ACC_Roper-ACC1-MIPE5.0-CTG48h-1	NCGC00263128-02	ACC1-viability	23.47	-2.1	-99.794	7.728	CCN(CC)CCCCNC1=NC2=CC(=C(Cl)C=C2N=C1C3=CC=C(S3)C4=CC=CS4)Cl						1501	Axon Medchem	2017_MIPE5.0_01	-4.6295		PD-0220245		4			11.25	101.351	0.524	4.095	0.003	0.906							100.318			109.079	7.728	451.206	449.261
s-ACC_Roper-ACC1-MIPE5.0-CTG48h-1	NCGC00015874-05	ACC1-viability		4	28.474	81.417	Cl.Cl.O.O.CCN(CC)CCCC(C)Nc1c3cc(OC)ccc3nc2cc(Cl)ccc12						AT-084/J177276	Specs	2017_MIPE5.0_01			Quinacrine		1.3				53.963	99.828	4.955	0.131	0.675						Tox21_110762_1	71.355			111.506	57.543	402.032	408.506
s-ACC_Roper-ACC1-MIPE5.0-CTG48h-1	NCGC00079434-04	ACC1-viability		4	-22.213	87.517	C[S+]([O-])(=O)N(CC(O)C[N]1C2=CC=CC=C2C3=CC=CC=C13)CC4=CC=CO4						4685	Tocris	2017_MIPE5.0_01			KL001		1.3				38.727	93.398	4.955	0.078	0.716							115.61			126.243	87.517	477.412	475.958
s-ACC_Roper-ACC1-MIPE5.0-CTG48h-1	NCGC00379024-02	ACC1-viability	0.001662	-1.1	-126.753	97.581	C[C@H]1CCC\C(=C/C[C@H](OC(=O)C[C@H](O)C(C)(C)C(=O)[C@H](C)[C@H]1O)\C(C)=C\C2=CSC(=N2)C)C						HY-15278	MedChem Express	2017_MIPE5.0_01	-8.7795		Epothilone D		1.1			9.068	137.775	91.335	4.955	0.029	0.947							218.088			215.333	77.557	479.806	477.994
s-ACC_Roper-ACC1-MIPE5.0-CTG48h-1	NCGC00508901-01	ACC1-viability	0.001864	-1.4	-38.484	84.859	C[C@@]1(CCN1C(=O)C2=CSC3=C2C=CC=C3)C(=O)N(CCCC(O)=O)CC4=CC(=CC=C4)Cl						5621	Tocris	2017_MIPE5.0_01	-8.7295		GLPG-0974		1.3				59.127	97.315	1.627	0.451	0.774							135.799			143.986	84.859	490.087	484.998
s-ACC_Roper-ACC1-MIPE5.0-CTG48h-1	NCGC00183808-01	ACC1-viability	16.6155	-2.4	-81.497	19.832	CN(C)CCCNC(=O)C1=CC=C(C=C1)C2=CC3=CC=CN=C3C(=C2)O						GRB09-026-A4	NCGCChem	2017_MIPE5.0_01	-4.7795	0.252	ML324	NCGC00183808-01;NCGC00183808-01	4		13.674	7.159	84.077	5.364	1.372	0.286	0.781							86.861			103.909	19.832	376.296	372.647
s-ACC_Roper-ACC1-MIPE5.0-CTG48h-1	NCGC00379044-02	ACC1-viability	0.001048	-1.3	-83.9	18.62	C[C@H](\C=C\[C@H](C)C(C([2H])([2H])[2H])(C([2H])([2H])[2H])O)[C@H]1CC[C@H]2C(/CCC[C@]12C)=C/[CH]=[C]3C[C@@H](O)[CH2][C@H](O)C3						HY-76585	MedChem Express	2017_MIPE5.0_01	-8.9795		Paricalcitol-D6 (ABT-358)		4			14.771	119.857	66.563	4.955	0.264	0.495							150.463			138.478	18.62	347.44	336.958
s-ACC_Roper-ACC1-MIPE5.0-CTG48h-1	NCGC00263183-02	ACC1-viability	0.371975	-1.2	-51.258	76.998	CN1CCN(CC1)C2=CC=C(NC3=NC=C4C(=O)N(CC=C)N(C5=CC=CC(=N5)C(C)(C)O)C4=N3)C=C2						S1525	Selleck	2017_MIPE5.0_01	-6.4295		MK-1775		1.3			6.362	80.47	65.529	1.626	0.007	0.876							116.787			135.983	55.514	451.728	452.274
s-ACC_Roper-ACC1-MIPE5.0-CTG48h-1	NCGC00522008-01	ACC1-viability	0.209177	1.4	36.229	89.985	OC1=CC=C2\C3=C(CNCC3)/C(=O)OC2=C1C4OCCCO4						6009	Tocris	2017_MIPE5.0_01	-6.6795		BI09		1.3				52.502	101.73	1	0.097	0.689							65.501			106.249	53.747	400.531	401.034
s-ACC_Roper-ACC1-MIPE5.0-CTG48h-1	NCGC00025018-11	ACC1-viability		4	-23.927	81.98	COC(=O)[C@H]1[C@@H](O)CC[C@H]2CN3CCC4=C([NH]C5=C4C=CC=C5)[C@@H]3C[C@H]12						S2373	Selleck	2017_MIPE5.0_01			Yohimbine		1.3				41.048	81.786	1.1	0.143	0.63							105.712			118.252	77.204	443.308	444.096
s-ACC_Roper-ACC1-MIPE5.0-CTG48h-1	NCGC00507875-01	ACC1-viability	16.6155	-2.2	-76.315	35.875	COC1=CC(=CC=C1NC2=NC3=C(NC(=O)C4=C(C=CC=C4)N3C)C=N2)N5CCN(C)CC5						S8272	Selleck	2017_MIPE5.0_01	-4.7795		XMD8-87		2.1				80.764	30.904	2.406	0.001	0.932							107.219			116.638	35.875	479.353	477.439
s-ACC_Roper-ACC1-MIPE5.0-CTG48h-1	NCGC00017254-05	ACC1-viability	0.117629	-1.1	-102.157	39.41	C[C@H]1CCC/C=C/C2C[C@H](O)C[C@H]2[C@H](O)\C=C\C(=O)O1						1231	Tocris	2017_MIPE5.0_01	-6.9295		Cyanein		1.1			10.364	112.508	36.789	1.1	0	0.948							138.946			150.197	37.689	389.634	399.502
s-ACC_Roper-ACC1-MIPE5.0-CTG48h-1	NCGC00386139-01	ACC1-viability		4	-25.947	103.389	CCC1=CC=CC2=C1[NH]C3=C2CCO[C@]3(CC)CC(O)=O						S1328	Selleck	2017_MIPE5.0_01			R-Etodolac		1.3				50.529	99.335	2.72	0.067	0.732							125.282			134.367	83.838	517.52	517.212
s-ACC_Roper-ACC1-MIPE5.0-CTG48h-1	NCGC00242479-03	ACC1-viability		4	-14.604	114.005	COC1=C(N[S+]([O-])(=O)C2=C(N=CC=C2)C3=CC=C(C=C3)C4=NN=CO4)N=CC(=N1)C						S1456	Selleck	2017_MIPE5.0_01			Zibotentan		1.3				19.454	101.495	0.6	0.139	0.667							116.098			118.882	99.428	519.546	519.25
s-ACC_Roper-ACC1-MIPE5.0-CTG48h-1	NCGC00346542-12	ACC1-viability	11.7629	-2.1	-180.675	6.093	CC[S+]([O-])(=O)NC1=CC=C2NC(=O)C(=C(NC3=CC=C(CN4CCCCC4)C=C3)/C5=CC=CC=C5)/C2=C1						HY-12054	MedChem Express	2017_MIPE5.0_01	-4.9295		Hesperadin		4			5.101	143.393	-39.793	0.3	0.013	0.849							140.883			149.487	6.093	446.594	446.789
s-ACC_Roper-ACC1-MIPE5.0-CTG48h-1	NCGC00263125-03	ACC1-viability		4	0	78.526	COC1=CC=C(COC2=C(OC)C=C3C(=C2)OC(=O)C4=C3C=CC(=C4)C(C)O)C=C1						1718	Axon Medchem	2017_MIPE5.0_01			SG-00529		5				26.299	0										0			87.23	60.932	356.23
s-ACC_Roper-ACC1-MIPE5.0-CTG48h-1	NCGC00263097-03	ACC1-viability	20.9177	-2.1	-110.512	7.972	COC1=CC2=C(C=C1OCCCN3CCCC3)N=CN=C2OC4=C(F)C5=C([NH]C(=C5)C)C=C4						S1017	Selleck	2017_MIPE5.0_01	-4.6795		Cediranib		4			6.446	115.761	0.043	4.095	0.001	0.941							110.555			123.733	7.972	490.937	490.481
s-ACC_Roper-ACC1-MIPE5.0-CTG48h-1	NCGC00496839-01	ACC1-viability	0.001481	-1.2	-63.4	112.336	CN1CCN(CC1)C2=CC=C(NC3=NC=C4\C=C(\C#N)C(=O)N(C5CCCC5)C4=N3)C=C2						S8161	Selleck	2017_MIPE5.0_01	-8.8295		ON-123300		1.3			9.978	71.396	110.397	4.095	0.011	0.858							173.797			169.437	98.041	547.716	548.848
s-ACC_Roper-ACC1-MIPE5.0-CTG48h-1	NCGC00378933-01	ACC1-viability	0.001481	-1.1	-84.699	91.565	OC(=O)C[C@H]1CC[C@@H](CC1)C2=CC=C(C=C2)C3=NC=C(NC4=CC=C(N=C4)C(F)(F)F)C=C3						HY-16278	MedChem Express	2017_MIPE5.0_01	-8.8295		Pradigastat		1.1			11.74	89.671	99.511	4.504	0.002	0.913							184.21			179.677	90.006	504.471	502.077
s-ACC_Roper-ACC1-MIPE5.0-CTG48h-1	NCGC00346506-05	ACC1-viability		4	0	98.995	NC/1=N/[C@]2(COC[C@H]2CS1)C3=CC(=CC=C3F)NC(=O)C4=NC=C(F)C=C4						HY-13240	MedChem Express	2017_MIPE5.0_01			LY-2886721		5				20.757	0										0			115.949	95.192	499.481
s-ACC_Roper-ACC1-MIPE5.0-CTG48h-1	NCGC00346488-03	ACC1-viability	0.001176	-1.1	-80.104	94.213	OC(=O)C1=CC=C(NC2=NC3=C(C\N=C(/C4=CC(=CC=C34)Cl)C5=C(F)C=CC=C5F)C=N2)C=C1						S1100	Selleck	2017_MIPE5.0_01	-8.9295		MLN-8054		1.1			10.197	82.178	100.666	4.955	0.001	0.926							180.77			172.988	90.81	503.845	502.022
s-ACC_Roper-ACC1-MIPE5.0-CTG48h-1	NCGC00189074-12	ACC1-viability	13.1982	-2.1	-120.594	30.699	FC1=C(F)C(=C(C=C1)C(=O)NOCC2CC2)NC3=CC=C(I)C=C3Cl						PZ0181	SIGMA	2017_MIPE5.0_01	-4.8795		PD-184352		1.3			9.67	109.631	8.773	0.4	0.038	0.783							129.366			140.329	30.699	485.223	493.821
s-ACC_Roper-ACC1-MIPE5.0-CTG48h-1	NCGC00092310-14	ACC1-viability	0.001481	-1.1	-98.024	120.832	CCN1CCCC1CNC(=O)C2=C(OC)C=C(N)C(=C2)[S+]([O-])(=O)CC						HY-14545	MedChem Express	2017_MIPE5.0_01	-8.8295		Amisulpride		1.1			8.671	105.516	111.381	4.095	0.002	0.921							209.405			202.546	97.031	560.57	563.506
s-ACC_Roper-ACC1-MIPE5.0-CTG48h-1	NCGC00345818-01	ACC1-viability		4	-28.969	78.251	CCOC(=O)CN[C@H](C1CCCCC1)C(=O)N2CC[C@H]2C(=O)N(C)C3=CC=C(C=C3)\C(N)=N\O						sc-208491	SantaCruz Bio	2017_MIPE5.0_01			Ximelagatran	Ximelagatran	2.3				29.503	72.756	1.464	0.097	0.69							101.725			107.754	78.251	468.483	473.29
s-ACC_Roper-ACC1-MIPE5.0-CTG48h-1	NCGC00510269-04	ACC1-viability	0.263338	-1.2	-37.984	69.571	COC1=NN=C2C=CC(=N[N]12)N3CCC(CC3)C4=CC=C(OCCN5CCN(C)C(=O)[C@H]5C)C=C4						S8344	Selleck	2017_MIPE5.0_01	-6.5795		AZD-5153 6-Hydroxy-2-naphthoic acid		1.3				58.105	76.384	2.333	0.01	0.863							114.368			127.676	69.571	467.69	463.241
s-ACC_Roper-ACC1-MIPE5.0-CTG48h-1	NCGC00015580-22	ACC1-viability		4	-10.783	111.919	CN1CCC(CC1)=C2C3=C(CC(=O)C4=C2C=CS4)C=CC=C3						HY-B0157A	MedChem Express	2017_MIPE5.0_01			Ketotifen		1.3				32.017	108.531	4.955	0.341	0.41							119.314			133.511	101.495	557.023	555.705
s-ACC_Roper-ACC1-MIPE5.0-CTG48h-1	NCGC00371263-02	ACC1-viability		4	-17.735	90.467	CN1CCN(CC1)C2=C(NC(=O)C/3=C/NC(=O)/C=C3C(F)(F)F)C=C(C=C2)C4=CC(=CC=C4)CN5CCOCC5						5267	Tocris	2017_MIPE5.0_01			OICR-9429		1.3				26.307	96.678	3.065	0.115	0.665							114.413			116.774	90.467	507.754	507.124
s-ACC_Roper-ACC1-MIPE5.0-CTG48h-1	NCGC00162073-12	ACC1-viability	33.1523	-3	-103.634	39.338	[O-][S+](=O)(NCCNC\C=C\C1=CC=C(Br)C=C1)C2=CC=CC3=CN=CC=C23						HY-15979A	MedChem Express	2017_MIPE5.0_01	-4.4795		H-89		2.3			5.804	158.575	12.38	3.192	0.309	0.879							116.015			197.913	39.338	476.107	532.602
s-ACC_Roper-ACC1-MIPE5.0-CTG48h-1	NCGC00242501-03	ACC1-viability	0.001864	-1.2	-57.986	107.303	CC1=CC(=C(C)[N]1C2=CC=CC=C2)\C=C3\SC4=NC5=C(C=CC=C5)[N]4C3=O						I1411	SIGMA	2017_MIPE5.0_01	-8.7295		ITX3		1.1			21.867	57.639	112.692	1.885	0	0.956							170.678			164.942	107.303	568.915	566.626
s-ACC_Roper-ACC1-MIPE5.0-CTG48h-1	NCGC00481652-04	ACC1-viability		4	-23.657	91.525	CCC1=NC(C(N)=O)=C(NC2=CC(OC)=C(C=C2)N3CCC(CC3)N4CCN(C)CC4)N=C1NC5CCOCC5	>30	993.24	>82			HY-12432_cm1	MedChem Express	2017_MIPE5.0_01			Gilteritinib		1.3				37.096	91.106	4.955	0.067	0.733							114.763			128.311	91.216	532.534	531.574
s-ACC_Roper-ACC1-MIPE5.0-CTG48h-1	NCGC00510232-02	ACC1-viability		4	-20.751	70.079	CC1(N)CCN(CC1)C2=CC=CN=C2NC(=O)C3=NC(=CN=C3N)C4=NC=CC=C4C(F)(F)F						CT-LXS196	ChemieTek	2017_MIPE5.0_01			LXS-196		2.3				36.809	70.204	4.955	0.322	0.431							90.955			106.888	70.079	429.605	428.816
s-ACC_Roper-ACC1-MIPE5.0-CTG48h-1	NCGC00344549-05	ACC1-viability	0.001481	-1.2	-79.011	88.578	C[C@]1(O)CC[C@H]2[C@@H]3CC[C@H]4CC(=O)OC[C@]4(C)[C@H]3CC[C@]12C						HY-B0707	MedChem Express	2017_MIPE5.0_01	-8.8295		Oxandrolone		1.1			18.935	89.35	88.676	4.095	0.001	0.924							167.687			162.122	72.772	448.417	448.914
s-ACC_Roper-ACC1-MIPE5.0-CTG48h-1	NCGC00241101-10	ACC1-viability	0.002347	-1.1	-91.411	96.655	CCOC1=CC2=C(C=C1NC(=O)\C=C\CN(C)C)C(=C(C=N2)C#N)NC3=CC=C(OCC4=CC=CC=N4)C(=C3)Cl	>30	<1	<1			A10638_CM1	Adooq	2017_MIPE5.0_01	-8.6295		Neratinib		1.3			7.671	91.764	105.831	1.222	0.008	0.873							197.243			188.419	96.655	562.201	560.763
s-ACC_Roper-ACC1-MIPE5.0-CTG48h-1	NCGC00263123-02	ACC1-viability	0.001481	-1.1	-100.484	122.407	COC1=C(C=C(CC2SC(=O)NC2=O)C=C1)C(=O)NCC3=CC=C(C=C3)C(F)(F)F						1567	Axon Medchem	2017_MIPE5.0_01	-8.8295		MK-767		1.1			10.437	104.89	113.455	4.955	0	0.965							213.94			209.744	104.854	569.744	572.9
s-ACC_Roper-ACC1-MIPE5.0-CTG48h-1	NCGC00015482-15	ACC1-viability		4	-25.536	76.545	CC[N+](CC)(CC)CCOC1=CC=CC(=C1OCC[N+](CC)(CC)CC)OCC[N+](CC)(CC)CC						HY-B0416	MedChem Express	2017_MIPE5.0_01			Gallamine triethiodide		1.3				25.447	80.455	0.6	0.086	0.705							105.991			101.991	76.545	411.731	411.161
s-ACC_Roper-ACC1-MIPE5.0-CTG48h-1	NCGC00509886-03	ACC1-viability		4	18.05	55.675	[O-][S+](=O)(N1CC2=CC(=CC=C2N(C[C@H]1CC3=CC=CC=C3)CC4=CN=C[NH]4)C#N)C5=CC=CS5						HY-16111	MedChem Express	2017_MIPE5.0_01			BMS-214662		1.3				37.431	79.306	4.955	0.369	0.407							61.256			91.279	53.848	349.769	357.766
s-ACC_Roper-ACC1-MIPE5.0-CTG48h-1	NCGC00263127-03	ACC1-viability		4	0	110.077	CC(C)[C@H](C[S+]([O-])(=O)C1=CC=C(C=C1)C2=CC=C(Br)C=C2)C(O)=O						1271	Axon Medchem	2017_MIPE5.0_01			PD-166793		5				20.472	0										0			123.04	102.568	547.901
s-ACC_Roper-ACC1-MIPE5.0-CTG48h-1	NCGC00347280-04	ACC1-viability	10.4837	-2.4	-71.316	12.36	NC1=C(C#N)C(=CC(=N1)C2=C(OCC3CC3)C=CC=C2O)C4CCNCC4						HY-13060	MedChem Express	2017_MIPE5.0_01	-4.9795		IKK-2 Inhibitor VIII		4			4.775	118.239	5.738	1.627	0.178	0.774							77.055			130.598	12.36	290.857	320.198
s-ACC_Roper-ACC1-MIPE5.0-CTG48h-1	NCGC00159521-16	ACC1-viability	0.000118	-1.2	-52.324	106.521	OC(C[N]1C=CN=C1)([P](O)(O)=O)[P](O)(O)=O						HY-13777A	MedChem Express	2017_MIPE5.0_01	-9.9295		Zoledronic acid monohydrate		1.3			6.481	53.865	105.87	3.512	0.021	0.824							158.194			153.08	99.215	627.63	626.964
s-ACC_Roper-ACC1-MIPE5.0-CTG48h-1	NCGC00263221-03	ACC1-viability	0.001481	-1.1	-89.544	102.326	CCOC(=O)[C@@H](N)CCC(=O)N[C@@H](CSCC1=CC=CC=C1)C(=O)N[C@@H](C(=O)OCC)C2=CC=CC=C2						HY-13634A	MedChem Express	2017_MIPE5.0_01	-8.8295		Ezatiostat		1.3			6.449	98.585	117.508	4.095	0.013	0.852							207.052			200.91	102.326	593.887	590.525
s-ACC_Roper-ACC1-MIPE5.0-CTG48h-1	NCGC00509937-01	ACC1-viability	2.09177	-1.1	-94.848	18.703	CC(C)NCC[N]1C2=C(C=C(C=C2)C(C)=O)C3=C1C=CC(=C3)C(C)=O						C-1118	ChemGood	2017_MIPE5.0_01	-5.6795		CBL-0137		4				106.848	16.286	2.253	0	0.969							111.134			124.963	18.115	404.979	403.506
s-ACC_Roper-ACC1-MIPE5.0-CTG48h-1	NCGC00390558-02	ACC1-viability	6.61475	-2.3	-229.492	4.853	CCN1CCN(CC1)CC2=CC=C(NC(=O)C3=CC(=C(C)C=C3)NC(=O)C4=CC(=CN=C4)C5=CC=CS5)C=C2C(F)(F)F						HY-18007	MedChem Express	2017_MIPE5.0_01	-5.1795		ALW-II-41-27		4			6.669	188.108	-55.342	0.3	0.052	0.758							174.151			192.961	4.853	500.898	511.808
s-ACC_Roper-ACC1-MIPE5.0-CTG48h-1	NCGC00181336-01	ACC1-viability	0.371975	-2.2	-37.101	91.284	Nc3nc(F)nc2c3ncn2[C@@H]1O[C@H](CO)[C@@H](O)[C@@H]1O				2-fluoroadenosine;2-fluoroadenine arabinoside;FLUDARABINE;9-beta-D-Arabinofuranosyl-2-fluoroadenine;9-.BETA.-D-ARABINOFURANOSYL-2-FLUOROADENINE;2-FLUOROADENOSINE;Fludara;fludarabine;2-Fluoroadenosine;CIPLUS_152133;CIPLUS_172834;9h-purin-6-amine, 9-beta-d-arabinofuranosyl-2-fluoro- (9ci);Fludarabine Base;Fludarabine des-phosphate;F-ara-A;NSC-312887;2-FLUORO-ARA AMP;2-Fluoroadenine-9-beta-D-arabino…		F2773	SIGMA	2017_MIPE5.0_01	-6.4295	0.441	2-Fluoroadenosine	; Fludarabine des-phosphate; Fludarabine;fludarabine; F-ara-A;2-Fluoroadenosine; Fludara; Fludarabine Base	1.3		22.533	4.604	32.584	89.767	0.3	0.033	0.796						Tox21_112795	126.868			123.868	91.284	527.751	527.584
s-ACC_Roper-ACC1-MIPE5.0-CTG48h-1	NCGC00262641-04	ACC1-viability		4	-28.984	120.385	CC1=CC=C(C=C1)[S+]([O-])(=O)OCC(=O)NC2=CC=C(C(O)=O)C(=C2)O						S1155	Selleck	2017_MIPE5.0_01			S31-201		1.3				32.903	106.35	0.5	0.31	0.475							135.334			131.334	98.431	543.119	543.292
s-ACC_Roper-ACC1-MIPE5.0-CTG48h-1	NCGC00142423-05	ACC1-viability	0.010484	1.4	52.849	64.461	OC[C@H]1O[C@@H](OC2=C(C(=O)CCC3=CC=C(O)C=C3)C(=CC(=C2)O)O)[C@H](O)[C@@H](O)[C@@H]1O						S2343	Selleck	2017_MIPE5.0_01	-7.9795		Phlorizin		1.4			4.502	76.857	55.904	4.955	0.485	0.531							3.055			77.149	0.292	202.86	207.954
s-ACC_Roper-ACC1-MIPE5.0-CTG48h-1	NCGC00388364-06	ACC1-viability		4	21.624	89.893	O=C\1N(N\C=C1[N]2C=CN=N2)C3=NC=NC(=C3)N4CCOCC4						HY-12654	MedChem Express	2017_MIPE5.0_01			Molidustat		1.3				35.675	105.725	4.955	0.39	0.382							84.101			119.776	84.101	491.731	495.07
s-ACC_Roper-ACC1-MIPE5.0-CTG48h-1	NCGC00346697-02	ACC1-viability		4	27.65	99.023	FC(F)(F)C1=NC(=NC=C1C(=O)NCC2CCOCC2)NC3=CC=C(Cl)C=C3Cl						S2778	Selleck	2017_MIPE5.0_01			842166X		1.3				46.332	97.881	4.955	0.088	0.701							70.231			104.158	57.825	398.655	402.921
s-ACC_Roper-ACC1-MIPE5.0-CTG48h-1	NCGC00488967-01	ACC1-viability	4.17363	-1.1	-103.087	13.9	CN1CCN(CC1)C(=O)C2=CC3=CC=C(CCNC4=C5C=C(C=CC5=NC=N4)C#N)C=C3C=C2	8.10934	545.34	49.731			A8732	APExBIO	2017_MIPE5.0_01	-5.3795		Senexin-B		4			6.31	113.949	3.784	1.1	0.001	0.931							106.871			127.849	13.9	397.074	399.683
s-ACC_Roper-ACC1-MIPE5.0-CTG48h-1	NCGC00242478-04	ACC1-viability	1.66155	-1.1	-97.71	15.573	CO[C@H]1C[C@H](C)C\C2=C(/NCCN(C)C)C(=O)\C=C(\NC(=O)\C(=C/C=C\[C@H](OC)[C@@H](OC(N)=O)\C(=C/[C@H](C)[C@H]1O)C)C)C2=O		922.6	>91			S1142	Selleck	2017_MIPE5.0_01	-5.7795		Alvespimycin hydrochloride		4			3.407	164.622	13.268	1.344	0.028	0.992							110.978			180.195	15.573	334.657	388.615
s-ACC_Roper-ACC1-MIPE5.0-CTG48h-1	NCGC00510464-01	ACC1-viability	3.31523	-1.3	-81.535	15.683	FC1=C(NC2=NC(=C[N]3C(=CN=C23)C4=C[NH]N=C4)C5CC5)C=CC(=C1)C(=O)N6CCOCC6						6073	Tocris	2017_MIPE5.0_01	-5.4795		P21d hydrochloride		4				90.999	16.047	1.464	0.282	0.894							97.583			106.683	15.683	365.691	372.433
s-ACC_Roper-ACC1-MIPE5.0-CTG48h-1	NCGC00179034-15	ACC1-viability	13.1982	-2.2	-79.912	29.374	NC(=N)C1=CC=C(OCCCCCOC2=CC=C(C=C2)C(N)=N)C=C1						HY-B0537B	MedChem Express	2017_MIPE5.0_01	-4.8795		Pentamidine isethionate		4			4.125	78.088	20.722	1.692	0	0.974							100.634			107.462	29.374	436.52	434.92
s-ACC_Roper-ACC1-MIPE5.0-CTG48h-1	NCGC00164632-07	ACC1-viability	0.001662	-1.1	-98.417	105.913	C[C@@H]1C\C2=C(CCC(=O)C2)/[C@H]3CC[C@@]4(C)[C@@H](CC[C@@]4(O)C#C)[C@H]13						1502343	Microsource	2017_MIPE5.0_01	-8.7795		TIBOLONE		1.1				102.198	109.755	4.095	0	0.964							208.172			203.573	101.375	559.926	559.443
s-ACC_Roper-ACC1-MIPE5.0-CTG48h-1	NCGC00263553-13	ACC1-viability	2.63338	-2.3	-188.135	6.651	CC(C)[N]1C=NC2=C(NCCC3=CC=C(O)C=C3)N=C(N=C12)C4=CSC5=C4C=CC=C5						GLXC-04564	Glixx	2017_MIPE5.0_01	-5.5795		StemRegenin 1		4			7.345	151.722	-41.9	0.2	0.482	0.44							146.236			158.373	6.651	335.387	355.349
s-ACC_Roper-ACC1-MIPE5.0-CTG48h-1	NCGC00510682-01	ACC1-viability	1.04837	1.4	26.365	102.448	CCC1=CC=C2N=C(NC3=NC(=NC(=C3)CC4=CC=CC=C4)N[C@H]5CC[C@H](O)CC5)SC2=C1						5401	Tocris	2017_MIPE5.0_01	-5.9795		GSK-2250665A		1.3				40.452	105.878	3.677	0.019	0.832							79.512			110.082	69.631	425.44	426.56
s-ACC_Roper-ACC1-MIPE5.0-CTG48h-1	NCGC00379254-06	ACC1-viability	9.34358	-2.2	-101.548	3.579	COC1=CC(=CC=C1NC2=NC(=C(Cl)C=N2)NC3=C(OC)C=C(C=C3)N4CCN(CC4)C(C)=O)N5CCN(CC5)C(C)=O						HY-12331	MedChem Express	2017_MIPE5.0_02	-5.0295		KRCA-0008		4			4.355	83.236	-23.496	0.6	0.018	0.833							78.052			86.376	3.14	268.137	278.07
s-ACC_Roper-ACC1-MIPE5.0-CTG48h-1	NCGC00181785-01	ACC1-viability	26.3338	-3	-65.536	51.886	C[C@@H](O[C@H]2OCCN(CC1=NC(=O)N=N1)[C@H]2C3CCC(F)CC3)c4cc(cc(c4)C(F)(F)F)C(F)(F)F				aprepitantum;MK-0869;5-((2-(1-(3,5-BIS(TRIFLUOROMETHYL)PHENYL)ETHOXY)-3-(4-FLUOROPHENYL)-4-MORPHOLINYL)METHYL)-1,2-DIHYDRO-3-OXO-3H-1,2,4-TRIAZOL, 2R-(2AR*,3A);Merck brand of aprepitant;CIPLUS_728707;MK 0869;MK-869;MK 869;L-754030-000Z;HS_534;(2R)-(1R)-3,5-bis(trifluoromethylphenyl)ethoxy)-(3S)-(4-fluoro)phenyl-4-(3-(5-oxo-1H,4H-1,2,4-triazole)methyl-morpholine;aprepitant;APREPITANT;Emend;Aprepit…		A729800	Toronto Research	2017_MIPE5.0_02	-4.5795	0.17	Aprepitant	;Merck brand of aprepitant; Aprepitant; Emend;Aprepitant;L-754030 /MK-0869/ONO-7436	2.3		8.567	6.082	66.423	46.131	4.504	0.032	0.797						Tox21_113595	111.666			118.309	51.886	504.52	517.601
s-ACC_Roper-ACC1-MIPE5.0-CTG48h-1	NCGC00238624-07	ACC1-viability	41.7363	-2.4	-89.227	36.008	ClC1=C[NH]N=C1C\2NC(=N\C3=C2C(=O)CCC3)/NC4=NC5=CC=CC=C5O4	12	274.642	<1			LLI10-095	NCGCChem	2017_MIPE5.0_02	-4.3795	0.223	NCGC00238624	NCGC00238624; NCGC00238624	2.3		11.438	4.044	73.137	12.604	0.7	0.336	0.414							101.831			109.145	36.008	425.498	446.873
s-ACC_Roper-ACC1-MIPE5.0-CTG48h-1	NCGC00262598-03	ACC1-viability		4	0	77.87	COC1=CC2=C(C=C1OC)C(CC3=CC(OC)=C(OC)C=C3)[N+](C)(CCC(=O)OCCCCCOC(=O)CC[N+]4(C)CCC5=C(C=C(OC)C(OC)=C5)C4CC6=CC(OC)=C(OC)C=C6)CC2						S2113	Selleck	2017_MIPE5.0_02			Atracurium besylate	Atracurium besylate	5				30.498	0										0			108.368	77.87	449.358
s-ACC_Roper-ACC1-MIPE5.0-CTG48h-1	NCGC00346551-05	ACC1-viability		4	-25.629	107.543	NC1=C2C(=O)N(C3CCC(=O)NC3=O)C(=O)C2=CC=C1						HY-10984	MedChem Express	2017_MIPE5.0_02			Pomalidomide		1.3				31.357	107.135	4.955	0.298	0.457							132.763			128.763	97.406	519.801	520.175
s-ACC_Roper-ACC1-MIPE5.0-CTG48h-1	NCGC00390563-02	ACC1-viability		4	-24.19	96.086	CN1CCN(C)C(=O)C1C2=CC=C(N/C3=N/C(=C\N(C)C3=O)C4=C(C)C(=CC=C4)NC(=O)C5=CC6=C(CCCC6)S5)C=C2						HY-15427A	MedChem Express	2017_MIPE5.0_02			GDC-0834 racemate		1.3				34.218	107.614	3.132	0.183	0.585							131.804			130.304	96.086	527.978	526.688
s-ACC_Roper-ACC1-MIPE5.0-CTG48h-1	NCGC00015233-07	ACC1-viability	13.1982	-2.1	-87.799	17.993	ClC1=CC=C(C=C1)C(C2=CC=C(Cl)C=C2)[N+]3=C[N](CC(OCC4=C(Cl)C=C(Cl)C=C4)C5=C(Cl)C=C(Cl)C=C5)C=C3						GLXC-04254	Glixx	2017_MIPE5.0_02	-4.8795		Calmidazolium chloride		4			26.899	93.93	15.103	3.512	0	0.968							102.902			111.923	17.993	441.907	442.952
s-ACC_Roper-ACC1-MIPE5.0-CTG48h-1	NCGC00015562-39	ACC1-viability		4	-26.134	110.025	COC1=CC2=C(C=C1)[N](C(=C2CC(O)=O)C)C(=O)C3=CC=C(Cl)C=C3						HY-14397	MedChem Express	2017_MIPE5.0_02			Indomethacin		1.3				35.278	101.033	4.955	0.212	0.583							127.166			126.666	91.388	494.996	493.683
s-ACC_Roper-ACC1-MIPE5.0-CTG48h-1	NCGC00346635-10	ACC1-viability	0.148086	-1.2	-59.576	56.231	CNC(=O)NC1=CC=C(C=C1)C2=NC3=C(C=N[N]3C4CCC5(CC4)OCCO5)C(=N2)N6CC7CCC(C6)O7						HY-10044	MedChem Express	2017_MIPE5.0_02	-6.8295		WYE-125132		1.1			5.9	60.639	55.98	0.9	0	0.987							115.556			116.87	56.231	404.274	404.939
s-ACC_Roper-ACC1-MIPE5.0-CTG48h-1	NCGC00163547-01	ACC1-viability		4	-25.576	90.104	[H][C@]12CC[C@]3(C)C(CC[C@@]3(O)C1=CC(=O)[C@]4([H])C[C@@H](O)[C@@H](O)C[C@]24C)[C@H](C)[C@H](O)CCC(C)(C)O				Ecdysone;NCGC00163547-01;alpha-Ecdysone;Cholest-7-en-6-one, 2,3,14,22,25-pentahydroxy-, (2beta,3beta,5beta,22R)-;CIPLUS_774291;ECDYSONE;2 beta, 3 beta, 14, 22 S, 25-pentahydroxy-5 beta- cholest-7-en-6-one;CIPLUS_162150;2beta,3beta,14alpha,22(R),25-Pentahydroxy-7-cholesten-6-one;22-iso-ecdysone;		BIOMOL_NP-089	BIOMOL	2017_MIPE5.0_02			Ecdysone	ECDYSONE;Ecdysone	1.3				36.911	84.649	4.955	0.315	0.438							110.225			106.225	69.314	410.814	412.079
s-ACC_Roper-ACC1-MIPE5.0-CTG48h-1	NCGC00167578-04	ACC1-viability		4	0	104.263	O=C(C[C@H](CC1=CC=CC=C1)C(=O)O[Ca]OC(=O)[C@H](CC(=O)N2C[C@H]3CCCC[C@H]3C2)CC4=CC=CC=C4)N5C[C@H]6CCCC[C@H]6C5						HY-17398	MedChem Express	2017_MIPE5.0_02			Mitiglinide calcium		5				25.498	0										0			122.61	97.112	516.222
s-ACC_Roper-ACC1-MIPE5.0-CTG48h-1	NCGC00356417-05	ACC1-viability	26.3338	-3	-92.405	17.199	CC1=C[N](CCN2CCN(CC2)C3=C(C=CC=C3)C4=CC(=CC(=C4)C#N)C(=O)NCCCN5CCCC5)C6=C1C=CC=C6						5365	Tocris	2017_MIPE5.0_02	-4.5795		LLY-507		4			6.77	96.25	8.762	4.095	0.001	0.924							101.167			113.449	17.199	457.924	458.89
s-ACC_Roper-ACC1-MIPE5.0-CTG48h-1	NCGC00510498-01	ACC1-viability	18.6429	-2.2	-79.986	8.967	CC1=C(C(=CC(=C1)O[C@@H](CCC(F)(F)F)C2=CC=C(C=C2)C(=O)NCCC(O)=O)C)C3=CC=C(C=C3)C(C)(C)C						HY-19904	MedChem Express	2017_MIPE5.0_02	-4.7295		Adomeglivant		4				95.337	7.251	2.406	0.013	0.849							87.237			104.304	8.967	381.748	383.163
s-ACC_Roper-ACC1-MIPE5.0-CTG48h-1	NCGC00344510-06	ACC1-viability	9.34358	-1.1	-103.509	14.174	CC(C)(CC1=CC=C2C=CC=CC2=C1)NC[C@@H](O)COC3=C(C#N)C(=CC=C3)Cl						HY-10007	MedChem Express	2017_MIPE5.0_02	-5.0295		NPS-2143		4			7.693	111.061	10.346	4.955	0	0.953							113.855			124.961	13.9	460.165	471.041
s-ACC_Roper-ACC1-MIPE5.0-CTG48h-1	NCGC00378801-04	ACC1-viability	23.47	-2.2	-53.432	43.734	CN(C)CC1=CC(=CC=C1)NC(\C2=CC=CC=C2)=C3/C(=O)NC4=C3C=CC(=C4)C(N)=O						HY-12055	MedChem Express	2017_MIPE5.0_02	-4.6295		BIX02188		2.3			5.287	54.522	39.373	1.826	0.006	0.883							92.804			98.256	43.734	420.293	424.983
s-ACC_Roper-ACC1-MIPE5.0-CTG48h-1	NCGC00032387-14	ACC1-viability		4	0	87.313	CCN1\C(SC2=CC=C(OC)C=C12)=C\C(C)=O						HY-15338	MedChem Express	2017_MIPE5.0_02			TG-003		5				26.244	0										0			113.557	87.313	467.485
s-ACC_Roper-ACC1-MIPE5.0-CTG48h-1	NCGC00017338-03	ACC1-viability	8.32748	-1.4	-30.43	82.081	CCCCCC[C@@H]1[C@@H](OC(=O)CC(C)C)[C@H](C)OC(=O)[C@@H](NC(=O)C2=C(O)C(=CC=C2)NC=O)[C@@H](C)OC1=O				Antimycin- A from Streptomyces sp.;Antimycin A1;NCGC00016578-01;9 Antimycin A (A3+A4 >90%);ANTIMYCIN A;ANTIMYCIN A (A1 shown);NCGC00142516-03;NCGC_Prestw-222;NCGC00095884-01;ANTIMYCIN A1;Butanoic acid, 2(or 3)-methyl-, 3-((3-(formylamino)-2-hydroxybenzoyl)amino)-8-hexyl-2,6-dimethyl-4,9-dioxo-1,5-dioxonan-7-yl ester;LS-86460;CIPLUS_155874;Antimycin A;NCGC00142516-02;CIPLUS_158270;		NP-009	BIOMOL	2017_MIPE5.0_02	-5.0795	0.179	Antimycin A	Antimycin A;ANTIMYCIN A1	1.3		9.257	3.227	52.846	76.465	4.955	0.118	0.661							106.895			124.347	71.501	491.098	490.448
s-ACC_Roper-ACC1-MIPE5.0-CTG48h-1	NCGC00481107-02	ACC1-viability	3.92594	-2.1	-151.277	14.211	CCC[S+]([O-])(=O)C1=NC(=CC(=N1)C2=CC3=C(C=C2)[N](C=C3)C4CC(C)(C)NC(C)(C)C4)NC5CC5						NVS-CECR2-1	SGC	2017_MIPE5.0_02	-5.4061		NVS-CECR2-1		4				126.486	-23.229	1.1	0.007	0.875							128.048			140.697	14.211	489.946	511.033
s-ACC_Roper-ACC1-MIPE5.0-CTG48h-1	NCGC00507838-01	ACC1-viability	8.1148	-2.1	-91.823	38.269	CCC1=NC(=C(NC2=CC=C(C=C2)N3CCC(CC3)N4CCN(C)CC4)N=C1O[C@@H]5CCN(C5)C(=O)C=C)C(N)=O						S8412	Selleck	2017_MIPE5.0_02	-5.0907		Naquotinib mesylate		2.3				90.377	27.786	1.885	0.006	0.883							119.609			128.647	38.269	520.661	538.682
s-ACC_Roper-ACC1-MIPE5.0-CTG48h-1	NCGC00181767-12	ACC1-viability		4	0	90.053	CC1=CC=C(C=C1)C(=O)C2=CC(=C(O)C(=C2)[N+]([O-])=O)O						5864	Tocris	2017_MIPE5.0_02			Tolcapone		5				43.55	0										0			133.602	90.053	550.544
s-ACC_Roper-ACC1-MIPE5.0-CTG48h-1	NCGC00263878-01	ACC1-viability		4	-12.124	92.056	CN1\C(=C([O-])/C2=CC=CC=C2[S+]1([O-])=O)C(=O)NC3=NC=C(C)S3						MS-01504150	Microsource	2017_MIPE5.0_02			MELOXICAM SODIUM		1.3				20.936	97.818	4.955	0.283	0.475							109.942			109.942	89.006	478.559	477.567
s-ACC_Roper-ACC1-MIPE5.0-CTG48h-1	NCGC00507840-01	ACC1-viability	10.4837	-2.4	-97.829	12.059	NCCCC[C@H](N)C(=O)N[C@@H](CCCCN)C(=O)N[C@@H](CC1=C[NH]C2=C1C=CC=C2)C(=O)N[C@@H](CC3=C[NH]C4=C3C=CC=C4)C(=O)N[C@@H](CCCCN)C(=O)N[C@@H](CCCCN)C(=O)N[C@@H](CC5=C[NH]C6=C5C=CC=C6)C(=O)N[C@@H](C(C7=CC=CC=C7)C8=CC=CC=C8)C(=O)N[C@@H](CCCCN)C(N)=O						S8199	Selleck	2017_MIPE5.0_02	-4.9795		LTX-315		4				82.198	-14.632	0.9	0.278	0.657							83.196			92.896	10.698	300.558	322.588
s-ACC_Roper-ACC1-MIPE5.0-CTG48h-1	NCGC00522584-01	ACC1-viability		4	0	91.207	CN1CCN(CC1)C(=O)C2=CC=C(S2)C3=CC4=C(C=C3)C(=C(O)C=C4)C=O						HY-19710	MedChem Express	2017_MIPE5.0_02			MKC-3946		5				25.557	0										0			116.764	91.207	499.476
s-ACC_Roper-ACC1-MIPE5.0-CTG48h-1	NCGC00247029-02	ACC1-viability		4	-19.723	124.098	OC[C@H]1OC(O)C[C@@H](O)[C@@H]1O						D3179	SIGMA	2017_MIPE5.0_02			2-Deoxyglucose	2-Deoxyglucose	1.3				27.686	115.19	4.955	0.187	0.611							134.912			134.412	106.727	562.155	560.663
s-ACC_Roper-ACC1-MIPE5.0-CTG48h-1	NCGC00183912-09	ACC1-viability		4	0	109.76	NC1=N[NH]C2=NN=C(C=C12)C3=C4C=CC=C[N]4N=C3C5=CC=CC=C5						HY-12275	MedChem Express	2017_MIPE5.0_02			FR-180204		5				22.734	0										0			111.126	88.392	489.103
s-ACC_Roper-ACC1-MIPE5.0-CTG48h-1	NCGC00263210-04	ACC1-viability	0.074219	-1.2	-56.951	82.923	CCOC1=C(OCC)C(=CC(=C1)C(=O)NC2=CC(=C(Cl)C=C2)C3=NC4=C([NH]3)C=CC=C4)OCC						1976	Bio Vision	2017_MIPE5.0_02	-7.1295		SANT-2		1.3			8.332	53.137	74.574	0.3	0.029	0.804							131.525			126.339	73.201	477.158	478.977
s-ACC_Roper-ACC1-MIPE5.0-CTG48h-1	NCGC00475727-01	ACC1-viability	8.32748	-2.4	-55.039	74.414	C[C@H]([N]1N=NC2=C1N=C(C=N2)C3=C[N](C)N=C3)C4=C[N]5C=CN=C5C=C4	>30	40.71				A-1316	ActiveBioChem	2017_MIPE5.0_02	-5.0795		Savolitinib		1.3			5.539	45.114	59.977	0.4	0.065	0.735							115.016			119.528	74.414	481.339	487.525
s-ACC_Roper-ACC1-MIPE5.0-CTG48h-1	NCGC00263111-11	ACC1-viability		4	0	104.059	[O-][S+](=O)(CCNC(=O)C1=CC=C(Cl)C=C1)C2=NC=C(C=C2)C(F)(F)F						HY-15577	MedChem Express	2017_MIPE5.0_02			GSK-3787		5				19.117	0										0			116.945	97.828	519.806
s-ACC_Roper-ACC1-MIPE5.0-CTG48h-1	NCGC00167803-13	ACC1-viability		4	0	120.495	C[C@H](NC(=O)CC1=CC(=CC(=C1)F)F)C(=O)N[C@H](C(=O)OC(C)(C)C)C2=CC=CC=C2						HY-13027	MedChem Express	2017_MIPE5.0_02			GSI-IX		5				44.236	0										0			137.78	93.544	570.139
s-ACC_Roper-ACC1-MIPE5.0-CTG48h-1	NCGC00025035-05	ACC1-viability	18.6429	-2.4	-34.096	49.77	C[S+]([O-])C1=CC=C(C=C1)C2=NC(=C([NH]2)C3=CC=NC=C3)C4=CC=C(F)C=C4						EI-286	BIOMOL	2017_MIPE5.0_02	-4.7295	0.24	SB-203580	SB-203580;SB-203580	2.3		12.527	6.067	45.474	51.38	3.512	0.134	0.642							85.476			95.244	49.77	392.817	396.246
s-ACC_Roper-ACC1-MIPE5.0-CTG48h-1	NCGC00167520-05	ACC1-viability		4	-29.299	110.087	COC1=CC=C(C=C1OC2CCCC2)C3(CCC(CC3)C(O)=O)C#N						1592	Axon Medchem	2017_MIPE5.0_02			Cilomilast		1.3				34.962	106.079	0.4	0.366	0.38							135.378			135.424	100.462	548.112	548.585
s-ACC_Roper-ACC1-MIPE5.0-CTG48h-1	NCGC00379255-03	ACC1-viability		4	0	88.515	CCN1C(=O)\C(=C/C2=C1N=C(NC3=CC=C(N4CCNCC4)C(=C3)F)N=C2)C5=CC=C(Cl)C=C5Cl						CT-F486	ChemieTek	2017_MIPE5.0_02			FRAX-486		5				33.92	0										0			122.435	88.515	517.73
s-ACC_Roper-ACC1-MIPE5.0-CTG48h-1	NCGC00505021-01	ACC1-viability		4	26.181	91.247	COC1=C(OC)C=C2C(=C1)C(=O)N(CCCN3CCOCC3)\C4=C2\C(=O)C5=C4C=C6OCOC6=C5						NSC743400	NCI	2017_MIPE5.0_02			Indotecan hydrochloride (LMP-400)		1.3				36.269	86.037	3.99	0.377	0.368							59.856			96.265	59.996	400.073	400.961
s-ACC_Roper-ACC1-MIPE5.0-CTG48h-1	NCGC00014925-06	ACC1-viability	16.6155	-2.2	-76.846	40.078	Cl.CN(C)Cc1c2cc3CN4C(=O)C=5COC(=O)[C@](O)(CC)C=5C=C4c3nc2ccc1O						Prestw-1196	Prestwick	2017_MIPE5.0_02	-4.7795	0.212	Topotecan hydrochloride	; Hycamtamine; Topotecane; Nogitecan hydrochloride;Nogitecan hydrochloride/NSC-609699;Topotecan hydrochloride; Topotecan hydrochloride;TOPOTECAN HYDROCHLORIDE; Nogitecan Hydrochloride; Hycamtin	2.1		11.338	4.574	67.612	21.841	1	0.002	0.922						Tox21_111478_1	98.687			107.689	40.078	427.864	427.401
s-ACC_Roper-ACC1-MIPE5.0-CTG48h-1	NCGC00522492-01	ACC1-viability	3.71975	-1.1	-84.782	15.741	FC(F)(F)C1=CC=C2C=CC(=NC2=C1)\C=C\C(=O)C3=CC=NC=C3						HY-12203	MedChem Express	2017_MIPE5.0_02	-5.4295		PFK-158		4				94.972	14.442	4.955	0.001	0.923							99.225			110.163	15.191	364.869	378.945
s-ACC_Roper-ACC1-MIPE5.0-CTG48h-1	NCGC00386332-03	ACC1-viability		4	0	79.199	CC1=C(F)C=C(C=C1C2=CC=C(C=N2)C(=O)NCC(C)(C)C)C(=O)NC3CC3						HY-10402	MedChem Express	2017_MIPE5.0_02			Losmapimod		5				10.355	0										0			85.545	75.19	388.936
s-ACC_Roper-ACC1-MIPE5.0-CTG48h-1	NCGC00346688-04	ACC1-viability		4	0	88.121	CCC1=CC2=C(C=C1N3CCC(CC3)N4CCOCC4)C(C)(C)C5=C(C2=O)C6=CC=C(C=C6[NH]5)C#N						CT-CH542	ChemieTek	2017_MIPE5.0_02			Alectinib (CH5424802)		5				14.243	0										0			88.121	73.878	415.922
s-ACC_Roper-ACC1-MIPE5.0-CTG48h-1	NCGC00253438-12	ACC1-viability	20.9177	-2.1	-115.277	4.737	CC[C@H]1N(C2CCCC2)C3=NC(=NC=C3N(C)C1=O)NC4=CC=C(C=C4OC)C(=O)NC5CCN(C)CC5						HY-50698	MedChem Express	2017_MIPE5.0_02	-4.6795		BI-2536		4			4.542	104.797	-16.223	1.464	0.002	0.918							99.054			109.534	4.737	411.992	422.788
s-ACC_Roper-ACC1-MIPE5.0-CTG48h-1	NCGC00386210-03	ACC1-viability	29.547	-2.3	-120.085	10.767	CN1CCN(CC1)C2CCN(CC2)C(=O)NC3=NC=CC(=C3)OC4=CC(=C(NC(=O)C5(CC5)C(=O)NC6=CC=C(F)C=C6)C=C4)F						B1439	APExBIO	2017_MIPE5.0_02	-4.5295		Golvatinib		4			3.799	98.431	-20.731	0.8	0.11	0.671							99.354			109.197	10.767	391.765	416.272
s-ACC_Roper-ACC1-MIPE5.0-CTG48h-1	NCGC00159559-10	ACC1-viability		4	29.638	75.788	COC(=O)[C@@H]1CC/2=C/C(=O)CC[C@]2(C)[C@@]34O[C@@H]3C[C@@]5(C)[C@@H](CC[C@@]56CCC(=O)O6)[C@H]14						HY-B0251	MedChem Express	2017_MIPE5.0_02			Eplerenone		1.3				39.864	97.573	4.955	0.163	0.638							67.935			98.072	58.208	355.2	357.47
s-ACC_Roper-ACC1-MIPE5.0-CTG48h-1	NCGC00263098-05	ACC1-viability		4	-17.346	95.019	COC1=CC=C(\C=C/C2=CC(=C(OC)C(=C2)OC)OC)C=C1O						1233	Axon Medchem	2017_MIPE5.0_02			Combretastatin A-4		1.3				37.086	100.369	3.929	0.256	0.503							117.716			127.179	90.094	504.618	500.515
s-ACC_Roper-ACC1-MIPE5.0-CTG48h-1	NCGC00346954-01	ACC1-viability	14.8086	-2.2	-82.64	49.205	OC1=CC=C(C(=C1)O)C2=CC=C(C=C2)C3=N[NH]C(=C3)NC4=CC=CC(=C4)CNC5CC5						3038	Tocris	2017_MIPE5.0_02	-4.8295	0.214	TCS-2312	TCS 2312	1.3		11.705	4.934	85.299	31.956	1	0.01	0.863							114.596			134.504	49.205	497.728	497.225
s-ACC_Roper-ACC1-MIPE5.0-CTG48h-1	NCGC00263165-02	ACC1-viability	33.1523	-3	-90.417	21.299	CNC(=O)C1=CC=C(C)C(=C1)N2C(=C/C(=C(/Br)C2=O)OCC3=C(F)C=C(F)C=C3)\C						S2726	Selleck	2017_MIPE5.0_02	-4.4795		PH-797804		4			7.626	92.23	4.756	4.504	0.014	0.848							95.173			113.529	21.299	435.776	436
s-ACC_Roper-ACC1-MIPE5.0-CTG48h-1	NCGC00510494-01	ACC1-viability		4	-25.977	66.729	[O-][N+](=O)C1(CN(C1)C(=O)CBr)[N+]([O-])=O						HY-16438	MedChem Express	2017_MIPE5.0_02			RRx-001		2.3				40.98	67.589	3.99	0.151	0.621							93.566			107.708	66.729	453.87	454.77
s-ACC_Roper-ACC1-MIPE5.0-CTG48h-1	NCGC00263140-03	ACC1-viability		4	0	94.473	C[C@H]1CN([C@H](C)CN1CC2=CC=C(F)C=C2)C(=O)C3=C(Cl)C=C4[N](C)C=C(C(=O)C(=O)N(C)C)C4=C3						1671	Axon Medchem	2017_MIPE5.0_02			Talmapimod		5				23.344	0										0			117.817	94.473	515.128
s-ACC_Roper-ACC1-MIPE5.0-CTG48h-1	NCGC00018294-13	ACC1-viability		4	0	54.148	ClC1=CC=C(COC(C[N]2C=CN=C2)C3=CC=C(Cl)C=C3Cl)C(=C1)Cl						B1977	APExBIO	2017_MIPE5.0_02			Miconazole nitrate		5				28.861	0										0			67.695	38.834	264.85
s-ACC_Roper-ACC1-MIPE5.0-CTG48h-1	NCGC00378853-02	ACC1-viability		4	0	83.574	CCCCN(CCCC)C(=O)CN1C[C@@H]([C@H]([C@@H]1C2=CC=C(OC)C=C2)C(O)=O)C3=CC=C4OCOC4=C3						HY-15403A	MedChem Express	2017_MIPE5.0_02			Atrasentan		5				23.673	0										0			107.247	83.574	460.382
s-ACC_Roper-ACC1-MIPE5.0-CTG48h-1	NCGC00346821-04	ACC1-viability	0.001864	-1.4	-34.536	91.692	OC(=O)/C(S)=C/C1=CC=C(I)C=C1						13859	Cayman	2017_MIPE5.0_02	-8.7295		PD-150606		1.3			23.341	50.053	74.473	4.955	0.29	0.496							109.008			108.514	58.461	368.436	370.169
s-ACC_Roper-ACC1-MIPE5.0-CTG48h-1	NCGC00386313-08	ACC1-viability	0.742187	2.4	39.583	82.25	CNCC1=CC=C(C=C1)C2=NOC(=C2)C3=C(N)N=CC(=N3)C4=CC=C(C=C4)[S+]([O-])(=O)C(C)C						A-1613	ActiveBioChem	2017_MIPE5.0_02	-6.1295		Berzosertib		1.3			4.939	34.358	91.378	0.2	0.323	0.429							51.796			82.25	47.893	334.082	332.724
s-ACC_Roper-ACC1-MIPE5.0-CTG48h-1	NCGC00250389-02	ACC1-viability		4	0	109.814	CC1=C(CCOC2=CC=C(C=C2)C(O)=O)C3=CC(=CC=C3[N]1C(C4=CC=CC=C4)C5=CC=CC=C5)Cl						1609	Axon Medchem	2017_MIPE5.0_02			CDIBA		5				28.921	0										0			127.575	98.654	536.277
s-ACC_Roper-ACC1-MIPE5.0-CTG48h-1	NCGC00249611-05	ACC1-viability	0.166155	-1.1	-120.932	16.702	CC(C)C[C@H](NC(=O)CNC(=O)C1=C(Cl)C=CC(=C1)Cl)B(O)O						A10600	Adooq	2017_MIPE5.0_02	-6.7795		Ixazomib		4			6.865	111.767	9.773	0.4	0.001	0.933							130.704			128.469	16.702	329.241	330.366
s-ACC_Roper-ACC1-MIPE5.0-CTG48h-1	NCGC00485430-01	ACC1-viability		4	0	91.412	NC(=O)C1=C(N)[N](N=C1C2=CC=C(OC3=CC=C(F)C=C3F)C=C2)[C@@H]4CCCN(C4)C#N						PZ0220	SIGMA	2017_MIPE5.0_02			PF-06250112		5				22.454	0										0			113.866	91.412	486.66
s-ACC_Roper-ACC1-MIPE5.0-CTG48h-1	NCGC00263162-08	ACC1-viability		4	-10.175	79.665	CC(C)(C(=O)NCC(F)(F)C(F)(F)F)C(=O)N[C@@H]1C(=O)NC2=CC=CC=C2C3=C1C=CC=C3						HY-11102	MedChem Express	2017_MIPE5.0_02			RO-4929097		1.3				17.597	77.446	4.955	0.132	0.645							87.621			93.406	75.808	413.354	413.363
s-ACC_Roper-ACC1-MIPE5.0-CTG48h-1	NCGC00345855-06	ACC1-viability	33.1523	-3	-83.559	44.074	[O-][S+]1(=O)CCN(CC1)CC2=CC=C(C=C2)C3=CC=CC4=NC(=N[N]34)NC(=O)C5CC5						CT-GLPG	ChemieTek	2017_MIPE5.0_02	-4.4795		Filgotinib		2.3			4.629	75.868	28.797	4.504	0.016	0.839							112.356			119.942	44.074	496.935	520.224
s-ACC_Roper-ACC1-MIPE5.0-CTG48h-1	NCGC00015590-08	ACC1-viability		4	0	84.286	O=C1N(C2=CC=CC=C2)C3=C(C=CC=C3)C1(CC4=CC=NC=C4)CC5=CC=NC=C5						1999	Tocris	2017_MIPE5.0_02			Linopirdine		5				19.907	0										0			104.192	84.286	447.78
s-ACC_Roper-ACC1-MIPE5.0-CTG48h-1	NCGC00387215-01	ACC1-viability	0.002347	-1.4	-31.088	81.316	C[C@@H](NC1=C2C=C([NH]C2=NC=N1)C3=CC=C(O)C=C3)C4=CC=CC=C4						4941	Tocris	2017_MIPE5.0_02	-8.6295		PKI-166		1.3			11.673	51.755	59.83	4.955	0.369	0.406							90.919			90.094	38.339	300.089	302.518
s-ACC_Roper-ACC1-MIPE5.0-CTG48h-1	NCGC00250404-06	ACC1-viability		4	-15.129	103.455	C[C@@]1(CCCN1)C2=NC3=C(C=CC=C3[NH]2)C(N)=O						HY-10130	MedChem Express	2017_MIPE5.0_02			Veliparib		1.3				29.936	99.254	2.248	0.258	0.502							114.383			119.378	89.442	494.919	494.197
s-ACC_Roper-ACC1-MIPE5.0-CTG48h-1	NCGC00273985-04	ACC1-viability	16.6155	-2.2	-77.525	27.141	CCN1CCC(CC1)[N]2C=C(CNC3=CC(=C4N=CC(=C(NC5=CC=C(F)C(=C5)Cl)C4=C3)C#N)Cl)N=N2						HY-32018	MedChem Express	2017_MIPE5.0_02	-4.7795		Wyeth Cot Inhibitor 2		4			5.042	83.771	25.614	2.72	0	0.964							103.139			110.912	27.141	456.285	457.706
s-ACC_Roper-ACC1-MIPE5.0-CTG48h-1	NCGC00346575-02	ACC1-viability		4	-14.573	105.357	C[N]1C(=NC2=CC(=CC=C12)C(=O)N(CCC(O)=O)C3=NC=CC=C3)CNC4=CC=C(C=C4)C(N)=N						S2196	Selleck	2017_MIPE5.0_02			Dabigatran		2.3				18.446	94.826	4.955	0.396	0.376							109.399			116.367	97.922	715.113	705.959
s-ACC_Roper-ACC1-MIPE5.0-CTG48h-1	NCGC00346963-01	ACC1-viability		4	-13.146	93.577	CCN(CC)CCCCNC1=NC=C2CN(C(=O)N(C)C2=N1)C3=C(Cl)C(=CC(=C3Cl)OC)OC						HMSL10083	LINCS	2017_MIPE5.0_02			HMSL10083	HMSL10083	1.3				25.953	104.969	3.132	0.197	0.569							118.115			119.53	93.577	519.661	516.759
s-ACC_Roper-ACC1-MIPE5.0-CTG48h-1	NCGC00024999-04	ACC1-viability	0.001048	-1.2	-34.106	122.724	CC[C@H](NC(C)C)[C@H](O)C1=CC=C(O)C2=C1\C=C/C(=O)N2						1102	Tocris	2017_MIPE5.0_02	-8.9795		Procaterol hydrochloride		1.3			10.992	37.34	116.256	4.955	0.047	0.767							150.362			146.362	109.022	565.729	565.738
s-ACC_Roper-ACC1-MIPE5.0-CTG48h-1	NCGC00015888-06	ACC1-viability	23.47	-3	-40.729	62.548	COC1C(CC2CN3CCC4=C([NH]C5=C4C=CC(=C5)OC)C3CC2C1C(=O)OC)OC(=O)C6=CC(=C(OC)C(=C6)OC)OC						N1867	APExBIO	2017_MIPE5.0_02	-4.6295		Reserpine		2.3			3.927	48.615	59.071	4.095	0.09	0.698							99.8			111.163	62.548	459.331	466.275
s-ACC_Roper-ACC1-MIPE5.0-CTG48h-1	NCGC00510488-01	ACC1-viability		4	-13.1	104.958	[O-][S+](=O)(CC1CCN(CCCC(F)(F)F)CC1)N2[C@@H]3CC[C@H]2CC(C3)NC(=O)C4=CC5=C(NC(=O)C5)C=C4Cl						HY-19324	MedChem Express	2017_MIPE5.0_02			EPZ-031686		1.3				25.602	106.536	3.132	0.216	0.547							119.636			122.572	96.969	525.295	524.249
s-ACC_Roper-ACC1-MIPE5.0-CTG48h-1	NCGC00346802-02	ACC1-viability		4	-15.255	92.47	C[C@H]1CN(CCCN1[S+]([O-])(=O)C2=CC=CC3=C2C(=CN=C3)C)C(=O)CN						2485	Tocris	2017_MIPE5.0_02			Glycyl-H-1152		1.3				23.129	95.653	4.955	0.328	0.424							110.908			110.908	87.779	464.803	465.178
s-ACC_Roper-ACC1-MIPE5.0-CTG48h-1	NCGC00263158-07	ACC1-viability	2.9547	-1.2	-85.731	24.993	S=C(NCC1=CC2=C(OCO2)C=C1)N3CCN(CC3)C4=NC=NC5=C4OC6=C5C=CC=C6						HY-10206	MedChem Express	2017_MIPE5.0_02	-5.5295		Amuvatinib		4			7.277	86.949	17.5	1.464	0	0.949							103.232			111.927	24.978	383.386	390.416
s-ACC_Roper-ACC1-MIPE5.0-CTG48h-1	NCGC00167801-02	ACC1-viability		4	29	105.746	O=C(NCCCCN1CCOCC1)C2=CC3=CC=CC=C3O2						2632	Tocris	2017_MIPE5.0_02			CL-82198		1.3				33.249	99.302	1.989	0.082	0.71							70.302			106.052	72.802	460.696	462.569
s-ACC_Roper-ACC1-MIPE5.0-CTG48h-1	NCGC00346070-02	ACC1-viability		4	0	96.661	C[N]1C=C(C2=CC3=C(C=C2)N(CC3)C(=O)CC4=CC(=CC=C4)C(F)(F)F)C5=C1N=CN=C5N						516535	EMD Chemicals	2017_MIPE5.0_02			GSK-2606414	Perk Inhibitor I, GSK2606414	5				23.663	0										0			119.484	95.822	522.713
s-ACC_Roper-ACC1-MIPE5.0-CTG48h-1	NCGC00159458-11	ACC1-viability	6.44581	-2.2	-48.748	66.925	CC(C)C1=C(C(=O)NC2=CC=CC=C2)C(=C([N]1CC[C@@H](O)C[C@@H](O)CC(O)=O)C3=CC=C(F)C=C3)C4=CC=CC=C4						SYN-3020	SynKinase	2017_MIPE5.0_02	-5.1907		Atorvastatin calcium		1.3			4.639	60.501	66.644	4.955	0.014	0.848							115.392			127.427	66.925	543.579	544.806
s-ACC_Roper-ACC1-MIPE5.0-CTG48h-1	NCGC00164380-01	ACC1-viability		4	25.829	92.086	[H][C@@]12CCC(=O)[C@@]1(C)CC[C@@]3([H])[C@@]2([H])CCC4=C(O)C(=O)CC[C@]34C				NCGC00095102-02;4-Hydroxy-4-androstene-3,17-dione;NCGC00095102-01;NCGC00015070-01;4-OH Androstenedione;4-hydroxyandrost-4-ene-3,17-dione;formestane;NCGC00095102-03;NCGC00164380-01;Fromestane;CIPLUS_154577;CGP 32349;4-OHA;formestanum;CGP-32349;Formestane (4-Androsten-4-ol-3,17-dione);4-Hydroxyandrost-4-ene-3,17-dione;4-hydroxyandrostene-3,17-dione;4-Androsten-4-ol-3,17-dione;4-HYDROXYANDROSTENEDIO…		MFCD00057814	SigmaAldrich	2017_MIPE5.0_02			Formestane	4-OH Androstenedione;4-Hydroxyandrostenedione	1.3				24.282	98.079	0.3	0.1	0.686							72.25			92.086	67.805	404.397	404.468
s-ACC_Roper-ACC1-MIPE5.0-CTG48h-1	NCGC00015646-03	ACC1-viability		4	0	98.685	CC1=C[NH]N=C1						Lopac-M-1387	SigmaAldrich	2017_MIPE5.0_02			Fomepizole	FOMEPIZOLE HYDROCHLORIDE;4-Methylpyrazole hydrochloride; 4-Methylpyrazole hydrochloride	5				15.956	0										0			111.061	95.105	491.854
s-ACC_Roper-ACC1-MIPE5.0-CTG48h-1	NCGC00159459-08	ACC1-viability	0.001048	1.4	52.862	75.058	COC1=C(C/C=C(C)/CCC(=O)OCCN2CCOCC2)C(=C3C(=O)OCC3=C1C)O						1504567	Microsource	2017_MIPE5.0_02	-8.9795		Mycophenolate mofetil		1.3			9.489	70.878	97.211	4.955	0.317	0.436							44.349			122.315	51.437	460.053	456.572
s-ACC_Roper-ACC1-MIPE5.0-CTG48h-1	NCGC00162409-08	ACC1-viability	0.031185	-1.2	-40.208	45.182	CO[C@H]1\C=C/C=C(/C)C[C@H](C)[C@H](O)[C@H](C)\C=C(C)/C=C(/OC)C(=O)O[C@@H]1[C@@H](C)[C@@H](O)[C@H](C)[C@@]2(O)C[C@@H](O)[C@H](C)[C@H](O2)C(C)C						NP-007111	Analyticon	2017_MIPE5.0_02	-7.5061		Bafilomycin A1		1.3			5.56	65.9	57.077	3.192	0.018	0.834							97.285			111.082	45.182	387.757	385.693
s-ACC_Roper-ACC1-MIPE5.0-CTG48h-1	NCGC00016569-10	ACC1-viability		4	0	100.593	NC[C@H]1CC[C@@H](CC1)C(O)=O						B1858	APExBIO	2017_MIPE5.0_02			Tranexamic Acid		5				45.709	0										0			125.545	79.836	496.974
s-ACC_Roper-ACC1-MIPE5.0-CTG48h-1	NCGC00378575-03	ACC1-viability	23.47	-2.2	-71.727	35.637	OC(COC1=C2C=CC=NC2=CC=C1)CN3CCN(CC3)C(=O)C(C4=CC=CC=C4)C5=CC=CC=C5						HY-17013A	MedChem Express	2017_MIPE5.0_02	-4.6295		Dofequidar		2.1			7.014	80.224	30.326	4.095	0.001	0.926							102.053			115.861	35.637	467.003	466.87
s-ACC_Roper-ACC1-MIPE5.0-CTG48h-1	NCGC00090905-16	ACC1-viability		4	0	92.466	C[S+]([O-])(=O)OCCCCO[S+](C)([O-])=O						1500152	Microsource	2017_MIPE5.0_02			Busulfan		5				21.119	0										0			108.453	87.334	462.643
s-ACC_Roper-ACC1-MIPE5.0-CTG48h-1	NCGC00015610-29	ACC1-viability		4	-21.499	77.493	CC1=C(C=NO1)C(=O)NC2=CC=C(C=C2)C(F)(F)F						HY-B0083	MedChem Express	2017_MIPE5.0_02			Leflunomide		1.3				26.665	84.901	1.288	0.27	0.489							106.4			102.4	75.734	421.042	419.322
s-ACC_Roper-ACC1-MIPE5.0-CTG48h-1	NCGC00507864-01	ACC1-viability	1.17629	-1.2	-58.255	51.14	CC1(C)OCC[N]2C3=C(N=C12)C(=NC(=N3)C4=CN=C(N)N=C4)N5CCOCC5						S8163	Selleck	2017_MIPE5.0_02	-5.9295		GDC-0084		1.3				59.226	46.188	1	0.007	0.876							104.443			110.366	51.14	394.695	406.55
s-ACC_Roper-ACC1-MIPE5.0-CTG48h-1	NCGC00378895-01	ACC1-viability	2.9547	-2.2	-43.881	70.747	CN(C)[C@@]1(CC[C@]2(CC1)OCCC3=C2[NH]C4=C3C=C(F)C=C4)C5=CC=CC=C5						HY-15536	MedChem Express	2017_MIPE5.0_02	-5.5295		Cebranopadol		1.1			19.497	42.619	65.224	0.6	0.002	0.92							109.105			113.367	70.747	464.689	465.288
s-ACC_Roper-ACC1-MIPE5.0-CTG48h-1	NCGC00274063-05	ACC1-viability		4	10.093	107.711	COC1=CC=C(C=C1)C2=NC3=CC(=CC=C3[NH]2)/C4=N/NC(=O)CC4C	>30	213.66	<1			HY-B0204	MedChem Express	2017_MIPE5.0_02			Pimobendan		1.3				31.27	116.408	3.929	0.41	0.358							106.315			128.517	97.247	532.172	536.162
s-ACC_Roper-ACC1-MIPE5.0-CTG48h-1	NCGC00263099-07	ACC1-viability		4	-13.562	88.779	COC1=C(OC)C=C2C(=C1)N=CN=C2[N]3N=C(N=C3N)C4=NC=CC=C4						SML1115	SIGMA	2017_MIPE5.0_02			CP-466722		1.3				17.551	94.497	4.955	0.423	0.314							108.058			106.058	88.507	457.529	456.98
s-ACC_Roper-ACC1-MIPE5.0-CTG48h-1	NCGC00505020-01	ACC1-viability	0.58954	-2.4	-55.569	79.081	COC1=C(OC)C=C2C(=C1)C(=O)N(CCC[N]3C=CN=C3)\C4=C2\C(=O)C5=CC6=C(OCO6)C=C45						NSC725776	NCI	2017_MIPE5.0_02	-6.2295		Indimitecan hydrochloride (LMP-776)		1.3				45.318	67.298	0.2	0.174	0.595							122.868			124.4	79.081	468.021	470.274
s-ACC_Roper-ACC1-MIPE5.0-CTG48h-1	NCGC00015300-11	ACC1-viability	16.6155	-2.1	-106.306	10.7	FC1=CC=C(C=C1)C(OCCN2CCN(CCCC3=CC=CC=C3)CC2)C4=CC=C(F)C=C4						421	Tocris	2017_MIPE5.0_01	-4.7795		Vanoxeamine		4			30.231	112.155	3.033	2.121	0.001	0.926							109.339			122.855	10.7	470.9	471.878
s-ACC_Roper-ACC1-MIPE5.0-CTG48h-1	NCGC00263152-15	ACC1-viability	7.42187	-1.3	-114.717	6.135	CN1CCN(CC2=CC=C(NC(=O)C3=CC(C#CC4=CN=C5C=CC=NN45)=C(C)C=C3)C=C2C(F)(F)F)CC1	>30	698.44	<1			S1490_cm2	Selleck	2017_MIPE5.0_01	-5.1295		Ponatinib		4			7.787	196.626	-0.157	1.826	0.095	0.941							114.56			202.761	6.135	402.46	454.556
s-ACC_Roper-ACC1-MIPE5.0-CTG48h-1	NCGC00241114-02	ACC1-viability	5.25428	-2.4	-88.202	24.345	CC(=O)NC1=CC=C(C=C1)C(=O)NC(C)(C)C						44169	Astatech	2017_MIPE5.0_01	-5.2795		CPI-1189		4				67.911	10.763	0.2	0.627	0.599							98.965			92.256	24.345	330.692	325.221
s-ACC_Roper-ACC1-MIPE5.0-CTG48h-1	NCGC00263168-03	ACC1-viability	16.6155	-2.2	-102.95	46.024	CC(C)CC(=O)NC1=N[NH]C2=C1CN(C(=O)C3CCN(C)CC3)C2(C)C						S1487	Selleck	2017_MIPE5.0_01	-4.7795		PHA-793887		2.1			5.869	87.634	18.942	0.8	0.001	0.927							121.892			133.657	46.024	513.6	516.569
s-ACC_Roper-ACC1-MIPE5.0-CTG48h-1	NCGC00481403-01	ACC1-viability	0.001864	-1.4	-47.607	98.235	CC1=C(C(=NO1)C)C2=CC=C(C(=C2)O[C@H]3CCNC3)C4=CC(=C(NC(N)=O)S4)C(N)=O	>30	<1	38.5447			HY-19362	MedChem Express	2017_MIPE5.0_01	-8.7295		AZD-3264		1.3			5.996	81.698	91.069	3.132	0.277	0.658							138.676			135.271	53.574	456.023	456.26
s-ACC_Roper-ACC1-MIPE5.0-CTG48h-1	NCGC00163450-06	ACC1-viability	0.001662	-1.2	-55.379	99.715	CNC(=O)[C@H](CC1=C[NH]C2=C1C=CC=C2)NC(=O)[C@H](CC(C)C)CC(=O)NO						S7157	Selleck	2017_MIPE5.0_01	-8.7795		Ilomastat (GM6001, Galardin)		1.3			7.114	66.098	95.054	4.095	0.012	0.855							150.432			148.042	81.944	472.911	474.842
s-ACC_Roper-ACC1-MIPE5.0-CTG48h-1	NCGC00496841-01	ACC1-viability	0.331523	1.4	30.18	104.17	C[N]1C(=NN=C1C23CCC(CC2)(CC3)C4=NOC(=N4)C5CC(F)(F)C5)C6=CC=CC=C6C(F)(F)F						S8200	Selleck	2017_MIPE5.0_01	-6.4795		MK-4101		1.3			9.292	47.012	104.375	0.8	0.102	0.682							74.196			110.626	63.614	421.48	422.57
s-ACC_Roper-ACC1-MIPE5.0-CTG48h-1	NCGC00015529-22	ACC1-viability	0.004683	-1.2	-49.826	106.64	CC(C)CC1=CC=C(C=C1)C(C)C(O)=O						A8446	APExBIO	2017_MIPE5.0_01	-8.3295		Ibuprofen lysine		1.3			22.271	50.961	103.26	0.8	0.021	0.825							153.086			148.683	97.722	538.901	541.181
s-ACC_Roper-ACC1-MIPE5.0-CTG48h-1	NCGC00186628-01	ACC1-viability	0.209177	1.2	31.774	105.061	CCCC[N+]1(C)[C@H]2CC(C[C@@H]1[C@H]3O[C@@H]23)OC(=O)[C@H](CO)C4=CC=CC=C4				BUTYLSCOPOLAMMONIUM Br		AC216	BIOMOL	2017_MIPE5.0_01	-6.6795	0.353	Butylscopolamine bromide	Butylscopolammonium Br	1.3		18.525	11.291	44.797	103.858	2.72	0.021	0.824							72.084			105.061	60.264	418.468	422.033
s-ACC_Roper-ACC1-MIPE5.0-CTG48h-1	NCGC00521067-01	ACC1-viability	0.003315	-1.2	-74	74.682	CN1C(=O)N(C(=O)[C@]12CN(C[C@H]2C3=CC=C(C=C3)C#N)CC4=CC(=CS4)C(O)=O)C5=CC(=CC(=C5)Cl)Cl						HE-0001	Key Organics	2017_MIPE5.0_01	-8.4795		BMS-587101		1.3				76.745	71.901	0.8	0.011	0.857							145.901			138.575	61.831	400.726	403.55
s-ACC_Roper-ACC1-MIPE5.0-CTG48h-1	NCGC00094087-08	ACC1-viability	0.001048	1.4	30.605	99.984	NC(=O)C1=C(O)[N](C=N1)[C@@H]2O[C@H](CO)[C@@H](O)[C@H]2O						HY-17470	MedChem Express	2017_MIPE5.0_01	-8.9795		Mizoribine		1.3			5.94	40.788	87.054	4.955	0.348	0.401							56.449			101.316	60.528	408.851	412.255
s-ACC_Roper-ACC1-MIPE5.0-CTG48h-1	NCGC00346610-02	ACC1-viability		4	6.201	115.135	CC(C)(CO)[C@@H](O)C(=O)NCCC(O)=O						S2498	Selleck	2017_MIPE5.0_01			Pantothenic acid		1.3				15.605	108.947	4.955	0.298	0.459							102.746			115.135	99.529	506.394	507.198
s-ACC_Roper-ACC1-MIPE5.0-CTG48h-1	NCGC00507860-01	ACC1-viability	26.3338	-3	-78.46	40.274	CCN(C)[S+]([O-])(=O)NC1=CC=C(F)C(=C1F)C(=O)C2=C[NH]C3=NC=C(C=C23)C4=CN=C(N=C4)C5CC5						S7964	Selleck	2017_MIPE5.0_01	-4.5795		PLX-7904		2.3				90.318	34.249	4.504	0.005	0.89							112.709			130.592	40.274	520.026	518.834
s-ACC_Roper-ACC1-MIPE5.0-CTG48h-1	NCGC00253737-09	ACC1-viability	0.001176	-1.2	-39.776	81.565	CCN1C(=O)N(CC)C2=C([N](C)C(=N2)\C=C\C3=CC=C(OC)C(=C3)OC)C1=O						HY-10888	MedChem Express	2017_MIPE5.0_01	-8.9295		Istradefylline		1.3			11.597	41.6	87.229	4.955	0.019	0.831							127.005			123.165	81.565	430.709	428.303
s-ACC_Roper-ACC1-MIPE5.0-CTG48h-1	NCGC00238451-09	ACC1-viability	10.4837	-2.2	-66.316	63.244	FC1=C(C=C(C/C2=N/NC(=O)C3=C2C=CC=C3)C=C1)C(=O)N4CCN(CC4)C(=O)C5CC5						CT-A2281	ChemieTek	2017_MIPE5.0_01	-4.9795		Olaparib		1.3			6.059	53.997	46.707	0.3	0.042	0.777							113.023			117.242	63.244	456.356	456.869
[truncated: 1,196 more rows]
[truncated: 66 more columns]

## Sheet: 2
Supplementary Table S1. High-throughput drug screens in ACC cell lines
[truncated: 2,482 more rows]
[truncated: 66 more columns]

## Sheet: 3
Supplementary Table S1. High-throughput drug screens in ACC cell lines
[truncated: 2,482 more rows]
[truncated: 66 more columns]

[truncated: 3 more sheets: 4, 5, 6]
