# Supplementary material for: Activity of the Ubiquitin-activating Enzyme Inhibitor TAK-243 in Adrenocortical Carcinoma Cell Lines, Patient-derived Organoids, and Murine Xenografts
Source: Cancer Res Commun. 2024 Mar 19;4(3):834–48. doi: 10.1158/2767-9764.CRC-24-0085 (PMC10949913; doi:10.1158/2767-9764.CRC-24-0085)
Supplement: Supplementary Table S2 — Screening for drugs synergistic with TAK-243 [file crc-24-0085-s02.xlsx]

## Sheet: Summary
Supplementary Table S2. Screening for drugs synergistic with TAK-243 in CUACC1 and H295R
1: Synergistic effects of 107 drugs with TAK-243 in CUACC1.
2: Synergistic effects of 107 drugs with TAK-243 in H295R.

## Sheet: 1
Supplementary Table S2. Screening for drugs synergistic with TAK-243 in CUACC1 and H295R
1: Synergistic effects of 107 drugs with TAK-243 in CUACC1.
RowSid	RowName	RowTarget	ColSid	ColName	ColTarget	MedianExcess	NumExcess	ExcessHSA	ExcessCRX	LS3x3	Beta	Gamma	DBSumPos	DBSumNeg
NCGC00249613-11	Carfilzomib	Proteasome Inhibitor	NCGC00386449-04	MLN-7243	Ubiquitin-Activating Enzyme E1 Inhibitor	67.0655	58	-948.927	221106	-39.2431	0.79248	0.77676	0.22275	-8.76592
NCGC00601812-01	S55746 (S 055746,BCL201)	Bcl-2 Inhibitor	NCGC00386449-04	MLN-7243	Ubiquitin-Activating Enzyme E1 Inhibitor	50.7186	68	-936.784	198470	-33.5673	0.8125	0.80879	0.01579	-9.22472
NCGC00167512-11	Everolimus	mTOR inhibitor	NCGC00386449-04	MLN-7243	Ubiquitin-Activating Enzyme E1 Inhibitor	35.7998	56	-884.711	156064	-26.1011	0.84922	0.80415	0.32337	-7.03338
NCGC00508985-03	Eltanexor	Exportin-1 Antagonist	NCGC00386449-04	MLN-7243	Ubiquitin-Activating Enzyme E1 Inhibitor	47.1519	57	-816.937	158267	-20.75	0.81328	0.80176	0.531	-7.99485
NCGC00014925-13	Topotecan hydrochloride	DNA Topoisomerase I Inhibitor	NCGC00386449-04	MLN-7243	Ubiquitin-Activating Enzyme E1 Inhibitor	57.741	66	-710.189	133306	-17.0572	0.85225	0.81211	0.10079	-5.62863
NCGC00378692-03	Ulixertinib	ERK1/2 Inhibitor	NCGC00386449-04	MLN-7243	Ubiquitin-Activating Enzyme E1 Inhibitor	36.926	60	-563.659	162425	-29.4529	0.93081	0.8823	0.87804	-4.39975
NCGC00188344-23	Navitoclax	Bcl-2 Inhibitor	NCGC00386449-04	MLN-7243	Ubiquitin-Activating Enzyme E1 Inhibitor	80.956	43	-562.888	126196	-45.5077	1.03838	0.86274	4.74864	-5.0642
NCGC00871220-01	KSQ-4279	USP1 inhibitor	NCGC00386449-04	MLN-7243	Ubiquitin-Activating Enzyme E1 Inhibitor	35.1046	44	-545.404	165358	-23.5483	0.99199	0.88252	2.43568	-3.6292
NCGC00346698-07	Vistusertib	mTORC1/2 Inhibitor	NCGC00386449-04	MLN-7243	Ubiquitin-Activating Enzyme E1 Inhibitor	49.2009	50	-497.609	149278	-18.1712	0.88101	0.86047	0.68193	-4.27201
NCGC00168784-09	Gemcitabine	Ribonucleotide reductase Inhibitor	NCGC00386449-04	MLN-7243	Ubiquitin-Activating Enzyme E1 Inhibitor	27.7734	44	-456.979	135076	-20.9091	0.99756	0.85977	1.74231	-1.52123
NCGC00884814-01	Ziftomenib (KO-539)	Menin-MLL Interaction Inhibitor	NCGC00386449-04	MLN-7243	Ubiquitin-Activating Enzyme E1 Inhibitor	32.2753	44	-443.229	182771	-23.535	0.95269	0.91917	1.06959	-4.07336
NCGC00016060-17	Thapsigargin	ER stressor	NCGC00386449-04	MLN-7243	Ubiquitin-Activating Enzyme E1 Inhibitor	53.7926	60	-442.943	146009	-12.1359	0.90859	0.88232	1.33122	-4.43934
NCGC00263087-15	Volasertib	Polo-like Kinase-1 (Plk-1) Inhibitor	NCGC00386449-04	MLN-7243	Ubiquitin-Activating Enzyme E1 Inhibitor	48.809	53	-422.454	148956	-17.8197	0.971	0.90098	1.24609	-2.84166
NCGC00356746-07	GNE-618	nicotinamide phosphoribosyl transferase (NAMPT)	NCGC00386449-04	MLN-7243	Ubiquitin-Activating Enzyme E1 Inhibitor	65.6102	50	-405.715	87580.7	-19.4358	0.91357	0.71719	1.20619	-1.87835
NCGC00229704-06	Raltitrexed	Unknown	NCGC00386449-04	MLN-7243	Ubiquitin-Activating Enzyme E1 Inhibitor	30.613	55	-397.866	196898	-11.7095	0.9223	0.91687	0.07745	-3.74513
NCGC00480828-03	ORY-1001	Lysine-Specific Histone Demethylase 1A (KDM1A; LSD1) Inhibitor	NCGC00386449-04	MLN-7243	Ubiquitin-Activating Enzyme E1 Inhibitor	21.9337	53	-384.285	206714	-10.8564	0.92717	0.92711	0.14595	-3.98583
NCGC00521942-01	Milademetan	MDM2 (hdm2) Inhibitor	NCGC00386449-04	MLN-7243	Ubiquitin-Activating Enzyme E1 Inhibitor	39.8659	38	-379.79	165742	-16.8752	0.94614	0.92564	1.1876	-4.03338
NCGC00689273-01	LMP7-IN-1	Unknown	NCGC00386449-04	MLN-7243	Ubiquitin-Activating Enzyme E1 Inhibitor	23.176	47	-334.565	168340	-15.1999	0.93738	0.92388	0.37626	-3.12164
NCGC00510528-01	MT-DADMe-ImmA	Inhibitor of MTAP	NCGC00386449-04	MLN-7243	Ubiquitin-Activating Enzyme E1 Inhibitor	47.9989	51	-322.846	119603	-12.1301	1.04094	0.9355	2.15206	-1.50277
NCGC00878590-01	JNJ-67856633	MALT1 protease inhibitor	NCGC00386449-04	MLN-7243	Ubiquitin-Activating Enzyme E1 Inhibitor	77.1149	46	-299.702	173178	-21.1702	1.08511	0.95388	4.02416	-2.32918
NCGC00378991-01	Efatutazone	PAPRgamma Agonist	NCGC00386449-04	MLN-7243	Ubiquitin-Activating Enzyme E1 Inhibitor	24.2657	56	-277.933	165005	-8.65883	0.94821	0.93879	0.5719	-2.90002
NCGC00263221-06	Ezatiostat	Glutathione-s-transferase P1 (GSTP1) Inhibitor	NCGC00386449-04	MLN-7243	Ubiquitin-Activating Enzyme E1 Inhibitor	19.1683	48	-271.448	171033	-8.13175	0.93792	0.93699	0.25883	-2.9285
NCGC00346615-04	TAME	Anaphase Promoting Complex (APC) Inhibitor	NCGC00386449-04	MLN-7243	Ubiquitin-Activating Enzyme E1 Inhibitor	20.4156	61	-261.733	172573	-7.65058	0.94281	0.94271	0.21691	-2.82958
NCGC00384192-05	TH588	Tubulin alpha-4A chain Inhibitor	NCGC00386449-04	MLN-7243	Ubiquitin-Activating Enzyme E1 Inhibitor	26.2995	54	-251.45	195904	-9.44667	0.94668	0.94612	0.18018	-2.66738
NCGC00345789-18	Venetoclax (ABT-199)	Bcl-2 Inhibitor	NCGC00386449-04	MLN-7243	Ubiquitin-Activating Enzyme E1 Inhibitor	65.5272	48	-249.491	121639	-12.6068	1.15859	0.95413	5.28189	-2.11892
NCGC00015144-05	O6-Benzylguanine	MGMT Inhibitor	NCGC00386449-04	MLN-7243	Ubiquitin-Activating Enzyme E1 Inhibitor	24.1271	42	-247.496	156462	-12.3794	0.96639	0.92185	1.35533	-1.92991
NCGC00386313-01	Berzosertib	ATR Kinase Inhibitor	NCGC00386449-04	MLN-7243	Ubiquitin-Activating Enzyme E1 Inhibitor	41.5538	35	-219.349	151019	-10.6246	0.948	0.93223	1.21793	-2.75154
NCGC00381562-15	NCGC00381562-15	Unknown	NCGC00386449-04	MLN-7243	Ubiquitin-Activating Enzyme E1 Inhibitor	42.638	41	-214.608	183738	-13.1454	0.97695	0.95537	0.80685	-1.97721
NCGC00843339-01	BD98	SWI/SNF inhibitor	NCGC00386449-04	MLN-7243	Ubiquitin-Activating Enzyme E1 Inhibitor	19.4653	39	-213.151	186901	-12.9719	0.95132	0.94116	1.17397	-2.81152
NCGC00509909-02	Avadomide	TNF-alpha Production Inhibitor	NCGC00386449-04	MLN-7243	Ubiquitin-Activating Enzyme E1 Inhibitor	19.3803	53	-213.12	232401	-7.50206	0.95332	0.95166	0.46342	-2.47224
NCGC00242497-04	Vismodegib	Hedgehog Antagonist	NCGC00386449-04	MLN-7243	Ubiquitin-Activating Enzyme E1 Inhibitor	19.84	50	-206.05	181122	-6.6705	0.99716	0.94763	1.3752	-1.38368
NCGC00509994-04	NCGC00509994-04	Unknown	NCGC00386449-04	MLN-7243	Ubiquitin-Activating Enzyme E1 Inhibitor	45.0294	48	-199.222	119181	-10.7631	1.08457	0.96992	2.80626	-0.83183
NCGC00015223-21	Carboplatin	Unknown	NCGC00386449-04	MLN-7243	Ubiquitin-Activating Enzyme E1 Inhibitor	19.3692	53	-187.666	201498	-9.78823	0.95012	0.95	0.55898	-2.42998
NCGC00846308-02	Trilaciclib (hydrochloride)	Unknown	NCGC00386449-04	MLN-7243	Ubiquitin-Activating Enzyme E1 Inhibitor	23.4055	50	-171.038	196171	-10.0112	0.9478	0.93164	1.72809	-2.6238
NCGC00378621-01	Imeglimin	AMPK Activator	NCGC00386449-04	MLN-7243	Ubiquitin-Activating Enzyme E1 Inhibitor	17.4294	43	-159.267	165906	-9.92219	0.95233	0.9491	0.77324	-2.21309
NCGC00386314-02	GSK-2656157	PERK Inhibitor	NCGC00386449-04	MLN-7243	Ubiquitin-Activating Enzyme E1 Inhibitor	39.5197	41	-151.188	142733	-9.38474	1.05501	0.9343	2.97103	-0.21049
NCGC00481317-03	CB-5083	p97 ATPase Inhibitor	NCGC00386449-04	MLN-7243	Ubiquitin-Activating Enzyme E1 Inhibitor	59.8002	37	-143.314	161383	-13.5969	1.00693	0.97034	1.32177	-1.3951
NCGC00379003-04	WEHI-539	Unknown	NCGC00386449-04	MLN-7243	Ubiquitin-Activating Enzyme E1 Inhibitor	39.7021	30	-136.126	123650	-7.51555	1.18926	0.96853	5.80099	-1.19639
NCGC00387801-01	AMG 232	Unknown	NCGC00386449-04	MLN-7243	Ubiquitin-Activating Enzyme E1 Inhibitor	30.2464	24	-129.536	154559	-17.442	1.04463	0.97581	3.30607	-1.97144
NCGC00841741-01	PTC596	Unknown	NCGC00386449-04	MLN-7243	Ubiquitin-Activating Enzyme E1 Inhibitor	44.804	37	-119.485	173105	-10.5857	1.05372	0.98433	2.60356	-1.00646
NCGC00345794-03	MLN-4924	NEDD8-Activating Enzyme (NAE) Inhibitor	NCGC00386449-04	MLN-7243	Ubiquitin-Activating Enzyme E1 Inhibitor	21.2981	52	-111.274	181925	-10.0569	1.01558	0.93818	2.97609	-0.68486
NCGC00386380-05	Tideglusib	GSK-3 Inhibitor	NCGC00386449-04	MLN-7243	Ubiquitin-Activating Enzyme E1 Inhibitor	21.381	42	-108.072	149528	-5.95625	0.99469	0.95879	1.39998	-0.97492
NCGC00689284-01	FT671	USP7 inhibitor	NCGC00386449-04	MLN-7243	Ubiquitin-Activating Enzyme E1 Inhibitor	24.7884	43	-97.627	166010	-11.2114	1.08252	0.93733	4.52041	-0.19013
NCGC00842087-01	CBP/p300-IN-4	Unknown	NCGC00386449-04	MLN-7243	Ubiquitin-Activating Enzyme E1 Inhibitor	22.9017	36	-96.8667	182299	-9.4335	1.13154	0.97931	4.44594	-0.31051
NCGC00689266-02	MIK665	Unknown	NCGC00386449-04	MLN-7243	Ubiquitin-Activating Enzyme E1 Inhibitor	98.1441	40	-93.1756	205940	-18.3555	1.01646	1.01028	3.06552	-3.77446
NCGC00689576-01	SNDX-5613	Unknown	NCGC00386449-04	MLN-7243	Ubiquitin-Activating Enzyme E1 Inhibitor	87.1108	41	-82.8252	182441	-11.6149	1.01794	0.99905	1.65476	-1.68953
NCGC00689287-01	IU1-47	USP14 inhibitor	NCGC00386449-04	MLN-7243	Ubiquitin-Activating Enzyme E1 Inhibitor	19.3761	49	-58.6755	195318	-8.01064	0.97529	0.96182	2.1119	-1.94507
NCGC00389590-02	THZ1	CDK 7 Inhibitor	NCGC00386449-04	MLN-7243	Ubiquitin-Activating Enzyme E1 Inhibitor	37.3202	46	-55.7878	200578	-13.1221	0.91819	0.89959	4.16505	-3.52819
NCGC00188399-10	Fingolimod hydrochloride	Sphingosine Kinase 1 (SphK1) Inhibitor	NCGC00386449-04	MLN-7243	Ubiquitin-Activating Enzyme E1 Inhibitor	22.36	29	-48.1518	183292	-7.78678	1.02993	0.98342	2.26296	-0.79007
NCGC00481588-02	Citarinostat (ACY-241)	Unknown	NCGC00386449-04	MLN-7243	Ubiquitin-Activating Enzyme E1 Inhibitor	33.0262	34	-47.6872	143614	-5.53771	1.0579	0.98413	2.59463	-0.20878
NCGC00689299-01	Ketohexokinase inhibitor 1	Unknown	NCGC00386449-04	MLN-7243	Ubiquitin-Activating Enzyme E1 Inhibitor	86.9269	32	-31.2121	175179	-9.08883	1.01824	1.00767	1.64789	-1.54368
NCGC00387878-03	GSK-2879552	Lysine-Specific Histone Demethylase 1A (KDM1A; LSD1) Inhibitor	NCGC00386449-04	MLN-7243	Ubiquitin-Activating Enzyme E1 Inhibitor	29.3991	46	-27.5422	163889	-3.49146	1.04976	0.99729	2.36057	-0.40111
NCGC00487336-02	LDN-91946	Unknown	NCGC00386449-04	MLN-7243	Ubiquitin-Activating Enzyme E1 Inhibitor	37.4156	40	-23.4229	150420	-9.40901	1.06429	1.00284	2.97359	-0.90009
NCGC00689100-01	AMG-176	Unknown	NCGC00386449-04	MLN-7243	Ubiquitin-Activating Enzyme E1 Inhibitor	72.8064	25	-10.6862	200827	-12.7434	1.02446	1.0136	3.24649	-2.95311
NCGC00162409-11	Bafilomycin A1	Unknown	NCGC00386449-04	MLN-7243	Ubiquitin-Activating Enzyme E1 Inhibitor	47.1008	21	14.491	164438	-40.0506	1.01641	0.97998	3.89947	-2.4893
NCGC00857117-01	M8891	Unknown	NCGC00386449-04	MLN-7243	Ubiquitin-Activating Enzyme E1 Inhibitor	15.73	35	34.006	190070	-7.48713	0.97139	0.96577	2.28412	-1.68528
NCGC00856378-02	NCGC00856378-02	Unknown	NCGC00386449-04	MLN-7243	Ubiquitin-Activating Enzyme E1 Inhibitor	26.2081	34	37.9403	163363	-6.11315	1.09783	0.99805	4.26504	-0.05412
NCGC00346457-02	Copanlisib	PI3K alpha/delta Inhibitor	NCGC00386449-04	MLN-7243	Ubiquitin-Activating Enzyme E1 Inhibitor	50.9671	22	70.3944	150730	-14.758	1.16602	1.02148	4.57371	-0.62388
NCGC00346698-07	Vistusertib	mTORC1/2 Inhibitor	NCGC00386449-04	MLN-7243	Ubiquitin-Activating Enzyme E1 Inhibitor	46.7091	27	76.2786	138965	-8.6856	1.08315	1.03677	3.19807	-0.34112
NCGC00510496-01	VLX-1570	Ubiquitin C-terminal Hydrolase L5 (UCH-L5) Inhibitor	NCGC00386449-04	MLN-7243	Ubiquitin-Activating Enzyme E1 Inhibitor	63.6679	43	79.7922	108013	-21.4767	1.0022	0.88657	6.21305	-1.89432
NCGC00346714-10	Ipatasertib	AKT Inhibitor	NCGC00386449-04	MLN-7243	Ubiquitin-Activating Enzyme E1 Inhibitor	36.5908	36	85.6037	151018	-9.30534	1.16587	1.0043	5.84991	-0.15667
NCGC00346656-12	Dinaciclib	Unknown	NCGC00386449-04	MLN-7243	Ubiquitin-Activating Enzyme E1 Inhibitor	38.2589	24	86.6828	170303	-2.98684	1.24146	1.0011	6.69353	-0.12221
NCGC00186460-06	CDDO-Me	Unknown	NCGC00386449-04	MLN-7243	Ubiquitin-Activating Enzyme E1 Inhibitor	25.5021	13	94.27	107596	-6.08546	1.11428	0.99448	3.64143	-0.2928
NCGC00163468-16	Mitomycin C	DNA Alkylating Agent	NCGC00386449-04	MLN-7243	Ubiquitin-Activating Enzyme E1 Inhibitor	50.0502	16	132.81	130475	-14.8943	1.14981	1.04116	4.98205	-0.66569
NCGC00242596-03	Pralatrexate	Unknown	NCGC00386449-04	MLN-7243	Ubiquitin-Activating Enzyme E1 Inhibitor	51.3919	38	137.327	105368	-3.79664	1.11074	1.07422	3.86992	-0.87017
NCGC00166414-27	NCGC00166414-27	Unknown	NCGC00386449-04	MLN-7243	Ubiquitin-Activating Enzyme E1 Inhibitor	32.5891	20	146.744	147385	-10.382	1.05352	1.01099	3.4831	-0.39027
NCGC00846667-01	TNO-155	Unknown	NCGC00386449-04	MLN-7243	Ubiquitin-Activating Enzyme E1 Inhibitor	15.7481	21	175.738	156834	-5.71475	1.06462	1.01311	4.17755	-0.25055
NCGC00263117-19	Panobinostat	HDAC Inhibitor	NCGC00386449-04	MLN-7243	Ubiquitin-Activating Enzyme E1 Inhibitor	27.4889	14	180.772	147221	0.5683	1.24741	1.02417	7.20528	0
NCGC00856423-01	ODM-207	Unknown	NCGC00386449-04	MLN-7243	Ubiquitin-Activating Enzyme E1 Inhibitor	20.3589	19	182.147	162408	-8.12786	1.07434	1.01719	4.27107	-0.5461
NCGC00346627-04	CX-5461	RNA Polymerase Inhibitor	NCGC00386449-04	MLN-7243	Ubiquitin-Activating Enzyme E1 Inhibitor	14.7576	25	209.947	152319	-3.93351	1.11221	1.01331	5.92316	-0.05752
NCGC00687448-01	PT-2977	Unknown	NCGC00386449-04	MLN-7243	Ubiquitin-Activating Enzyme E1 Inhibitor	35.2137	21	216.837	155501	-11.4235	1.11523	1.04805	4.61487	-0.10979
NCGC00263140-02	Talmapimod	p38 MAPK Inhibitor	NCGC00386449-04	MLN-7243	Ubiquitin-Activating Enzyme E1 Inhibitor	15.7261	31	217.589	162837	-5.34217	1.02083	0.98418	4.30827	-0.54067
NCGC00386425-10	Defactinib	Focal Adhesion Kinase (FAK) Inhibitor	NCGC00386449-04	MLN-7243	Ubiquitin-Activating Enzyme E1 Inhibitor	23.1017	27	223.119	146940	-5.09229	1.07891	1.0282	4.48269	-0.13514
NCGC00167525-05	Tazarotene	Retinoid RAR Agonist	NCGC00386449-04	MLN-7243	Ubiquitin-Activating Enzyme E1 Inhibitor	15.0706	27	230.276	183391	-3.2834	1.02407	1.0124	3.60383	-0.58975
NCGC00250383-02	Irestatin 9389	IRE1alpha/XBP-1 Inhibitor	NCGC00386449-04	MLN-7243	Ubiquitin-Activating Enzyme E1 Inhibitor	33.3431	23	258.27	135136	-10.7104	1.12617	1.04922	5.72305	-0.72918
NCGC00263183-03	MK-1775	Wee1 Kinase Inhibitor	NCGC00386449-04	MLN-7243	Ubiquitin-Activating Enzyme E1 Inhibitor	44.4875	18	295.388	120168	0.1751	1.19863	1.0481	7.23779	-0.13441
NCGC00532330-04	A-485	Unknown	NCGC00386449-04	MLN-7243	Ubiquitin-Activating Enzyme E1 Inhibitor	42.2321	22	305.201	151390	-3.09398	1.13228	1.05552	5.87122	-0.28544
NCGC00167491-04	Lenalidomide	TNF-alpha Production Inhibitor	NCGC00386449-04	MLN-7243	Ubiquitin-Activating Enzyme E1 Inhibitor	25.1749	10	336.587	141322	-4.60488	1.11587	1.05724	5.5984	-0.04077
NCGC00090851-18	5-Azacitidine	DNA Methyltransferase (DNMT) Inhibitor	NCGC00386449-04	MLN-7243	Ubiquitin-Activating Enzyme E1 Inhibitor	18.5229	12	345.754	163808	-0.13151	1.07964	1.07266	4.06927	-0.38549
NCGC00856808-01	Adenosine Dialdehyde	Unknown	NCGC00386449-04	MLN-7243	Ubiquitin-Activating Enzyme E1 Inhibitor	34.8165	21	349.074	145321	-10.0496	1.1428	1.05972	6.20661	-0.03702
NCGC00510347-02	CC-885	Unknown	NCGC00386449-04	MLN-7243	Ubiquitin-Activating Enzyme E1 Inhibitor	59.0812	20	355.665	299813	-0.27077	1.14885	1.09773	5.94678	-0.1089
NCGC00510527-04	GSK-2982772	RIP1 kinase Inhibitor	NCGC00386449-04	MLN-7243	Ubiquitin-Activating Enzyme E1 Inhibitor	77.4289	14	359.252	148631	-1.28844	1.08816	1.06221	4.72839	-0.19539
NCGC00390577-04	Omaveloxolone (RTA-408)	Unknown	NCGC00386449-04	MLN-7243	Ubiquitin-Activating Enzyme E1 Inhibitor	39.1566	20	367.38	119918	-0.39307	1.08096	1.04863	4.84008	-0.25358
NCGC00510231-02	GDC-0077	PARP inhibitor	NCGC00386449-04	MLN-7243	Ubiquitin-Activating Enzyme E1 Inhibitor	21.0154	7	373.122	174685	0.87907	1.06016	1.05725	4.00321	-0.16558
NCGC00509990-01	Iberdomide	IL-2 Production Enhancers	NCGC00386449-04	MLN-7243	Ubiquitin-Activating Enzyme E1 Inhibitor	34.8104	22	393.192	187172	-6.97177	1.0564	1.01873	5.99279	-0.42893
NCGC00346704-04	Cabazitaxel	Tubulin depolymerization Inhibitor	NCGC00386449-04	MLN-7243	Ubiquitin-Activating Enzyme E1 Inhibitor	42.2736	12	395.639	209624	-0.86872	1.12161	1.09148	5.70369	-0.83469
NCGC00346678-10	Ganetespib (STA-9090)	Heat Shock Protein 90 (hsp90) Inhibitor	NCGC00386449-04	MLN-7243	Ubiquitin-Activating Enzyme E1 Inhibitor	39.04	37	399.534	119478	-11.6814	1.04004	0.92778	9.0289	-0.99593
NCGC00507840-04	Oncopore	Unknown	NCGC00386449-04	MLN-7243	Ubiquitin-Activating Enzyme E1 Inhibitor	23.5043	6	401.448	171263	-2.79587	1.12893	1.07463	6.04094	-0.16877
NCGC00484061-02	APTO-253	Unknown	NCGC00386449-04	MLN-7243	Ubiquitin-Activating Enzyme E1 Inhibitor	74.6446	16	409.507	121922	-2.88344	1.10894	1.09907	5.08373	-0.12026
NCGC00091019-27	Dexamethasone	Antiinflammatory agent	NCGC00386449-04	MLN-7243	Ubiquitin-Activating Enzyme E1 Inhibitor	7.342	2	420.079	148412	2.1162	1.14102	1.07703	6.37861	0
NCGC00163424-13	17-AAG	Unknown	NCGC00386449-04	MLN-7243	Ubiquitin-Activating Enzyme E1 Inhibitor	33.4517	19	421.263	138148	-5.60258	1.08428	1.04099	6.16875	-0.21275
NCGC00601828-01	IACS-010759	Mitochondrial complex I inhibitor	NCGC00386449-04	MLN-7243	Ubiquitin-Activating Enzyme E1 Inhibitor	43.3491	40	422.269	165078	-16.8478	0.92998	0.90562	8.03155	-2.45917
NCGC00378942-04	LY-2090314	GSK-3 beta Inhibitor	NCGC00386449-04	MLN-7243	Ubiquitin-Activating Enzyme E1 Inhibitor	13.9042	23	431.573	168358	-7.83896	1.01306	1.00703	6.04355	-1.37373
NCGC00346455-06	Cobimetinib	Mek Inhibitor	NCGC00386449-04	MLN-7243	Ubiquitin-Activating Enzyme E1 Inhibitor	17.8681	21	450.49	148780	-2.04021	1.0499	1.00703	7.56849	-1.53494
NCGC00093356-31	Cytarabine	Unknown	NCGC00386449-04	MLN-7243	Ubiquitin-Activating Enzyme E1 Inhibitor	22.8577	10	457.329	139963	-5.44608	1.1269	1.08843	6.05921	-0.00856
NCGC00238451-07	Olaparib	PARP Inhibitor	NCGC00386449-04	MLN-7243	Ubiquitin-Activating Enzyme E1 Inhibitor	11.1536	11	467.701	118532	-0.40556	1.39629	1.09229	11.5557	-0.01186
NCGC00479176-02	Selonsertib	ASK1 Inhibitor	NCGC00386449-04	MLN-7243	Ubiquitin-Activating Enzyme E1 Inhibitor	22.1529	11	496.201	139922	-4.46838	1.10479	1.06304	6.43794	-0.08602
NCGC00510264-01	GSK-3326595	PRMT5 Inhibitor	NCGC00386449-04	MLN-7243	Ubiquitin-Activating Enzyme E1 Inhibitor	9.86438	5	517.307	148017	1.77331	1.12275	1.08294	6.55455	-0.00221
NCGC00483929-02	KI-696	NRF2:KEAP1 Inhibitor	NCGC00386449-04	MLN-7243	Ubiquitin-Activating Enzyme E1 Inhibitor	34.6357	9	533.203	144547	-0.50974	1.17153	1.11675	7.18946	-0.05717
NCGC00025060-19	Methotrexate	Dihydrofolate Reductase (DHFR) Inhibitor	NCGC00386449-04	MLN-7243	Ubiquitin-Activating Enzyme E1 Inhibitor	32.0609	18	543.857	125202	-6.92165	1.20479	1.08887	8.93905	-0.0709
NCGC00094358-21	Isotretinoin	Retinoid RAR Agonist	NCGC00386449-04	MLN-7243	Ubiquitin-Activating Enzyme E1 Inhibitor	93.1782	3	562.608	146237	1.94524	1.12693	1.1261	5.73565	-0.08318
NCGC00884735-01	TT-10	Unknown	NCGC00386449-04	MLN-7243	Ubiquitin-Activating Enzyme E1 Inhibitor	19.8235	4	583.757	173968	2.34947	1.09409	1.09409	5.97582	-0.13825
NCGC00510509-01	Vesnarinone	p97 ATPase Inhibitor	NCGC00386449-04	MLN-7243	Ubiquitin-Activating Enzyme E1 Inhibitor	14.6239	6	628.044	168179	-1.58035	1.1311	1.1073	7.1028	-0.02538
NCGC00842109-01	RBN012759	Unknown	NCGC00386449-04	MLN-7243	Ubiquitin-Activating Enzyme E1 Inhibitor	25.8965	1	650.069	165533	1.11525	1.10376	1.10093	6.66303	-0.06666
NCGC00871098-01	BI-653048	Unknown	NCGC00386449-04	MLN-7243	Ubiquitin-Activating Enzyme E1 Inhibitor	7.09518	3	653.319	152993	2.21165	1.10374	1.10374	6.58677	-0.05358
NCGC00589046-01	AZD-1390	Unknown	NCGC00386449-04	MLN-7243	Ubiquitin-Activating Enzyme E1 Inhibitor	25.3264	15	696.995	165346	-7.15979	1.11362	1.07012	8.88508	-0.58444
NCGC00475742-03	Pimitespib	Unknown	NCGC00386449-04	MLN-7243	Ubiquitin-Activating Enzyme E1 Inhibitor	24.1603	14	959.364	169446	-6.8237	1.10513	1.07148	11.1589	-0.19997
NCGC00842104-01	Zotatifin	Unknown	NCGC00386449-04	MLN-7243	Ubiquitin-Activating Enzyme E1 Inhibitor	44.7861	21	1170.25	160490	-3.85023	1.06572	1.05508	13.5214	-0.5232

## Sheet: 2
Supplementary Table S2. Screening for drugs synergistic with TAK-243 in CUACC1 and H295R
2: Synergistic effects of 107 drugs with TAK-243 in H295R.
RowSid	RowName	RowTarget	ColSid	ColName	ColTarget	MedianExcess	NumExcess	ExcessHSA	ExcessCRX	LS3x3	Beta	Gamma	DBSumPos	DBSumNeg
NCGC00167512	Everolimus	mTOR inhibitor	NCGC00386449-04	MLN-7243	Ubiquitin-Activating Enzyme E1 Inhibitor	70.9159	62	-1044.97	201738	-65.966	0.85147	0.83677	1.09915	-10.6968
NCGC00263087	Volasertib	Plk-1 inhibitor	NCGC00386449-04	MLN-7243	Ubiquitin-Activating Enzyme E1 Inhibitor	27.7916	53	-938.376	185713	-71.4181	0.88721	0.81958	2.0163	-7.78718
NCGC00601812	S55746 (S 055746,BCL201)	Bcl-2 inhibitor	NCGC00386449-04	MLN-7243	Ubiquitin-Activating Enzyme E1 Inhibitor	39.709	57	-902.811	216947	-65.0711	0.90391	0.83897	2.11781	-7.5019
NCGC00884814	Ziftomenib (KO-539)	Menin-MLL inhibitor	NCGC00386449-04	MLN-7243	Ubiquitin-Activating Enzyme E1 Inhibitor	47.7438	45	-887.662	231157	-75.9748	0.86475	0.85483	1.29167	-9.56153
NCGC00871220	KSQ-4279	USP1 inhibitor	NCGC00386449-04	MLN-7243	Ubiquitin-Activating Enzyme E1 Inhibitor	62.2747	43	-795.901	232033	-56.7876	0.91138	0.88301	1.94005	-8.25009
NCGC00346698	Vistusertib	mTOR inhibitor	NCGC00386449-04	MLN-7243	Ubiquitin-Activating Enzyme E1 Inhibitor	28.9035	70	-795.38	206634	-22.6485	0.91311	0.87813	0.10281	-5.91015
NCGC00843339	BD98	SWI/SNF inhibitor	NCGC00386449-04	MLN-7243	Ubiquitin-Activating Enzyme E1 Inhibitor	21.7094	56	-759.958	243745	-45.6275	0.88066	0.87837	0.31178	-7.76581
NCGC00249613	Carfilzomib	Proteasome Inhibitor	NCGC00386449-04	MLN-7243	Ubiquitin-Activating Enzyme E1 Inhibitor	25.9822	57	-675.118	270110	-40.6251	1.046	0.88648	4.44703	-3.61017
NCGC00378692	Ulixertinib	ERK1/2 Inhibitor	NCGC00386449-04	MLN-7243	Ubiquitin-Activating Enzyme E1 Inhibitor	37.0161	38	-673.602	201071	-64.8772	0.90254	0.89854	1.735	-8.26017
NCGC00356746	GNE-618	NAMPT inhibitor	NCGC00386449-04	MLN-7243	Ubiquitin-Activating Enzyme E1 Inhibitor	56.9847	54	-555.328	160737	-29.4242	1.02315	0.84727	3.06071	-2.76764
NCGC00878590	JNJ-67856633	MALT1 protease inhibitor	NCGC00386449-04	MLN-7243	Ubiquitin-Activating Enzyme E1 Inhibitor	40.1616	39	-543.95	223615	-54.9728	0.97637	0.91709	3.26044	-5.34512
NCGC00188344	Navitoclax	Bcl-2 Inhibitor	NCGC00386449-04	MLN-7243	Ubiquitin-Activating Enzyme E1 Inhibitor	63.8034	51	-504.939	183293	-53.1551	0.96733	0.92578	3.06432	-5.68441
NCGC00480828	ORY-1001	KDM1A/LSD1 Inhibitor	NCGC00386449-04	MLN-7243	Ubiquitin-Activating Enzyme E1 Inhibitor	20.6589	68	-492.819	246565	-10.1305	0.93372	0.92429	0.21833	-4.42838
NCGC00508985	Eltanexor	XPO1 Antagonist	NCGC00386449-04	MLN-7243	Ubiquitin-Activating Enzyme E1 Inhibitor	37.7306	64	-428.952	175948	-13.116	1.00649	0.93125	1.99504	-2.38153
NCGC00345789	Venetoclax (ABT-199)	Bcl-2 Inhibitor	NCGC00386449-04	MLN-7243	Ubiquitin-Activating Enzyme E1 Inhibitor	41.2744	38	-423.611	187971	-48.3453	1.01372	0.9355	4.10552	-4.23419
NCGC00016060	Thapsigargin	ER stressor	NCGC00386449-04	MLN-7243	Ubiquitin-Activating Enzyme E1 Inhibitor	20.8351	48	-408.633	181785	-23.7788	1.03496	0.92056	4.08278	-2.48319
NCGC00346704	Cabazitaxel	Tubulin depolymerization Inhibitor	NCGC00386449-04	MLN-7243	Ubiquitin-Activating Enzyme E1 Inhibitor	23.394	54	-363.555	263532	-26.8144	1.08213	0.9293	4.77255	-1.48015
NCGC00345794	MLN-4924	NEDD8-Activating Enzyme (NAE) Inhibitor	NCGC00386449-04	MLN-7243	Ubiquitin-Activating Enzyme E1 Inhibitor	29.5568	52	-344.162	232270	-13.0219	0.95726	0.93386	1.72712	-3.44235
NCGC00346698	Vistusertib	mTORC1/2 Inhibitor	NCGC00386449-04	MLN-7243	Ubiquitin-Activating Enzyme E1 Inhibitor	24.5565	38	-302.525	187630	-24.1568	1.02783	0.96033	4.14723	-3.56104
NCGC00481588	Citarinostat (ACY-241)	HDAC inhibitor	NCGC00386449-04	MLN-7243	Ubiquitin-Activating Enzyme E1 Inhibitor	23.5849	52	-290.083	200517	-12.3096	0.99368	0.95696	1.26614	-2.01279
NCGC00346615	TAME	Anaphase Promoting Complex (APC) inhibitor	NCGC00386449-04	MLN-7243	Ubiquitin-Activating Enzyme E1 Inhibitor	17.1481	51	-279.293	212765	-9.24325	0.95557	0.95238	0.82943	-3.38048
NCGC00163424	17-AAG	HSP90 inhibitor	NCGC00386449-04	MLN-7243	Ubiquitin-Activating Enzyme E1 Inhibitor	53.1857	30	-251.166	183237	-47.9317	1.0157	0.97227	3.53715	-3.92345
NCGC00842087	CBP/p300-IN-4	CBP/p300 inhibitor	NCGC00386449-04	MLN-7243	Ubiquitin-Activating Enzyme E1 Inhibitor	23.5554	51	-244.06	256742	-8.95289	0.97893	0.96266	1.30188	-2.77352
NCGC00263221	Ezatiostat	GSTP1 Inhibitor	NCGC00386449-04	MLN-7243	Ubiquitin-Activating Enzyme E1 Inhibitor	15.7093	50	-222.043	211613	-6.29539	0.96549	0.96172	0.55525	-2.47683
NCGC00381562	Tazemetostat	EZH2 inhibitor	NCGC00386449-04	MLN-7243	Ubiquitin-Activating Enzyme E1 Inhibitor	16.8269	38	-203.07	205556	-29.8066	1.09707	0.95772	7.09468	-2.44078
NCGC00689100	AMG-176	MCL-1 inhibitor	NCGC00386449-04	MLN-7243	Ubiquitin-Activating Enzyme E1 Inhibitor	53.3262	47	-202.238	200563	-17.1041	1.07615	0.98247	3.6293	-1.73365
NCGC00014925	Topotecan hydrochloride	TOP1 Inhibitor	NCGC00386449-04	MLN-7243	Ubiquitin-Activating Enzyme E1 Inhibitor	20.1169	44	-193.902	178119	-9.56521	1.09731	0.96809	4.89225	-0.84276
NCGC00384192	TH588	MTH1 (NUDT1) inhibitor	NCGC00386449-04	MLN-7243	Ubiquitin-Activating Enzyme E1 Inhibitor	17.5655	46	-171.522	238164	-8.58607	0.99838	0.97898	1.28365	-1.81026
NCGC00510496	VLX-1570	DUB Inhibitor (UCHL5)	NCGC00386449-04	MLN-7243	Ubiquitin-Activating Enzyme E1 Inhibitor	66.5465	41	-146.997	97356.4	-9.78201	0.98955	0.88984	2.98061	-1.70541
NCGC00162409	Bafilomycin A1	(V)-ATPase inhibitor	NCGC00386449-04	MLN-7243	Ubiquitin-Activating Enzyme E1 Inhibitor	53.6879	26	-138.675	222916	-41.1339	1.01318	0.98604	3.71667	-3.86801
NCGC00389590	THZ1	CDK7 Inhibitor	NCGC00386449-04	MLN-7243	Ubiquitin-Activating Enzyme E1 Inhibitor	18.6161	44	-127.97	228555	-6.87268	1.08867	0.97612	4.50771	-0.70395
NCGC00521942	Milademetan	MDM2 Inhibitor	NCGC00386449-04	MLN-7243	Ubiquitin-Activating Enzyme E1 Inhibitor	63.9079	21	-110.867	207813	-21.3983	0.99844	0.98975	3.02585	-3.60681
NCGC00689266	MIK665	MCL-1 inhibitor	NCGC00386449-04	MLN-7243	Ubiquitin-Activating Enzyme E1 Inhibitor	40.9507	44	-79.1885	219128	-12.2107	1.06548	0.98931	4.0031	-1.1948
NCGC00386380	Tideglusib	GSK-3b Inhibitor	NCGC00386449-04	MLN-7243	Ubiquitin-Activating Enzyme E1 Inhibitor	17.8459	46	-74.2239	205075	-7.13287	0.98853	0.97715	2.37778	-2.2622
NCGC00378991	Efatutazone	PAPRgamma Agonist	NCGC00386449-04	MLN-7243	Ubiquitin-Activating Enzyme E1 Inhibitor	16.6284	37	-69.9155	199127	-5.6561	1.02773	0.99299	2.77851	-1.55692
NCGC00346714	Ipatasertib	AKT inhibitor	NCGC00386449-04	MLN-7243	Ubiquitin-Activating Enzyme E1 Inhibitor	36.0175	37	-60.2971	213040	-7.63606	1.06931	0.99727	3.89306	-0.79523
NCGC00346678	Ganetespib (STA-9090)	HSP90 inhibitor	NCGC00386449-04	MLN-7243	Ubiquitin-Activating Enzyme E1 Inhibitor	43.0845	43	-59.8439	145167	-10.052	0.99297	0.93203	4.42125	-1.93059
NCGC00242596	Pralatrexate	Dihydrofolate Reductase (DHFR) Inhibitor	NCGC00386449-04	MLN-7243	Ubiquitin-Activating Enzyme E1 Inhibitor	19.3597	42	-57.7829	200259	-4.62647	1.10515	0.9781	5.36751	-0.12718
NCGC00689273	LMP7-IN-1	PSMB8/LMP7 inhibitor	NCGC00386449-04	MLN-7243	Ubiquitin-Activating Enzyme E1 Inhibitor	18.222	41	-55.7116	201052	-8.80319	1.01248	0.99579	1.87398	-1.46991
NCGC00229704	Raltitrexed	TYMS inhibitor	NCGC00386449-04	MLN-7243	Ubiquitin-Activating Enzyme E1 Inhibitor	17.1173	45	-54.0758	211713	-4.56497	1.09977	0.98601	5.11453	-0.29397
NCGC00487336	LDN-91946	DUB inhibitor (UCH-L1)	NCGC00386449-04	MLN-7243	Ubiquitin-Activating Enzyme E1 Inhibitor	35.4696	34	-51.1409	198123	-12.3451	1.00691	1.00197	2.28968	-2.51896
NCGC00263117	Panobinostat	HDAC Inhibitor	NCGC00386449-04	MLN-7243	Ubiquitin-Activating Enzyme E1 Inhibitor	31.9088	40	-23.2922	179025	-5.43763	1.13516	0.97936	5.98488	-0.13671
NCGC00015223	Carboplatin	DNA Alkylating Agent	NCGC00386449-04	MLN-7243	Ubiquitin-Activating Enzyme E1 Inhibitor	13.1032	37	-21.5265	241771	-8.54858	0.99534	0.9946	1.47549	-1.64642
NCGC00242497	Vismodegib	Hedgehog Antagonist	NCGC00386449-04	MLN-7243	Ubiquitin-Activating Enzyme E1 Inhibitor	14.4986	38	-5.68543	232269	-2.3709	1.00786	0.99302	2.3704	-1.50196
NCGC00856423	ODM-207	BET inhibitor	NCGC00386449-04	MLN-7243	Ubiquitin-Activating Enzyme E1 Inhibitor	27.7722	29	-3.61855	210984	-11.3816	1.02285	0.98228	4.38083	-2.20989
NCGC00841741	PTC596	BMI1 inhibitor	NCGC00386449-04	MLN-7243	Ubiquitin-Activating Enzyme E1 Inhibitor	57.358	25	-3.10138	152857	-32.9051	1.14927	1.02524	5.99411	-2.00035
NCGC00387878	GSK-2879552	KDM1A/LSD1 Inhibitor	NCGC00386449-04	MLN-7243	Ubiquitin-Activating Enzyme E1 Inhibitor	13.577	35	23.6518	194894	-4.29429	1.08489	1.00326	4.61516	-0.08068
NCGC00015144	O6-Benzylguanine	MGMT Inhibitor	NCGC00386449-04	MLN-7243	Ubiquitin-Activating Enzyme E1 Inhibitor	13.473	30	45.7308	201766	-5.1735	1.02715	1.00112	2.80583	-0.80149
NCGC00689299	Ketohexokinase inhibitor 1	KHK inhibitor	NCGC00386449-04	MLN-7243	Ubiquitin-Activating Enzyme E1 Inhibitor	34.3115	27	49.0558	224846	-12.3278	1.05198	1.01521	4.06868	-1.56231
NCGC00250383	Irestatin 9389	IRE1 Inhibitor	NCGC00386449-04	MLN-7243	Ubiquitin-Activating Enzyme E1 Inhibitor	33.0655	19	49.3659	169633	-35.8151	1.12817	1.00361	8.11475	-2.59169
NCGC00689576	SNDX-5613	Menin-MLL inhibitor	NCGC00386449-04	MLN-7243	Ubiquitin-Activating Enzyme E1 Inhibitor	15.5761	33	50.018	228134	-2.92889	1.0395	1.01102	2.61774	-0.56491
NCGC00378621	Imeglimin	AMPK activator	NCGC00386449-04	MLN-7243	Ubiquitin-Activating Enzyme E1 Inhibitor	17.4997	46	50.3456	199381	-3.45785	1.01177	1.00482	2.10978	-1.22447
NCGC00481317	CB-5083	p97 ATPase Inhibitor	NCGC00386449-04	MLN-7243	Ubiquitin-Activating Enzyme E1 Inhibitor	21.1564	25	71.1014	195220	-2.40505	1.05798	1.01785	2.97958	-0.46013
NCGC00379003	WEHI-539	BCL-XL inhibitor	NCGC00386449-04	MLN-7243	Ubiquitin-Activating Enzyme E1 Inhibitor	26.5932	32	85.9925	185925	-2.74575	1.07681	1.02205	4.86287	-1.11718
NCGC00346457	Copanlisib	PI3K alpha/delta Inhibitor	NCGC00386449-04	MLN-7243	Ubiquitin-Activating Enzyme E1 Inhibitor	27.3039	37	86.965	241935	-10.6516	1.14058	1.00647	6.85442	-0.28054
NCGC00856378	NCGC00856378-02	Unknown	NCGC00386449-04	MLN-7243	Ubiquitin-Activating Enzyme E1 Inhibitor	22.6345	35	122.079	234193	-5.49217	1.01951	1.00007	4.42332	-1.74075
NCGC00689287	IU1-47	DUB inhibitor (USP14)	NCGC00386449-04	MLN-7243	Ubiquitin-Activating Enzyme E1 Inhibitor	13.5493	46	124.514	246625	-6.68316	0.98877	0.98738	4.0162	-2.66539
NCGC00846308	Trilaciclib (hydrochloride)	CDK4/6 inhibitor	NCGC00386449-04	MLN-7243	Ubiquitin-Activating Enzyme E1 Inhibitor	12.1687	33	125.305	242696	-5.37426	0.99749	0.99729	3.41341	-2.14576
NCGC00188399	Fingolimod hydrochloride	Sphingosine Kinase 1 (SphK1) Inhibitor	NCGC00386449-04	MLN-7243	Ubiquitin-Activating Enzyme E1 Inhibitor	14.8297	27	127.148	227038	-1.66347	1.08442	1.02044	4.85372	-0.12981
NCGC00167525	Tazarotene	Retinoid RAR Agonist	NCGC00386449-04	MLN-7243	Ubiquitin-Activating Enzyme E1 Inhibitor	14.9669	34	136.196	235164	-3.37045	1.0063	1.00256	3.10637	-1.3061
NCGC00386313	Berzosertib	ATR Kinase Inhibitor	NCGC00386449-04	MLN-7243	Ubiquitin-Activating Enzyme E1 Inhibitor	21.4269	30	144.06	180788	-5.59061	1.1022	1.02122	5.98707	-0.80204
NCGC00263183	MK-1775	Wee1 Kinase Inhibitor	NCGC00386449-04	MLN-7243	Ubiquitin-Activating Enzyme E1 Inhibitor	23.8469	26	168.745	179676	-5.22796	1.09026	1.01461	5.39337	-0.38167
NCGC00346656	Dinaciclib	CDK1/2/5/9 inhibitor	NCGC00386449-04	MLN-7243	Ubiquitin-Activating Enzyme E1 Inhibitor	34.4805	37	169.889	232835	-3.78729	1.15547	1.02759	6.65372	-0.23374
NCGC00857117	M8891	MetAP2 inhibitor	NCGC00386449-04	MLN-7243	Ubiquitin-Activating Enzyme E1 Inhibitor	12.0054	34	170.893	232577	-4.85373	1.05557	1.01231	4.46458	-0.36491
NCGC00386314	GSK-2656157	PERK Inhibitor	NCGC00386449-04	MLN-7243	Ubiquitin-Activating Enzyme E1 Inhibitor	18.9839	35	172.764	204901	-12.2319	1.19375	1.02158	9.79924	-0.68612
NCGC00163468	Mitomycin C	DNA Alkylating Agent	NCGC00386449-04	MLN-7243	Ubiquitin-Activating Enzyme E1 Inhibitor	40.2815	16	200.23	176724	-16.7916	1.13689	1.03496	6.79226	-0.72856
NCGC00479176	Selonsertib	ASK1 Inhibitor	NCGC00386449-04	MLN-7243	Ubiquitin-Activating Enzyme E1 Inhibitor	90.8513	18	230.878	183780	-51.2173	1.07105	1.04273	7.17592	-3.54077
NCGC00168784	Gemcitabine	Ribonucleotide reductase Inhibitor	NCGC00386449-04	MLN-7243	Ubiquitin-Activating Enzyme E1 Inhibitor	16.8594	18	235.618	184861	-5.85255	1.08726	1.03945	5.08549	-0.44167
NCGC00387801	AMG 232	MDM2 Inhibitor	NCGC00386449-04	MLN-7243	Ubiquitin-Activating Enzyme E1 Inhibitor	25.2277	20	236.338	196562	-9.38113	1.09106	1.04221	5.71712	-0.73246
NCGC00386425	Defactinib	Focal Adhesion Kinase (FAK) Inhibitor	NCGC00386449-04	MLN-7243	Ubiquitin-Activating Enzyme E1 Inhibitor	18.1897	22	244.85	190909	-5.19978	1.04734	1.02449	4.6804	-1.00686
NCGC00186460	CDDO-Me	NF-kB pathway inhibitor	NCGC00386449-04	MLN-7243	Ubiquitin-Activating Enzyme E1 Inhibitor	36.835	10	270.872	123506	-5.80707	1.08691	1.05952	3.92283	-0.23543
NCGC00589046	AZD-1390	ATM inhibitor	NCGC00386449-04	MLN-7243	Ubiquitin-Activating Enzyme E1 Inhibitor	108.654	15	286.369	214503	-47.2877	1.0269	1.02441	8.09691	-5.08978
NCGC00509994	NCGC00509994-04	Unknown	NCGC00386449-04	MLN-7243	Ubiquitin-Activating Enzyme E1 Inhibitor	88.5233	26	289.233	175453	-7.84459	1.13259	1.07935	6.64454	-1.39488
NCGC00378942	LY-2090314	GSK-3b Inhibitor	NCGC00386449-04	MLN-7243	Ubiquitin-Activating Enzyme E1 Inhibitor	11.3105	29	304.91	215063	-14.6219	0.98565	0.98565	5.89852	-2.84942
NCGC00846667	TNO-155	SHP2 inhibitor	NCGC00386449-04	MLN-7243	Ubiquitin-Activating Enzyme E1 Inhibitor	7.8655	24	322.015	199901	-1.22733	1.08811	1.03359	6.35084	-0.20225
NCGC00390577	Omaveloxolone (RTA-408)	NF-kB pathway inhibitor	NCGC00386449-04	MLN-7243	Ubiquitin-Activating Enzyme E1 Inhibitor	58.7877	16	322.525	139083	-1.04497	1.09522	1.08042	5.08856	-0.68626
NCGC00532330	A-485	CBP/p300 inhibitor	NCGC00386449-04	MLN-7243	Ubiquitin-Activating Enzyme E1 Inhibitor	70.7487	18	334.425	207037	-19.4769	1.13682	1.07832	8.11024	-2.21239
NCGC00483929	KI-696	NRF2/KEAP1 Inhibitor	NCGC00386449-04	MLN-7243	Ubiquitin-Activating Enzyme E1 Inhibitor	8.00219	16	351.286	193128	-2.34919	1.11453	1.05132	6.75358	-0.08117
NCGC00090851	5-Azacytidine	DNA Methyltransferase (DNMT) Inhibitor	NCGC00386449-04	MLN-7243	Ubiquitin-Activating Enzyme E1 Inhibitor	18.1894	17	360.21	223732	-2.08094	1.06145	1.05272	4.66971	-0.61966
NCGC00167491	Lenalidomide	TNF-alpha Production Inhibitor	NCGC00386449-04	MLN-7243	Ubiquitin-Activating Enzyme E1 Inhibitor	15.1136	18	363.887	184452	-0.76245	1.11128	1.03867	7.43188	-0.25287
NCGC00510347	CC-885	Cereblon (CRBN) modulator	NCGC00386449-04	MLN-7243	Ubiquitin-Activating Enzyme E1 Inhibitor	63.3887	48	370.161	238250	-8.7092	0.90088	0.86006	11.14	-4.90023
NCGC00507840	Oncopore	Oncolytic peptide	NCGC00386449-04	MLN-7243	Ubiquitin-Activating Enzyme E1 Inhibitor	9.02942	10	390.944	220719	2.0255	1.12061	1.0613	7.04675	-0.143
NCGC00166414	Pemetrexed	Dihydrofolate Reductase (DHFR) Inhibitor	NCGC00386449-04	MLN-7243	Ubiquitin-Activating Enzyme E1 Inhibitor	12.1969	17	397.185	178279	-1.65424	1.11006	1.06751	6.11433	-0.12534
NCGC00510528	MT-DADMe-ImmA	MTAP inhibitor	NCGC00386449-04	MLN-7243	Ubiquitin-Activating Enzyme E1 Inhibitor	80.3294	18	422.009	170300	-2.44973	1.12183	1.09548	5.76591	-0.40658
NCGC00689284	FT671	DUB inhibitor (USP7)	NCGC00386449-04	MLN-7243	Ubiquitin-Activating Enzyme E1 Inhibitor	20.4179	26	431.147	223317	-14.1119	1.06875	1.02539	8.06907	-1.26978
NCGC00510231	GDC-0077	PI3K alpha Inhibitor	NCGC00386449-04	MLN-7243	Ubiquitin-Activating Enzyme E1 Inhibitor	8.17868	9	483.957	224061	0.89351	1.06345	1.06345	5.08522	-0.24565
NCGC00484061	APTO-253	c-Myc inhibitor	NCGC00386449-04	MLN-7243	Ubiquitin-Activating Enzyme E1 Inhibitor	56.3422	17	585.515	167748	-2.1521	1.15144	1.13418	7.57493	-0.12224
NCGC00475742	Pimitespib	HSP90 inhibitor	NCGC00386449-04	MLN-7243	Ubiquitin-Activating Enzyme E1 Inhibitor	30.0575	23	586.473	221702	-16.8719	1.02993	1.0199	8.55437	-1.90387
NCGC00025060	Methotrexate	Dihydrofolate Reductase (DHFR) Inhibitor	NCGC00386449-04	MLN-7243	Ubiquitin-Activating Enzyme E1 Inhibitor	16.4084	10	591.216	190900	-0.55669	1.16099	1.10107	8.44191	-0.09035
NCGC00094358	Isotretinoin	Retinoid RAR Agonist	NCGC00386449-04	MLN-7243	Ubiquitin-Activating Enzyme E1 Inhibitor	14.4135	5	635.772	189466	1.64148	1.10732	1.10588	6.91701	-0.49495
NCGC00510264	GSK-3326595	PRMT5 Inhibitor	NCGC00386449-04	MLN-7243	Ubiquitin-Activating Enzyme E1 Inhibitor	6.90163	6	648.823	185479	3.30532	1.16065	1.09817	9.3526	0
NCGC00263140	Talmapimod	p38 MAPK Inhibitor	NCGC00386449-04	MLN-7243	Ubiquitin-Activating Enzyme E1 Inhibitor	15.0343	30	656.991	205894	-9.43838	1.03125	1.0294	8.33936	-1.66217
NCGC00842104	Zotatifin	eIF4A inhibitor	NCGC00386449-04	MLN-7243	Ubiquitin-Activating Enzyme E1 Inhibitor	17.7858	23	685.896	228394	-0.48021	1.14966	1.03379	12.7634	-0.20784
NCGC00601828	IACS-010759	Mitochondrial complex I inhibitor	NCGC00386449-04	MLN-7243	Ubiquitin-Activating Enzyme E1 Inhibitor	17.1032	33	691.463	240401	-4.88863	1.1313	1.0127	12.9572	-0.30405
NCGC00510509	Vesnarinone	p97 ATPase Inhibitor	NCGC00386449-04	MLN-7243	Ubiquitin-Activating Enzyme E1 Inhibitor	9.33063	6	706.09	223145	2.88116	1.10908	1.09346	8.01389	-0.13432
NCGC00856808	Adenosine Dialdehyde	S-adenosylhomocysteine (SAH) inhibitor	NCGC00386449-04	MLN-7243	Ubiquitin-Activating Enzyme E1 Inhibitor	24.7998	4	712.118	200924	2.58387	1.21201	1.13689	10.214	-0.00507
NCGC00510527	GSK-2982772	RIP1 kinase Inhibitor	NCGC00386449-04	MLN-7243	Ubiquitin-Activating Enzyme E1 Inhibitor	18.444	11	714.381	192492	0	1.07915	1.07915	7.54863	-0.40482
NCGC00091019	Dexamethasone	Antiinflammatory agent	NCGC00386449-04	MLN-7243	Ubiquitin-Activating Enzyme E1 Inhibitor	86.5737	4	742.63	187666	0.20313	1.15696	1.13125	8.80005	-0.09584
NCGC00093356	Cytarabine	Pyrimidine analog	NCGC00386449-04	MLN-7243	Ubiquitin-Activating Enzyme E1 Inhibitor	18.6364	1	789.003	184556	4.77775	1.13623	1.13623	7.92742	-0.0374
NCGC00687448	PT-2977	HIF-2α Inhibitor	NCGC00386449-04	MLN-7243	Ubiquitin-Activating Enzyme E1 Inhibitor	18.1197	3	800.712	207751	2.43019	1.14136	1.14136	8.10117	-0.09406
NCGC00346455	Cobimetinib	MEK1 Inhibitor	NCGC00386449-04	MLN-7243	Ubiquitin-Activating Enzyme E1 Inhibitor	12.6769	14	819.491	198065	-0.72917	1.10112	1.06514	11.8199	-1.6105
NCGC00238451	Olaparib	PARP Inhibitor	NCGC00386449-04	MLN-7243	Ubiquitin-Activating Enzyme E1 Inhibitor	15.4408	9	859.085	180581	2.86618	1.18887	1.13157	11.4496	-0.2059
NCGC00871098	BI-653048	Glucocorticoid Receptor (GR) Agonist	NCGC00386449-04	MLN-7243	Ubiquitin-Activating Enzyme E1 Inhibitor	18.1865	3	885.097	191099	0.98743	1.13862	1.13594	9.06615	-0.08782
NCGC00346627	CX-5461	RNA Polymerase Inhibitor	NCGC00386449-04	MLN-7243	Ubiquitin-Activating Enzyme E1 Inhibitor	9.42758	16	894.545	199626	-2.11932	1.11006	1.08076	10.6299	-0.19927
NCGC00884735	TT-10	Adenosine Receptor Antagonist	NCGC00386449-04	MLN-7243	Ubiquitin-Activating Enzyme E1 Inhibitor	5.87883	1	921.84	214957	4.68879	1.15249	1.15249	9.2192	-0.00081
NCGC00509909	Avadomide	TNF-alpha Production Inhibitor	NCGC00386449-04	MLN-7243	Ubiquitin-Activating Enzyme E1 Inhibitor	18.4715	44	1032.09	211599	-6.53414	0.93652	0.93652	13.7225	-3.40157
NCGC00509990	Iberdomide	IL-2 Production Enhancers	NCGC00386449-04	MLN-7243	Ubiquitin-Activating Enzyme E1 Inhibitor	13.3251	8	1107.54	241881	4.87757	1.1582	1.13574	12.1863	-0.08622
NCGC00842109	RBN012759	PARP14 inhibitor	NCGC00386449-04	MLN-7243	Ubiquitin-Activating Enzyme E1 Inhibitor	19.1404	2	1173.96	212172	5.20245	1.15928	1.14204	12.5798	-0.08294
