# Supplementary material for: Activity of the Ubiquitin-activating Enzyme Inhibitor TAK-243 in Adrenocortical Carcinoma Cell Lines, Patient-derived Organoids, and Murine Xenografts
Source: Cancer Res Commun. 2024 Mar 19;4(3):834–48. doi: 10.1158/2767-9764.CRC-24-0085 (PMC10949913; doi:10.1158/2767-9764.CRC-24-0085)
Supplement: Supplementary Table S3 — Clinical information for ACC patient derived organoids (PODs) [file crc-24-0085-s03.xlsx]

## Sheet: Sheet1
Supplementary Table S3. Clinical information for ACC patient derived organoids (PODs)
Organoid	Age	Sex	Stage	Metastatic Sites	Ki67%	Hormone	Mitotane Treatment	N of Systemic Therapy	Panel Sequencing (TSO 500)	TMB (Mutations/Megabase)	Microsatellite Status
ACC#1	34	F	4	liver, lung	30-40%	testosterone	yes	4	not available	not available	not available
ACC#2	40	F	2	none	10-15%	androgen	no	0	no mutations	0.78	MS-stable
ACC#3	34	F	4	liver, lung	30-40%	testosterone	yes	4	FANCG, RB1, ARID1B	4.7	MS-stable
ACC#4	42	F	4	lung	0.25	cortisol	yes	not available	MSH2, NF1, GPS2	13.3	MS-stable
ACC#5	24	F	4	liver	>50%	no	yes	4	TP53, H3-5	7.84	MS-stable
ACC#6	50	F	4	liver, kidney	0.5	no	yes	1	MSH2, RET, AXIN2, SETD2, RASA1, RNF43, DNMT3B, H3C3, MSH3	16.5	MSI-high
								Organoids #1 and #3 were derived from different surgical specimens of the same patient.
